# Supplementary material for: Extensive tissue-specific transcriptomic plasticity in maize primary roots upon water deficit
Source: J Exp Bot. 2015 Oct 13;67(4):1095–107. doi: 10.1093/jxb/erv453 (PMC4753846; doi:10.1093/jxb/erv453)
Supplement: Supplementary Data [file supp_erv453_Supplementary_table2.xlsx]

## Sheet: Tab. S2
Table S2. List of activity patterns for 29,506 genes considered in a presence/absence analysis of gene expression.
The table provides an 8-digit code for each gene indicating ist activity (1) or inactivity (0) under control and water deficit condions in the different tissues.
Mz: Meristematic zone, Ez: Elongation zone, Co: Cortex, St: Stele; C: control, WD: water deficit treatment.
Gene ID	Order: Co C, Co WD, Ez C, Ez WD, Mz C, Mz WD, St C, St WD	not expressed: 0,0,0,0,0,0,0,0	all expressed: 1,1,1,1,1,1,1,1	0,0,0,0,0,0,1,1 - stable St	0,0,0,0,1,1,0,0 - stable Mz	0,0,0,0,1,1,1,1 -stable Mz+St	0,0,1,1,0,0,0,0 -stable Ez	0,0,1,1,0,0,1,1 - stable Ez+St	0,0,1,1,1,1,0,0 - stable Ez+Mz	0,0,1,1,1,1,1,1 - stable Ez+Mz+St	1,1,0,0,0,0,0,0 - stable Co	1,1,0,0,0,0,1,1 - stable Co+St	1,1,0,0,1,1,0,0 - stable Co+Mz	1,1,0,0,1,1,1,1 - stable Co+Mz+St	1,1,1,1,0,0,0,0 - stable Co+Ez	1,1,1,1,0,0,1,1 - stable Co+Ez+St	1,1,1,1,1,1,0,0 - stable Co+Ez+Mz
AC148152.3_FG001	0,0,1,0,0,0,0,0	0	0	0	0	0	0	0	0	0	0	0	0	0	0	0	0
AC148152.3_FG005	1,1,1,1,1,1,1,1	0	15	0	0	0	0	0	0	0	0	0	0	0	0	0	0
AC148152.3_FG008	0,0,0,0,0,0,0,0	16	0	0	0	0	0	0	0	0	0	0	0	0	0	0	0
AC148167.6_FG001	1,1,1,1,1,1,1,1	0	15	0	0	0	0	0	0	0	0	0	0	0	0	0	0
AC149475.2_FG002	1,1,1,1,1,1,1,1	0	15	0	0	0	0	0	0	0	0	0	0	0	0	0	0
AC149475.2_FG003	1,1,1,1,1,1,1,1	0	15	0	0	0	0	0	0	0	0	0	0	0	0	0	0
AC149475.2_FG005	1,1,1,1,1,1,1,1	0	15	0	0	0	0	0	0	0	0	0	0	0	0	0	0
AC149475.2_FG007	1,1,1,1,1,1,1,1	0	15	0	0	0	0	0	0	0	0	0	0	0	0	0	0
AC149810.2_FG008	1,1,0,0,0,0,1,1	0	0	0	0	0	0	0	0	0	0	9	0	0	0	0	0
AC149818.2_FG001	1,1,1,1,1,1,1,1	0	15	0	0	0	0	0	0	0	0	0	0	0	0	0	0
AC149818.2_FG004	1,1,1,1,1,1,1,1	0	15	0	0	0	0	0	0	0	0	0	0	0	0	0	0
AC149818.2_FG005	0,1,1,1,1,1,1,1	0	0	0	0	0	0	0	0	0	0	0	0	0	0	0	0
AC149818.2_FG006	1,1,1,1,1,1,1,1	0	15	0	0	0	0	0	0	0	0	0	0	0	0	0	0
AC149818.2_FG007	1,1,1,1,1,1,1,1	0	15	0	0	0	0	0	0	0	0	0	0	0	0	0	0
AC149818.2_FG008	1,1,1,1,1,1,1,1	0	15	0	0	0	0	0	0	0	0	0	0	0	0	0	0
AC149818.2_FG009	1,1,0,1,0,1,1,1	0	0	0	0	0	0	0	0	0	0	0	0	0	0	0	0
AC149828.2_FG002	1,1,1,1,1,1,1,1	0	15	0	0	0	0	0	0	0	0	0	0	0	0	0	0
AC149828.2_FG004	1,1,1,1,0,1,1,1	0	0	0	0	0	0	0	0	0	0	0	0	0	0	0	0
AC149828.2_FG005	1,1,0,0,0,0,0,0	0	0	0	0	0	0	0	0	0	8	0	0	0	0	0	0
AC149829.2_FG002	1,1,0,1,0,1,1,1	0	0	0	0	0	0	0	0	0	0	0	0	0	0	0	0
AC149829.2_FG003	1,1,1,1,1,1,1,1	0	15	0	0	0	0	0	0	0	0	0	0	0	0	0	0
AC149829.2_FG004	1,1,0,1,1,1,0,1	0	0	0	0	0	0	0	0	0	0	0	0	0	0	0	0
AC149829.2_FG006	1,1,1,1,1,1,1,1	0	15	0	0	0	0	0	0	0	0	0	0	0	0	0	0
AC150739.3_FG001	1,1,1,1,1,1,1,1	0	15	0	0	0	0	0	0	0	0	0	0	0	0	0	0
AC152495.1_FG002	1,1,1,1,1,1,1,1	0	15	0	0	0	0	0	0	0	0	0	0	0	0	0	0
AC152495.1_FG003	1,1,1,1,0,0,1,1	0	0	0	0	0	0	0	0	0	0	0	0	0	0	13	0
AC152495.1_FG010	1,1,1,1,1,1,1,1	0	15	0	0	0	0	0	0	0	0	0	0	0	0	0	0
AC152495.1_FG011	1,1,1,1,1,1,1,1	0	15	0	0	0	0	0	0	0	0	0	0	0	0	0	0
AC152495.1_FG012	1,1,1,1,1,1,1,1	0	15	0	0	0	0	0	0	0	0	0	0	0	0	0	0
AC152495.1_FG017	1,1,1,1,0,1,1,1	0	0	0	0	0	0	0	0	0	0	0	0	0	0	0	0
AC155376.2_FG004	1,1,1,1,1,1,1,1	0	15	0	0	0	0	0	0	0	0	0	0	0	0	0	0
AC155376.2_FG005	1,1,1,1,1,1,1,1	0	15	0	0	0	0	0	0	0	0	0	0	0	0	0	0
AC155377.1_FG001	1,1,1,1,1,1,1,1	0	15	0	0	0	0	0	0	0	0	0	0	0	0	0	0
AC155377.1_FG002	1,1,1,1,1,1,1,1	0	15	0	0	0	0	0	0	0	0	0	0	0	0	0	0
AC155390.2_FG002	1,1,1,1,1,1,1,1	0	15	0	0	0	0	0	0	0	0	0	0	0	0	0	0
AC155434.2_FG001	1,1,0,0,0,0,1,1	0	0	0	0	0	0	0	0	0	0	9	0	0	0	0	0
AC155434.2_FG003	1,1,0,0,0,0,0,0	0	0	0	0	0	0	0	0	0	8	0	0	0	0	0	0
AC155434.2_FG004	1,1,1,1,1,1,1,1	0	15	0	0	0	0	0	0	0	0	0	0	0	0	0	0
AC155434.2_FG005	0,0,1,1,1,1,1,1	0	0	0	0	0	0	0	0	7	0	0	0	0	0	0	0
AC155434.2_FG006	1,1,1,1,1,1,1,1	0	15	0	0	0	0	0	0	0	0	0	0	0	0	0	0
AC155496.2_FG009	1,1,1,1,1,1,1,1	0	15	0	0	0	0	0	0	0	0	0	0	0	0	0	0
AC155610.2_FG007	1,1,1,1,1,1,1,1	0	15	0	0	0	0	0	0	0	0	0	0	0	0	0	0
AC155610.2_FG009	1,1,1,1,1,1,1,1	0	15	0	0	0	0	0	0	0	0	0	0	0	0	0	0
AC155622.2_FG001	1,1,1,1,1,1,1,1	0	15	0	0	0	0	0	0	0	0	0	0	0	0	0	0
AC155622.2_FG004	1,1,1,1,1,1,1,1	0	15	0	0	0	0	0	0	0	0	0	0	0	0	0	0
AC155624.2_FG006	1,1,1,1,1,1,1,1	0	15	0	0	0	0	0	0	0	0	0	0	0	0	0	0
AC155624.2_FG011	1,1,1,1,1,1,1,1	0	15	0	0	0	0	0	0	0	0	0	0	0	0	0	0
AC159612.1_FG007	1,1,1,1,1,1,1,1	0	15	0	0	0	0	0	0	0	0	0	0	0	0	0	0
AC165171.2_FG002	1,0,0,0,0,0,0,0	0	0	0	0	0	0	0	0	0	0	0	0	0	0	0	0
AC166636.1_FG008	1,1,0,0,1,1,1,1	0	0	0	0	0	0	0	0	0	0	0	0	11	0	0	0
AC177831.3_FG004	0,0,0,0,0,0,0,0	16	0	0	0	0	0	0	0	0	0	0	0	0	0	0	0
AC177833.2_FG001	1,1,1,1,1,1,0,0	0	0	0	0	0	0	0	0	0	0	0	0	0	0	0	14
AC177838.2_FG015	1,1,1,1,1,1,1,1	0	15	0	0	0	0	0	0	0	0	0	0	0	0	0	0
AC177850.2_FG003	0,0,0,0,0,0,0,0	16	0	0	0	0	0	0	0	0	0	0	0	0	0	0	0
AC177850.2_FG005	1,1,1,1,1,1,1,1	0	15	0	0	0	0	0	0	0	0	0	0	0	0	0	0
AC177897.2_FG002	1,1,1,1,1,1,1,1	0	15	0	0	0	0	0	0	0	0	0	0	0	0	0	0
AC177899.2_FG009	1,1,1,1,1,1,1,1	0	15	0	0	0	0	0	0	0	0	0	0	0	0	0	0
AC177908.3_FG002	1,1,1,1,1,1,1,1	0	15	0	0	0	0	0	0	0	0	0	0	0	0	0	0
AC177924.2_FG001	0,0,0,0,0,0,0,0	16	0	0	0	0	0	0	0	0	0	0	0	0	0	0	0
AC177936.6_FG008	1,1,1,1,1,1,1,1	0	15	0	0	0	0	0	0	0	0	0	0	0	0	0	0
AC177947.2_FG003	1,1,0,0,0,0,1,1	0	0	0	0	0	0	0	0	0	0	9	0	0	0	0	0
AC182482.3_FG003	0,0,1,1,0,0,1,1	0	0	0	0	0	0	5	0	0	0	0	0	0	0	0	0
AC182617.3_FG001	1,1,1,1,1,1,1,1	0	15	0	0	0	0	0	0	0	0	0	0	0	0	0	0
AC182838.3_FG006	1,1,1,1,1,1,1,1	0	15	0	0	0	0	0	0	0	0	0	0	0	0	0	0
AC183315.4_FG006	1,1,1,1,1,1,1,1	0	15	0	0	0	0	0	0	0	0	0	0	0	0	0	0
AC183319.3_FG001	1,1,0,0,0,0,0,0	0	0	0	0	0	0	0	0	0	8	0	0	0	0	0	0
AC183413.3_FG006	1,1,1,1,1,1,1,1	0	15	0	0	0	0	0	0	0	0	0	0	0	0	0	0
AC183514.3_FG006	0,0,0,0,0,0,0,0	16	0	0	0	0	0	0	0	0	0	0	0	0	0	0	0
AC183817.2_FG002	0,0,0,0,0,0,0,0	16	0	0	0	0	0	0	0	0	0	0	0	0	0	0	0
AC183888.4_FG006	1,1,1,1,0,0,1,1	0	0	0	0	0	0	0	0	0	0	0	0	0	0	13	0
AC183932.3_FG007	0,1,1,1,1,1,1,1	0	0	0	0	0	0	0	0	0	0	0	0	0	0	0	0
AC183938.4_FG011	1,1,1,1,1,1,1,1	0	15	0	0	0	0	0	0	0	0	0	0	0	0	0	0
AC183950.2_FG004	1,1,1,1,1,1,1,1	0	15	0	0	0	0	0	0	0	0	0	0	0	0	0	0
AC183950.2_FG005	1,1,1,1,1,1,1,1	0	15	0	0	0	0	0	0	0	0	0	0	0	0	0	0
AC183968.2_FG001	0,0,0,0,1,1,0,0	0	0	0	2	0	0	0	0	0	0	0	0	0	0	0	0
AC184130.4_FG012	1,1,0,0,1,1,1,1	0	0	0	0	0	0	0	0	0	0	0	0	11	0	0	0
AC184169.3_FG001	1,1,1,1,1,1,1,1	0	15	0	0	0	0	0	0	0	0	0	0	0	0	0	0
AC184170.4_FG002	1,1,0,0,0,0,0,1	0	0	0	0	0	0	0	0	0	0	0	0	0	0	0	0
AC184172.3_FG001	1,0,0,0,1,0,0,1	0	0	0	0	0	0	0	0	0	0	0	0	0	0	0	0
AC184788.2_FG001	1,0,0,0,0,0,0,0	0	0	0	0	0	0	0	0	0	0	0	0	0	0	0	0
AC184789.4_FG002	1,1,1,1,0,1,1,1	0	0	0	0	0	0	0	0	0	0	0	0	0	0	0	0
AC185130.2_FG005	0,0,0,0,0,0,0,0	16	0	0	0	0	0	0	0	0	0	0	0	0	0	0	0
AC185217.3_FG007	1,1,1,0,0,0,1,0	0	0	0	0	0	0	0	0	0	0	0	0	0	0	0	0
AC185226.4_FG001	1,1,1,1,1,1,1,1	0	15	0	0	0	0	0	0	0	0	0	0	0	0	0	0
AC185254.4_FG002	1,1,0,0,1,1,0,0	0	0	0	0	0	0	0	0	0	0	0	10	0	0	0	0
AC185256.3_FG002	0,0,0,0,0,0,0,0	16	0	0	0	0	0	0	0	0	0	0	0	0	0	0	0
AC185281.5_FG006	0,0,0,0,0,0,1,0	0	0	0	0	0	0	0	0	0	0	0	0	0	0	0	0
AC185300.4_FG002	1,1,1,1,1,1,1,1	0	15	0	0	0	0	0	0	0	0	0	0	0	0	0	0
AC185415.3_FG005	1,1,1,1,1,1,1,1	0	15	0	0	0	0	0	0	0	0	0	0	0	0	0	0
AC185422.3_FG005	0,0,0,0,0,0,1,1	0	0	1	0	0	0	0	0	0	0	0	0	0	0	0	0
AC185427.5_FG004	1,1,1,1,1,1,1,1	0	15	0	0	0	0	0	0	0	0	0	0	0	0	0	0
AC185466.3_FG001	1,1,1,1,1,0,0,0	0	0	0	0	0	0	0	0	0	0	0	0	0	0	0	0
AC185471.3_FG005	1,1,1,1,1,1,1,1	0	15	0	0	0	0	0	0	0	0	0	0	0	0	0	0
AC185475.3_FG001	1,1,1,1,1,1,1,1	0	15	0	0	0	0	0	0	0	0	0	0	0	0	0	0
AC185500.3_FG001	1,0,0,0,0,0,0,0	0	0	0	0	0	0	0	0	0	0	0	0	0	0	0	0
AC185501.3_FG006	1,1,1,1,1,1,1,1	0	15	0	0	0	0	0	0	0	0	0	0	0	0	0	0
AC185522.2_FG002	1,1,0,0,1,1,1,1	0	0	0	0	0	0	0	0	0	0	0	0	11	0	0	0
AC185588.2_FG002	0,1,0,0,1,1,0,0	0	0	0	0	0	0	0	0	0	0	0	0	0	0	0	0
AC185623.4_FG010	1,1,0,0,0,1,1,0	0	0	0	0	0	0	0	0	0	0	0	0	0	0	0	0
AC185628.3_FG010	0,0,0,0,0,0,0,0	16	0	0	0	0	0	0	0	0	0	0	0	0	0	0	0
AC185656.3_FG002	1,1,0,1,0,0,0,0	0	0	0	0	0	0	0	0	0	0	0	0	0	0	0	0
AC186013.3_FG001	1,1,1,1,0,0,1,1	0	0	0	0	0	0	0	0	0	0	0	0	0	0	13	0
AC186156.3_FG005	0,0,1,1,0,0,0,0	0	0	0	0	0	4	0	0	0	0	0	0	0	0	0	0
AC186164.3_FG001	1,1,1,1,1,1,1,1	0	15	0	0	0	0	0	0	0	0	0	0	0	0	0	0
AC186231.4_FG002	1,1,0,0,0,0,1,1	0	0	0	0	0	0	0	0	0	0	9	0	0	0	0	0
AC186233.3_FG007	0,0,0,0,0,0,0,0	16	0	0	0	0	0	0	0	0	0	0	0	0	0	0	0
AC186431.5_FG001	1,1,1,1,1,1,1,1	0	15	0	0	0	0	0	0	0	0	0	0	0	0	0	0
AC186493.4_FG002	0,0,0,0,0,0,0,0	16	0	0	0	0	0	0	0	0	0	0	0	0	0	0	0
AC186512.3_FG007	1,1,1,1,1,1,1,1	0	15	0	0	0	0	0	0	0	0	0	0	0	0	0	0
AC186524.3_FG005	1,1,1,1,1,1,1,1	0	15	0	0	0	0	0	0	0	0	0	0	0	0	0	0
AC186577.3_FG006	1,1,1,1,1,1,0,1	0	0	0	0	0	0	0	0	0	0	0	0	0	0	0	0
AC186606.4_FG003	1,1,0,1,1,1,1,1	0	0	0	0	0	0	0	0	0	0	0	0	0	0	0	0
AC186656.4_FG012	1,1,1,1,1,1,1,1	0	15	0	0	0	0	0	0	0	0	0	0	0	0	0	0
AC186663.3_FG006	0,0,1,0,1,1,0,0	0	0	0	0	0	0	0	0	0	0	0	0	0	0	0	0
AC186669.3_FG002	0,0,1,0,0,0,1,1	0	0	0	0	0	0	0	0	0	0	0	0	0	0	0	0
AC186684.4_FG001	0,0,0,0,0,0,0,0	16	0	0	0	0	0	0	0	0	0	0	0	0	0	0	0
AC186782.4_FG003	1,1,1,1,1,1,1,1	0	15	0	0	0	0	0	0	0	0	0	0	0	0	0	0
AC187090.3_FG011	1,1,1,1,1,1,1,1	0	15	0	0	0	0	0	0	0	0	0	0	0	0	0	0
AC187098.4_FG011	1,1,1,1,1,1,1,1	0	15	0	0	0	0	0	0	0	0	0	0	0	0	0	0
AC187157.4_FG001	1,1,1,1,1,1,1,1	0	15	0	0	0	0	0	0	0	0	0	0	0	0	0	0
AC187157.4_FG002	1,1,1,1,1,1,1,1	0	15	0	0	0	0	0	0	0	0	0	0	0	0	0	0
AC187157.4_FG005	1,1,1,1,1,1,1,1	0	15	0	0	0	0	0	0	0	0	0	0	0	0	0	0
AC187209.5_FG003	0,0,0,0,0,0,1,1	0	0	1	0	0	0	0	0	0	0	0	0	0	0	0	0
AC187217.4_FG004	1,1,1,1,1,1,0,0	0	0	0	0	0	0	0	0	0	0	0	0	0	0	0	14
AC187222.4_FG001	1,1,1,0,1,1,0,1	0	0	0	0	0	0	0	0	0	0	0	0	0	0	0	0
AC187262.4_FG007	1,1,1,1,1,1,1,1	0	15	0	0	0	0	0	0	0	0	0	0	0	0	0	0
AC187263.4_FG001	1,1,0,1,1,1,1,1	0	0	0	0	0	0	0	0	0	0	0	0	0	0	0	0
AC187283.3_FG005	0,1,1,1,0,0,1,1	0	0	0	0	0	0	0	0	0	0	0	0	0	0	0	0
AC187485.3_FG001	0,0,1,1,0,0,0,0	0	0	0	0	0	4	0	0	0	0	0	0	0	0	0	0
AC187551.3_FG002	1,1,1,1,1,1,1,1	0	15	0	0	0	0	0	0	0	0	0	0	0	0	0	0
AC187567.4_FG004	1,1,1,1,1,1,1,1	0	15	0	0	0	0	0	0	0	0	0	0	0	0	0	0
AC187813.3_FG002	1,1,1,1,1,1,1,1	0	15	0	0	0	0	0	0	0	0	0	0	0	0	0	0
AC187843.3_FG006	1,1,0,1,0,1,1,1	0	0	0	0	0	0	0	0	0	0	0	0	0	0	0	0
AC187872.3_FG005	0,0,1,1,0,0,0,0	0	0	0	0	0	4	0	0	0	0	0	0	0	0	0	0
AC187885.3_FG002	1,1,0,1,0,1,0,1	0	0	0	0	0	0	0	0	0	0	0	0	0	0	0	0
AC187891.3_FG006	1,0,1,1,1,1,1,1	0	0	0	0	0	0	0	0	0	0	0	0	0	0	0	0
AC187910.5_FG002	1,1,0,0,0,0,1,1	0	0	0	0	0	0	0	0	0	0	9	0	0	0	0	0
AC188023.3_FG005	1,1,1,1,1,1,1,1	0	15	0	0	0	0	0	0	0	0	0	0	0	0	0	0
AC188023.3_FG011	1,1,1,1,1,1,1,1	0	15	0	0	0	0	0	0	0	0	0	0	0	0	0	0
AC188134.2_FG011	0,0,0,0,0,0,0,0	16	0	0	0	0	0	0	0	0	0	0	0	0	0	0	0
AC188296.3_FG004	1,1,0,0,1,1,0,1	0	0	0	0	0	0	0	0	0	0	0	0	0	0	0	0
AC188710.4_FG006	0,0,0,0,0,0,0,0	16	0	0	0	0	0	0	0	0	0	0	0	0	0	0	0
AC188727.3_FG003	0,0,1,1,0,0,0,0	0	0	0	0	0	4	0	0	0	0	0	0	0	0	0	0
AC188753.3_FG004	0,0,0,0,0,0,0,0	16	0	0	0	0	0	0	0	0	0	0	0	0	0	0	0
AC188756.2_FG004	0,0,0,0,0,0,0,0	16	0	0	0	0	0	0	0	0	0	0	0	0	0	0	0
AC188831.3_FG005	1,1,1,1,1,1,1,0	0	0	0	0	0	0	0	0	0	0	0	0	0	0	0	0
AC188838.3_FG005	1,1,1,1,1,1,1,1	0	15	0	0	0	0	0	0	0	0	0	0	0	0	0	0
AC189044.2_FG005	1,1,1,0,1,1,0,0	0	0	0	0	0	0	0	0	0	0	0	0	0	0	0	0
AC189750.4_FG004	1,1,1,1,1,1,1,1	0	15	0	0	0	0	0	0	0	0	0	0	0	0	0	0
AC189753.3_FG002	0,0,0,0,0,0,0,0	16	0	0	0	0	0	0	0	0	0	0	0	0	0	0	0
AC189770.3_FG002	0,0,0,0,0,0,1,1	0	0	1	0	0	0	0	0	0	0	0	0	0	0	0	0
AC189792.3_FG005	1,1,0,0,0,0,0,1	0	0	0	0	0	0	0	0	0	0	0	0	0	0	0	0
AC189795.3_FG001	1,1,1,1,1,1,1,1	0	15	0	0	0	0	0	0	0	0	0	0	0	0	0	0
AC189796.3_FG004	0,0,0,0,0,0,0,0	16	0	0	0	0	0	0	0	0	0	0	0	0	0	0	0
AC189879.3_FG003	0,0,1,1,1,1,1,1	0	0	0	0	0	0	0	0	7	0	0	0	0	0	0	0
AC190480.1_FG007	0,0,1,1,0,0,0,1	0	0	0	0	0	0	0	0	0	0	0	0	0	0	0	0
AC190491.1_FG002	1,1,0,0,0,0,1,1	0	0	0	0	0	0	0	0	0	0	9	0	0	0	0	0
AC190526.3_FG004	1,1,1,1,1,1,1,1	0	15	0	0	0	0	0	0	0	0	0	0	0	0	0	0
AC190570.3_FG003	0,0,0,0,0,0,0,0	16	0	0	0	0	0	0	0	0	0	0	0	0	0	0	0
AC190609.3_FG001	0,0,0,0,0,0,0,0	16	0	0	0	0	0	0	0	0	0	0	0	0	0	0	0
AC190609.3_FG002	1,1,1,1,1,1,1,1	0	15	0	0	0	0	0	0	0	0	0	0	0	0	0	0
AC190609.3_FG003	1,1,1,1,1,1,1,1	0	15	0	0	0	0	0	0	0	0	0	0	0	0	0	0
AC190609.3_FG004	1,1,1,1,1,1,1,1	0	15	0	0	0	0	0	0	0	0	0	0	0	0	0	0
AC190623.3_FG001	1,1,0,0,0,0,1,1	0	0	0	0	0	0	0	0	0	0	9	0	0	0	0	0
AC190623.3_FG002	1,1,1,1,0,0,1,1	0	0	0	0	0	0	0	0	0	0	0	0	0	0	13	0
AC190628.4_FG007	1,1,1,1,1,1,1,1	0	15	0	0	0	0	0	0	0	0	0	0	0	0	0	0
AC190630.2_FG001	0,0,0,0,0,0,0,0	16	0	0	0	0	0	0	0	0	0	0	0	0	0	0	0
AC190652.3_FG001	0,0,0,0,0,0,0,0	16	0	0	0	0	0	0	0	0	0	0	0	0	0	0	0
AC190740.2_FG004	1,1,1,1,1,1,1,1	0	15	0	0	0	0	0	0	0	0	0	0	0	0	0	0
AC190743.3_FG012	1,1,1,1,1,1,1,1	0	15	0	0	0	0	0	0	0	0	0	0	0	0	0	0
AC190750.2_FG014	1,1,1,1,1,1,1,1	0	15	0	0	0	0	0	0	0	0	0	0	0	0	0	0
AC190771.2_FG003	1,1,1,1,1,1,1,1	0	15	0	0	0	0	0	0	0	0	0	0	0	0	0	0
AC190772.4_FG011	1,1,0,0,0,0,0,0	0	0	0	0	0	0	0	0	0	8	0	0	0	0	0	0
AC190788.2_FG004	1,1,0,0,0,0,1,1	0	0	0	0	0	0	0	0	0	0	9	0	0	0	0	0
AC190788.2_FG005	1,1,0,0,1,1,1,1	0	0	0	0	0	0	0	0	0	0	0	0	11	0	0	0
AC190792.2_FG006	1,1,1,1,1,1,1,1	0	15	0	0	0	0	0	0	0	0	0	0	0	0	0	0
AC190832.2_FG003	1,1,1,1,1,1,1,1	0	15	0	0	0	0	0	0	0	0	0	0	0	0	0	0
AC190841.2_FG007	0,0,0,1,0,1,1,1	0	0	0	0	0	0	0	0	0	0	0	0	0	0	0	0
AC190882.3_FG003	1,1,1,1,1,1,1,1	0	15	0	0	0	0	0	0	0	0	0	0	0	0	0	0
AC190885.4_FG006	1,1,1,1,1,1,1,1	0	15	0	0	0	0	0	0	0	0	0	0	0	0	0	0
AC190909.3_FG004	1,1,1,1,1,1,1,1	0	15	0	0	0	0	0	0	0	0	0	0	0	0	0	0
AC190922.3_FG007	1,1,1,1,1,1,1,1	0	15	0	0	0	0	0	0	0	0	0	0	0	0	0	0
AC190925.2_FG002	1,1,1,1,1,1,1,1	0	15	0	0	0	0	0	0	0	0	0	0	0	0	0	0
AC190933.3_FG004	1,1,1,1,0,1,1,1	0	0	0	0	0	0	0	0	0	0	0	0	0	0	0	0
AC190985.3_FG006	1,1,1,1,1,1,1,1	0	15	0	0	0	0	0	0	0	0	0	0	0	0	0	0
AC190999.2_FG004	1,1,1,1,1,1,1,1	0	15	0	0	0	0	0	0	0	0	0	0	0	0	0	0
AC191009.3_FG004	1,1,1,1,1,1,1,1	0	15	0	0	0	0	0	0	0	0	0	0	0	0	0	0
AC191012.2_FG001	1,1,1,1,1,1,1,1	0	15	0	0	0	0	0	0	0	0	0	0	0	0	0	0
AC191040.2_FG002	0,0,1,0,0,0,0,0	0	0	0	0	0	0	0	0	0	0	0	0	0	0	0	0
AC191042.4_FG001	1,1,1,1,1,1,1,1	0	15	0	0	0	0	0	0	0	0	0	0	0	0	0	0
AC191048.2_FG006	1,1,1,1,1,1,1,1	0	15	0	0	0	0	0	0	0	0	0	0	0	0	0	0
AC191069.3_FG004	1,1,1,1,1,1,1,1	0	15	0	0	0	0	0	0	0	0	0	0	0	0	0	0
AC191071.3_FG001	0,0,0,0,0,0,0,0	16	0	0	0	0	0	0	0	0	0	0	0	0	0	0	0
AC191107.4_FG002	0,0,1,0,0,0,0,0	0	0	0	0	0	0	0	0	0	0	0	0	0	0	0	0
AC191113.2_FG002	1,1,1,1,1,1,1,1	0	15	0	0	0	0	0	0	0	0	0	0	0	0	0	0
AC191251.3_FG005	1,1,1,1,1,1,1,1	0	15	0	0	0	0	0	0	0	0	0	0	0	0	0	0
AC191264.3_FG002	0,0,0,0,0,0,0,0	16	0	0	0	0	0	0	0	0	0	0	0	0	0	0	0
AC191283.3_FG004	1,1,1,1,1,1,1,1	0	15	0	0	0	0	0	0	0	0	0	0	0	0	0	0
AC191317.3_FG009	0,0,1,1,1,1,1,1	0	0	0	0	0	0	0	0	7	0	0	0	0	0	0	0
AC191330.3_FG001	0,0,0,0,0,0,0,0	16	0	0	0	0	0	0	0	0	0	0	0	0	0	0	0
AC191360.3_FG004	1,1,1,1,0,0,0,0	0	0	0	0	0	0	0	0	0	0	0	0	0	12	0	0
AC191360.3_FG015	1,1,1,1,1,1,1,1	0	15	0	0	0	0	0	0	0	0	0	0	0	0	0	0
AC191401.3_FG009	1,1,0,0,0,0,0,1	0	0	0	0	0	0	0	0	0	0	0	0	0	0	0	0
AC191412.3_FG005	1,1,1,1,1,1,1,1	0	15	0	0	0	0	0	0	0	0	0	0	0	0	0	0
AC191421.3_FG001	1,1,1,1,0,1,0,0	0	0	0	0	0	0	0	0	0	0	0	0	0	0	0	0
AC191539.4_FG001	0,0,0,1,1,1,0,0	0	0	0	0	0	0	0	0	0	0	0	0	0	0	0	0
AC191551.3_FG003	1,1,1,1,1,1,1,1	0	15	0	0	0	0	0	0	0	0	0	0	0	0	0	0
AC191575.2_FG001	1,1,1,1,1,1,1,1	0	15	0	0	0	0	0	0	0	0	0	0	0	0	0	0
AC191598.3_FG007	1,1,0,0,0,0,1,1	0	0	0	0	0	0	0	0	0	0	9	0	0	0	0	0
AC191601.1_FG003	1,1,0,1,1,1,1,1	0	0	0	0	0	0	0	0	0	0	0	0	0	0	0	0
AC191622.3_FG003	0,0,0,0,0,0,0,0	16	0	0	0	0	0	0	0	0	0	0	0	0	0	0	0
AC205712.3_FG003	0,0,0,0,0,0,1,1	0	0	1	0	0	0	0	0	0	0	0	0	0	0	0	0
AC191771.3_FG008	1,1,1,1,1,1,1,1	0	15	0	0	0	0	0	0	0	0	0	0	0	0	0	0
AC191804.4_FG002	0,1,0,0,0,0,0,0	0	0	0	0	0	0	0	0	0	0	0	0	0	0	0	0
AC191961.3_FG009	0,0,0,0,0,0,0,0	16	0	0	0	0	0	0	0	0	0	0	0	0	0	0	0
AC192204.3_FG005	1,1,0,0,0,1,1,1	0	0	0	0	0	0	0	0	0	0	0	0	0	0	0	0
AC192244.3_FG001	1,1,1,1,1,1,1,1	0	15	0	0	0	0	0	0	0	0	0	0	0	0	0	0
AC192244.3_FG007	1,1,1,1,1,1,1,1	0	15	0	0	0	0	0	0	0	0	0	0	0	0	0	0
AC192356.3_FG003	0,0,0,0,0,0,0,0	16	0	0	0	0	0	0	0	0	0	0	0	0	0	0	0
AC192362.3_FG002	1,1,1,1,1,1,1,1	0	15	0	0	0	0	0	0	0	0	0	0	0	0	0	0
AC192362.3_FG003	1,1,1,1,1,1,1,1	0	15	0	0	0	0	0	0	0	0	0	0	0	0	0	0
AC192367.2_FG002	1,0,1,1,1,1,1,1	0	0	0	0	0	0	0	0	0	0	0	0	0	0	0	0
AC192372.3_FG003	1,1,0,1,1,1,1,1	0	0	0	0	0	0	0	0	0	0	0	0	0	0	0	0
AC192451.3_FG001	1,1,1,1,0,0,1,1	0	0	0	0	0	0	0	0	0	0	0	0	0	0	13	0
AC193319.3_FG004	1,1,0,0,0,0,1,1	0	0	0	0	0	0	0	0	0	0	9	0	0	0	0	0
AC193324.3_FG002	0,0,0,0,0,0,0,0	16	0	0	0	0	0	0	0	0	0	0	0	0	0	0	0
AC193353.3_FG002	1,1,0,0,0,0,1,1	0	0	0	0	0	0	0	0	0	0	9	0	0	0	0	0
AC193379.3_FG001	1,1,1,1,1,1,1,1	0	15	0	0	0	0	0	0	0	0	0	0	0	0	0	0
AC193402.3_FG004	1,1,0,0,1,1,0,0	0	0	0	0	0	0	0	0	0	0	0	10	0	0	0	0
AC193423.3_FG003	1,1,0,0,0,0,0,0	0	0	0	0	0	0	0	0	0	8	0	0	0	0	0	0
AC193499.3_FG007	1,1,0,0,0,1,0,1	0	0	0	0	0	0	0	0	0	0	0	0	0	0	0	0
AC193591.3_FG001	1,1,1,1,1,1,1,1	0	15	0	0	0	0	0	0	0	0	0	0	0	0	0	0
AC193598.3_FG002	1,1,1,1,1,1,0,0	0	0	0	0	0	0	0	0	0	0	0	0	0	0	0	14
AC193625.3_FG010	0,0,0,0,0,0,0,0	16	0	0	0	0	0	0	0	0	0	0	0	0	0	0	0
AC193630.3_FG003	1,0,0,0,0,0,0,0	0	0	0	0	0	0	0	0	0	0	0	0	0	0	0	0
AC193632.2_FG002	1,1,1,1,1,1,1,1	0	15	0	0	0	0	0	0	0	0	0	0	0	0	0	0
AC193668.3_FG009	0,0,0,0,0,0,0,0	16	0	0	0	0	0	0	0	0	0	0	0	0	0	0	0
AC193754.3_FG008	1,1,1,1,1,1,1,1	0	15	0	0	0	0	0	0	0	0	0	0	0	0	0	0
AC193786.3_FG005	0,1,0,0,0,0,1,1	0	0	0	0	0	0	0	0	0	0	0	0	0	0	0	0
AC193787.3_FG008	1,1,1,1,1,1,1,1	0	15	0	0	0	0	0	0	0	0	0	0	0	0	0	0
AC194005.3_FG004	1,1,1,1,1,1,1,1	0	15	0	0	0	0	0	0	0	0	0	0	0	0	0	0
AC194008.3_FG007	0,0,0,0,0,0,0,0	16	0	0	0	0	0	0	0	0	0	0	0	0	0	0	0
AC194022.3_FG013	1,1,1,1,1,1,1,1	0	15	0	0	0	0	0	0	0	0	0	0	0	0	0	0
AC194022.3_FG014	1,1,0,0,0,0,1,1	0	0	0	0	0	0	0	0	0	0	9	0	0	0	0	0
AC194032.3_FG010	0,0,0,0,0,0,0,0	16	0	0	0	0	0	0	0	0	0	0	0	0	0	0	0
AC194039.4_FG009	1,1,1,1,0,1,1,1	0	0	0	0	0	0	0	0	0	0	0	0	0	0	0	0
AC194056.3_FG008	1,1,1,1,1,1,1,1	0	15	0	0	0	0	0	0	0	0	0	0	0	0	0	0
AC194101.3_FG001	1,0,0,1,1,0,1,0	0	0	0	0	0	0	0	0	0	0	0	0	0	0	0	0
AC194112.3_FG001	1,1,1,1,1,1,1,1	0	15	0	0	0	0	0	0	0	0	0	0	0	0	0	0
AC194158.3_FG005	1,1,1,1,1,1,1,1	0	15	0	0	0	0	0	0	0	0	0	0	0	0	0	0
AC194172.3_FG008	0,0,0,0,0,0,0,0	16	0	0	0	0	0	0	0	0	0	0	0	0	0	0	0
AC194174.3_FG003	0,0,1,1,1,1,0,0	0	0	0	0	0	0	0	6	0	0	0	0	0	0	0	0
AC194176.3_FG002	1,1,0,1,1,1,1,1	0	0	0	0	0	0	0	0	0	0	0	0	0	0	0	0
AC194203.3_FG003	1,1,1,1,1,1,0,0	0	0	0	0	0	0	0	0	0	0	0	0	0	0	0	14
AC194206.3_FG005	0,0,0,0,0,0,0,0	16	0	0	0	0	0	0	0	0	0	0	0	0	0	0	0
AC194214.3_FG002	1,1,0,0,1,0,1,1	0	0	0	0	0	0	0	0	0	0	0	0	0	0	0	0
AC194259.3_FG001	0,0,0,0,0,0,0,0	16	0	0	0	0	0	0	0	0	0	0	0	0	0	0	0
AC194264.3_FG006	1,1,1,1,1,1,1,1	0	15	0	0	0	0	0	0	0	0	0	0	0	0	0	0
AC194272.3_FG003	1,0,0,0,0,0,1,1	0	0	0	0	0	0	0	0	0	0	0	0	0	0	0	0
AC194325.3_FG006	0,0,0,0,0,0,1,0	0	0	0	0	0	0	0	0	0	0	0	0	0	0	0	0
AC194341.4_FG002	1,1,1,1,1,1,1,1	0	15	0	0	0	0	0	0	0	0	0	0	0	0	0	0
AC194341.4_FG004	1,1,1,1,1,1,1,1	0	15	0	0	0	0	0	0	0	0	0	0	0	0	0	0
AC194350.3_FG001	1,1,1,1,1,1,1,1	0	15	0	0	0	0	0	0	0	0	0	0	0	0	0	0
AC194389.3_FG001	1,1,1,1,1,1,1,1	0	15	0	0	0	0	0	0	0	0	0	0	0	0	0	0
AC194402.2_FG003	0,0,0,0,0,0,0,0	16	0	0	0	0	0	0	0	0	0	0	0	0	0	0	0
AC194402.2_FG004	1,1,1,1,1,1,1,1	0	15	0	0	0	0	0	0	0	0	0	0	0	0	0	0
AC194405.3_FG009	0,0,1,1,0,0,0,0	0	0	0	0	0	4	0	0	0	0	0	0	0	0	0	0
AC194405.3_FG021	0,0,0,0,0,0,0,0	16	0	0	0	0	0	0	0	0	0	0	0	0	0	0	0
AC194425.3_FG005	1,1,1,1,1,1,1,1	0	15	0	0	0	0	0	0	0	0	0	0	0	0	0	0
AC194428.3_FG006	0,0,0,0,0,0,0,0	16	0	0	0	0	0	0	0	0	0	0	0	0	0	0	0
AC194439.3_FG002	0,0,0,0,0,0,0,0	16	0	0	0	0	0	0	0	0	0	0	0	0	0	0	0
AC194485.3_FG002	1,1,0,0,1,1,0,0	0	0	0	0	0	0	0	0	0	0	0	10	0	0	0	0
AC194591.2_FG005	1,1,1,1,1,1,1,1	0	15	0	0	0	0	0	0	0	0	0	0	0	0	0	0
AC194609.2_FG003	1,1,1,1,1,1,1,1	0	15	0	0	0	0	0	0	0	0	0	0	0	0	0	0
AC194670.2_FG001	1,0,0,1,0,0,1,0	0	0	0	0	0	0	0	0	0	0	0	0	0	0	0	0
AC194824.2_FG005	1,1,0,0,0,0,0,0	0	0	0	0	0	0	0	0	0	8	0	0	0	0	0	0
AC194852.3_FG007	1,1,0,0,0,0,0,0	0	0	0	0	0	0	0	0	0	8	0	0	0	0	0	0
AC194897.4_FG005	1,1,0,0,0,0,0,0	0	0	0	0	0	0	0	0	0	8	0	0	0	0	0	0
AC194898.3_FG003	0,0,0,0,0,0,0,0	16	0	0	0	0	0	0	0	0	0	0	0	0	0	0	0
AC194914.3_FG002	1,1,1,1,1,1,1,1	0	15	0	0	0	0	0	0	0	0	0	0	0	0	0	0
AC194937.3_FG004	1,1,0,0,0,0,0,0	0	0	0	0	0	0	0	0	0	8	0	0	0	0	0	0
AC194965.4_FG001	1,1,1,1,1,1,1,1	0	15	0	0	0	0	0	0	0	0	0	0	0	0	0	0
AC194965.4_FG004	1,1,1,1,1,1,1,1	0	15	0	0	0	0	0	0	0	0	0	0	0	0	0	0
AC194970.5_FG001	1,1,1,1,1,1,1,1	0	15	0	0	0	0	0	0	0	0	0	0	0	0	0	0
AC194970.5_FG002	1,1,1,1,1,1,1,1	0	15	0	0	0	0	0	0	0	0	0	0	0	0	0	0
AC194970.5_FG004	1,1,1,1,1,1,1,1	0	15	0	0	0	0	0	0	0	0	0	0	0	0	0	0
AC194970.5_FG005	1,1,1,1,1,1,1,1	0	15	0	0	0	0	0	0	0	0	0	0	0	0	0	0
AC194970.5_FG009	1,1,1,1,1,1,1,1	0	15	0	0	0	0	0	0	0	0	0	0	0	0	0	0
AC194974.3_FG005	1,1,1,1,1,1,1,1	0	15	0	0	0	0	0	0	0	0	0	0	0	0	0	0
AC194977.2_FG004	0,0,0,0,0,0,0,0	16	0	0	0	0	0	0	0	0	0	0	0	0	0	0	0
AC195138.3_FG004	1,1,0,0,0,0,1,1	0	0	0	0	0	0	0	0	0	0	9	0	0	0	0	0
AC195147.3_FG008	1,1,1,1,0,1,1,1	0	0	0	0	0	0	0	0	0	0	0	0	0	0	0	0
AC195154.3_FG004	1,1,1,1,1,1,1,1	0	15	0	0	0	0	0	0	0	0	0	0	0	0	0	0
AC195172.3_FG001	1,1,1,1,1,1,1,1	0	15	0	0	0	0	0	0	0	0	0	0	0	0	0	0
AC195235.3_FG003	1,1,1,1,1,1,1,1	0	15	0	0	0	0	0	0	0	0	0	0	0	0	0	0
AC195331.3_FG008	1,1,1,1,1,1,1,1	0	15	0	0	0	0	0	0	0	0	0	0	0	0	0	0
AC195340.3_FG001	1,1,1,1,1,1,1,1	0	15	0	0	0	0	0	0	0	0	0	0	0	0	0	0
AC195340.3_FG002	1,1,1,1,1,1,1,1	0	15	0	0	0	0	0	0	0	0	0	0	0	0	0	0
AC195340.3_FG004	1,1,1,1,1,1,1,1	0	15	0	0	0	0	0	0	0	0	0	0	0	0	0	0
AC195340.3_FG005	1,1,1,1,1,1,1,1	0	15	0	0	0	0	0	0	0	0	0	0	0	0	0	0
AC195351.3_FG001	0,1,0,0,0,0,0,0	0	0	0	0	0	0	0	0	0	0	0	0	0	0	0	0
AC195351.3_FG003	1,1,0,0,0,1,0,1	0	0	0	0	0	0	0	0	0	0	0	0	0	0	0	0
AC195587.4_FG004	1,1,1,1,1,1,1,1	0	15	0	0	0	0	0	0	0	0	0	0	0	0	0	0
AC195785.3_FG004	1,1,1,1,1,1,1,1	0	15	0	0	0	0	0	0	0	0	0	0	0	0	0	0
AC195796.3_FG001	1,1,0,1,0,0,1,1	0	0	0	0	0	0	0	0	0	0	0	0	0	0	0	0
AC195798.3_FG001	0,1,1,1,0,0,1,1	0	0	0	0	0	0	0	0	0	0	0	0	0	0	0	0
AC195807.3_FG004	1,1,1,0,1,1,1,1	0	0	0	0	0	0	0	0	0	0	0	0	0	0	0	0
AC195860.3_FG002	0,0,0,0,0,0,0,0	16	0	0	0	0	0	0	0	0	0	0	0	0	0	0	0
AC195860.3_FG005	1,1,1,1,1,1,1,1	0	15	0	0	0	0	0	0	0	0	0	0	0	0	0	0
AC195860.3_FG006	1,1,1,1,1,1,1,1	0	15	0	0	0	0	0	0	0	0	0	0	0	0	0	0
AC195874.2_FG002	1,1,1,1,1,1,1,1	0	15	0	0	0	0	0	0	0	0	0	0	0	0	0	0
AC195914.2_FG003	0,0,0,0,0,0,0,0	16	0	0	0	0	0	0	0	0	0	0	0	0	0	0	0
AC195957.3_FG003	0,1,1,1,1,1,1,1	0	0	0	0	0	0	0	0	0	0	0	0	0	0	0	0
AC195959.2_FG004	0,0,0,0,0,0,0,0	16	0	0	0	0	0	0	0	0	0	0	0	0	0	0	0
AC195980.2_FG004	0,0,1,1,0,1,1,1	0	0	0	0	0	0	0	0	0	0	0	0	0	0	0	0
AC196018.3_FG003	0,0,0,0,0,0,0,0	16	0	0	0	0	0	0	0	0	0	0	0	0	0	0	0
AC196025.3_FG011	0,0,0,0,0,0,0,0	16	0	0	0	0	0	0	0	0	0	0	0	0	0	0	0
AC196025.3_FG015	0,0,0,0,0,0,0,0	16	0	0	0	0	0	0	0	0	0	0	0	0	0	0	0
AC196043.3_FG005	1,1,1,1,1,1,1,1	0	15	0	0	0	0	0	0	0	0	0	0	0	0	0	0
AC196059.3_FG003	0,0,0,0,1,1,0,0	0	0	0	2	0	0	0	0	0	0	0	0	0	0	0	0
AC196066.3_FG003	1,1,1,1,1,1,1,1	0	15	0	0	0	0	0	0	0	0	0	0	0	0	0	0
AC196090.3_FG006	1,1,1,1,1,1,1,1	0	15	0	0	0	0	0	0	0	0	0	0	0	0	0	0
AC196096.3_FG005	0,0,0,0,0,0,0,0	16	0	0	0	0	0	0	0	0	0	0	0	0	0	0	0
AC196156.3_FG003	1,1,1,1,1,1,1,1	0	15	0	0	0	0	0	0	0	0	0	0	0	0	0	0
AC196158.3_FG002	1,1,0,0,0,1,0,0	0	0	0	0	0	0	0	0	0	0	0	0	0	0	0	0
AC196171.6_FG002	0,0,0,0,0,0,0,0	16	0	0	0	0	0	0	0	0	0	0	0	0	0	0	0
AC196202.3_FG007	1,1,0,1,1,1,1,1	0	0	0	0	0	0	0	0	0	0	0	0	0	0	0	0
AC196278.2_FG003	1,1,1,1,1,1,1,1	0	15	0	0	0	0	0	0	0	0	0	0	0	0	0	0
AC196278.2_FG004	0,0,1,0,1,1,1,1	0	0	0	0	0	0	0	0	0	0	0	0	0	0	0	0
AC196394.3_FG002	0,0,0,0,1,1,0,0	0	0	0	2	0	0	0	0	0	0	0	0	0	0	0	0
AC196395.3_FG001	0,0,0,0,0,0,0,0	16	0	0	0	0	0	0	0	0	0	0	0	0	0	0	0
AC196420.4_FG002	1,0,0,0,0,0,0,0	0	0	0	0	0	0	0	0	0	0	0	0	0	0	0	0
AC196426.3_FG007	1,1,1,1,1,1,1,1	0	15	0	0	0	0	0	0	0	0	0	0	0	0	0	0
AC196431.2_FG001	1,1,0,1,1,0,1,1	0	0	0	0	0	0	0	0	0	0	0	0	0	0	0	0
AC196465.3_FG006	1,1,1,1,1,1,1,1	0	15	0	0	0	0	0	0	0	0	0	0	0	0	0	0
AC196475.3_FG004	1,1,1,1,1,1,1,1	0	15	0	0	0	0	0	0	0	0	0	0	0	0	0	0
AC196475.3_FG005	1,1,1,1,1,1,1,1	0	15	0	0	0	0	0	0	0	0	0	0	0	0	0	0
AC196488.3_FG007	1,1,1,1,1,1,1,1	0	15	0	0	0	0	0	0	0	0	0	0	0	0	0	0
AC196489.3_FG002	1,1,1,1,1,1,1,1	0	15	0	0	0	0	0	0	0	0	0	0	0	0	0	0
AC196575.3_FG007	0,0,0,0,0,0,0,0	16	0	0	0	0	0	0	0	0	0	0	0	0	0	0	0
AC196637.2_FG002	1,1,1,1,1,1,1,1	0	15	0	0	0	0	0	0	0	0	0	0	0	0	0	0
AC196708.3_FG006	1,1,1,1,1,1,1,1	0	15	0	0	0	0	0	0	0	0	0	0	0	0	0	0
AC196726.2_FG001	1,1,0,0,0,0,1,1	0	0	0	0	0	0	0	0	0	0	9	0	0	0	0	0
AC196779.3_FG003	1,1,1,1,1,1,1,1	0	15	0	0	0	0	0	0	0	0	0	0	0	0	0	0
AC196795.4_FG009	0,0,0,0,0,0,0,0	16	0	0	0	0	0	0	0	0	0	0	0	0	0	0	0
AC196957.3_FG005	1,1,1,1,1,1,1,1	0	15	0	0	0	0	0	0	0	0	0	0	0	0	0	0
AC196961.2_FG003	1,1,1,1,1,1,1,1	0	15	0	0	0	0	0	0	0	0	0	0	0	0	0	0
AC196974.3_FG008	1,1,0,0,0,0,0,0	0	0	0	0	0	0	0	0	0	8	0	0	0	0	0	0
AC196984.3_FG001	1,1,0,0,0,1,1,1	0	0	0	0	0	0	0	0	0	0	0	0	0	0	0	0
AC197013.3_FG003	1,1,1,1,1,1,1,1	0	15	0	0	0	0	0	0	0	0	0	0	0	0	0	0
AC197029.3_FG003	0,0,0,0,1,1,1,1	0	0	0	0	3	0	0	0	0	0	0	0	0	0	0	0
AC197047.3_FG001	0,1,0,1,1,1,1,1	0	0	0	0	0	0	0	0	0	0	0	0	0	0	0	0
AC197056.3_FG002	1,1,1,1,1,1,1,1	0	15	0	0	0	0	0	0	0	0	0	0	0	0	0	0
AC197056.3_FG005	1,1,1,1,1,1,1,1	0	15	0	0	0	0	0	0	0	0	0	0	0	0	0	0
AC197122.3_FG003	1,1,1,1,1,1,1,1	0	15	0	0	0	0	0	0	0	0	0	0	0	0	0	0
AC197146.3_FG001	1,1,1,1,1,1,1,1	0	15	0	0	0	0	0	0	0	0	0	0	0	0	0	0
AC197146.3_FG002	1,1,0,0,0,0,1,1	0	0	0	0	0	0	0	0	0	0	9	0	0	0	0	0
AC197150.3_FG003	1,1,0,1,0,1,1,1	0	0	0	0	0	0	0	0	0	0	0	0	0	0	0	0
AC197230.3_FG001	1,1,0,0,1,1,0,0	0	0	0	0	0	0	0	0	0	0	0	10	0	0	0	0
AC197246.3_FG001	1,1,1,1,1,1,1,1	0	15	0	0	0	0	0	0	0	0	0	0	0	0	0	0
AC197246.3_FG003	1,1,1,1,1,1,1,1	0	15	0	0	0	0	0	0	0	0	0	0	0	0	0	0
AC197340.3_FG003	1,1,1,1,1,1,0,0	0	0	0	0	0	0	0	0	0	0	0	0	0	0	0	14
AC197355.3_FG001	1,1,1,1,1,0,1,1	0	0	0	0	0	0	0	0	0	0	0	0	0	0	0	0
AC197387.3_FG004	1,1,1,1,1,1,1,1	0	15	0	0	0	0	0	0	0	0	0	0	0	0	0	0
AC197432.4_FG001	1,1,1,1,1,1,1,1	0	15	0	0	0	0	0	0	0	0	0	0	0	0	0	0
AC197477.3_FG002	1,1,1,1,1,1,1,1	0	15	0	0	0	0	0	0	0	0	0	0	0	0	0	0
AC197541.3_FG009	1,1,0,0,0,0,0,0	0	0	0	0	0	0	0	0	0	8	0	0	0	0	0	0
AC197544.3_FG002	0,0,0,0,0,0,0,0	16	0	0	0	0	0	0	0	0	0	0	0	0	0	0	0
AC197545.3_FG002	1,1,1,1,1,1,1,1	0	15	0	0	0	0	0	0	0	0	0	0	0	0	0	0
AC197555.3_FG008	1,1,1,1,1,1,1,1	0	15	0	0	0	0	0	0	0	0	0	0	0	0	0	0
AC197575.3_FG008	0,0,0,0,0,0,1,0	0	0	0	0	0	0	0	0	0	0	0	0	0	0	0	0
AC197578.4_FG001	1,1,1,1,1,1,1,1	0	15	0	0	0	0	0	0	0	0	0	0	0	0	0	0
AC197672.3_FG002	1,1,1,1,1,1,1,1	0	15	0	0	0	0	0	0	0	0	0	0	0	0	0	0
AC197699.3_FG002	1,1,0,0,0,0,1,1	0	0	0	0	0	0	0	0	0	0	9	0	0	0	0	0
AC197699.3_FG003	1,1,1,1,1,1,1,1	0	15	0	0	0	0	0	0	0	0	0	0	0	0	0	0
AC197699.3_FG006	0,0,0,0,0,0,0,0	16	0	0	0	0	0	0	0	0	0	0	0	0	0	0	0
AC197705.4_FG001	1,1,0,1,1,1,0,1	0	0	0	0	0	0	0	0	0	0	0	0	0	0	0	0
AC197705.4_FG003	1,1,0,1,0,1,1,1	0	0	0	0	0	0	0	0	0	0	0	0	0	0	0	0
AC197705.4_FG004	0,0,1,1,1,1,1,1	0	0	0	0	0	0	0	0	7	0	0	0	0	0	0	0
AC197705.4_FG006	1,1,1,1,1,1,1,1	0	15	0	0	0	0	0	0	0	0	0	0	0	0	0	0
AC197705.4_FG007	1,1,1,1,1,1,1,1	0	15	0	0	0	0	0	0	0	0	0	0	0	0	0	0
AC197705.4_FG011	1,1,1,1,1,1,1,1	0	15	0	0	0	0	0	0	0	0	0	0	0	0	0	0
AC197714.3_FG004	1,0,1,1,1,1,1,1	0	0	0	0	0	0	0	0	0	0	0	0	0	0	0	0
AC197717.3_FG002	1,1,1,1,1,1,1,1	0	15	0	0	0	0	0	0	0	0	0	0	0	0	0	0
AC197718.3_FG002	1,0,1,1,1,1,1,0	0	0	0	0	0	0	0	0	0	0	0	0	0	0	0	0
AC197758.3_FG004	1,1,1,1,0,1,1,1	0	0	0	0	0	0	0	0	0	0	0	0	0	0	0	0
AC197764.4_FG003	1,1,0,0,0,0,1,1	0	0	0	0	0	0	0	0	0	0	9	0	0	0	0	0
AC197770.3_FG002	1,1,0,0,0,0,1,1	0	0	0	0	0	0	0	0	0	0	9	0	0	0	0	0
AC197771.3_FG001	0,1,1,1,1,1,0,0	0	0	0	0	0	0	0	0	0	0	0	0	0	0	0	0
AC197783.3_FG005	0,0,0,0,0,0,0,0	16	0	0	0	0	0	0	0	0	0	0	0	0	0	0	0
AC198019.2_FG004	1,1,1,1,1,1,1,1	0	15	0	0	0	0	0	0	0	0	0	0	0	0	0	0
AC198169.4_FG004	1,1,1,1,1,1,1,1	0	15	0	0	0	0	0	0	0	0	0	0	0	0	0	0
AC198179.4_FG001	1,1,1,1,1,1,1,1	0	15	0	0	0	0	0	0	0	0	0	0	0	0	0	0
AC198206.5_FG001	0,0,1,1,0,0,1,1	0	0	0	0	0	0	5	0	0	0	0	0	0	0	0	0
AC198230.4_FG003	1,1,1,1,1,1,1,1	0	15	0	0	0	0	0	0	0	0	0	0	0	0	0	0
AC198291.3_FG001	1,1,0,0,0,0,0,0	0	0	0	0	0	0	0	0	0	8	0	0	0	0	0	0
AC198353.5_FG004	0,1,0,1,1,1,1,1	0	0	0	0	0	0	0	0	0	0	0	0	0	0	0	0
AC198361.3_FG004	1,1,1,1,1,1,1,1	0	15	0	0	0	0	0	0	0	0	0	0	0	0	0	0
AC198366.3_FG004	1,1,1,1,1,1,0,1	0	0	0	0	0	0	0	0	0	0	0	0	0	0	0	0
AC198371.3_FG011	0,0,0,0,1,1,0,0	0	0	0	2	0	0	0	0	0	0	0	0	0	0	0	0
AC198380.3_FG001	1,0,0,0,1,1,0,0	0	0	0	0	0	0	0	0	0	0	0	0	0	0	0	0
AC198382.3_FG001	1,1,0,0,0,0,0,0	0	0	0	0	0	0	0	0	0	8	0	0	0	0	0	0
AC198393.3_FG001	1,0,0,0,0,0,0,1	0	0	0	0	0	0	0	0	0	0	0	0	0	0	0	0
AC198403.3_FG001	1,1,1,1,1,1,0,1	0	0	0	0	0	0	0	0	0	0	0	0	0	0	0	0
AC198418.3_FG005	1,1,1,1,1,1,1,1	0	15	0	0	0	0	0	0	0	0	0	0	0	0	0	0
AC198481.3_FG004	1,1,1,1,1,1,1,1	0	15	0	0	0	0	0	0	0	0	0	0	0	0	0	0
AC198490.3_FG003	1,1,1,0,1,1,1,1	0	0	0	0	0	0	0	0	0	0	0	0	0	0	0	0
AC198518.3_FG002	1,1,1,1,1,1,1,1	0	15	0	0	0	0	0	0	0	0	0	0	0	0	0	0
AC198518.3_FG003	1,1,1,1,1,1,1,1	0	15	0	0	0	0	0	0	0	0	0	0	0	0	0	0
AC198605.3_FG005	1,1,0,0,0,0,0,0	0	0	0	0	0	0	0	0	0	8	0	0	0	0	0	0
AC198700.2_FG004	1,1,1,1,0,0,1,1	0	0	0	0	0	0	0	0	0	0	0	0	0	0	13	0
AC198725.4_FG004	1,1,1,1,1,1,1,1	0	15	0	0	0	0	0	0	0	0	0	0	0	0	0	0
AC198725.4_FG007	1,1,1,1,1,1,1,1	0	15	0	0	0	0	0	0	0	0	0	0	0	0	0	0
AC198725.4_FG009	1,1,1,1,1,1,1,1	0	15	0	0	0	0	0	0	0	0	0	0	0	0	0	0
AC198787.3_FG009	1,1,0,0,1,0,1,1	0	0	0	0	0	0	0	0	0	0	0	0	0	0	0	0
AC198901.4_FG004	1,1,1,1,1,1,1,1	0	15	0	0	0	0	0	0	0	0	0	0	0	0	0	0
AC198923.4_FG002	1,1,1,1,1,1,1,1	0	15	0	0	0	0	0	0	0	0	0	0	0	0	0	0
AC198937.4_FG003	1,1,1,1,1,1,1,1	0	15	0	0	0	0	0	0	0	0	0	0	0	0	0	0
AC198940.4_FG008	0,0,0,0,0,0,1,0	0	0	0	0	0	0	0	0	0	0	0	0	0	0	0	0
AC198982.3_FG006	1,1,1,1,1,1,1,1	0	15	0	0	0	0	0	0	0	0	0	0	0	0	0	0
AC199001.3_FG005	1,1,1,1,1,1,1,1	0	15	0	0	0	0	0	0	0	0	0	0	0	0	0	0
AC199039.3_FG003	0,0,0,0,0,0,0,0	16	0	0	0	0	0	0	0	0	0	0	0	0	0	0	0
AC199043.2_FG002	1,0,1,1,0,1,1,1	0	0	0	0	0	0	0	0	0	0	0	0	0	0	0	0
AC199054.3_FG003	1,1,1,1,1,1,1,1	0	15	0	0	0	0	0	0	0	0	0	0	0	0	0	0
AC199058.2_FG001	1,1,1,1,1,1,1,1	0	15	0	0	0	0	0	0	0	0	0	0	0	0	0	0
AC199067.2_FG004	1,1,1,1,1,1,1,1	0	15	0	0	0	0	0	0	0	0	0	0	0	0	0	0
AC199068.2_FG017	1,1,1,1,1,1,1,1	0	15	0	0	0	0	0	0	0	0	0	0	0	0	0	0
AC199175.2_FG003	1,1,0,0,0,0,0,1	0	0	0	0	0	0	0	0	0	0	0	0	0	0	0	0
AC199175.2_FG006	1,1,1,1,1,1,1,1	0	15	0	0	0	0	0	0	0	0	0	0	0	0	0	0
AC199183.3_FG001	0,0,0,0,0,0,0,0	16	0	0	0	0	0	0	0	0	0	0	0	0	0	0	0
AC199194.3_FG002	1,1,0,0,1,1,0,1	0	0	0	0	0	0	0	0	0	0	0	0	0	0	0	0
AC199198.3_FG002	1,1,0,0,1,1,1,1	0	0	0	0	0	0	0	0	0	0	0	0	11	0	0	0
AC199315.4_FG001	1,1,1,1,1,1,1,1	0	15	0	0	0	0	0	0	0	0	0	0	0	0	0	0
AC199335.3_FG002	0,1,0,0,0,0,1,1	0	0	0	0	0	0	0	0	0	0	0	0	0	0	0	0
AC199343.3_FG013	1,1,1,1,0,0,0,0	0	0	0	0	0	0	0	0	0	0	0	0	0	12	0	0
AC199355.3_FG004	0,0,0,0,0,0,0,0	16	0	0	0	0	0	0	0	0	0	0	0	0	0	0	0
AC199363.4_FG003	1,1,1,1,1,1,1,1	0	15	0	0	0	0	0	0	0	0	0	0	0	0	0	0
AC199384.3_FG002	1,1,0,1,0,0,1,1	0	0	0	0	0	0	0	0	0	0	0	0	0	0	0	0
AC199439.4_FG005	0,0,0,0,0,0,0,0	16	0	0	0	0	0	0	0	0	0	0	0	0	0	0	0
AC199487.4_FG003	1,1,1,1,1,1,1,1	0	15	0	0	0	0	0	0	0	0	0	0	0	0	0	0
AC199526.5_FG001	1,1,1,0,1,1,0,0	0	0	0	0	0	0	0	0	0	0	0	0	0	0	0	0
AC199526.5_FG002	1,1,1,1,1,1,1,1	0	15	0	0	0	0	0	0	0	0	0	0	0	0	0	0
AC199526.5_FG003	1,1,1,1,1,1,1,1	0	15	0	0	0	0	0	0	0	0	0	0	0	0	0	0
AC199541.4_FG001	1,1,1,1,1,1,1,1	0	15	0	0	0	0	0	0	0	0	0	0	0	0	0	0
AC199541.4_FG004	1,1,1,1,0,1,1,1	0	0	0	0	0	0	0	0	0	0	0	0	0	0	0	0
AC199541.4_FG007	1,1,1,1,1,1,0,0	0	0	0	0	0	0	0	0	0	0	0	0	0	0	0	14
AC199571.3_FG001	1,1,1,1,1,1,1,1	0	15	0	0	0	0	0	0	0	0	0	0	0	0	0	0
AC199571.3_FG004	1,1,1,1,1,1,1,1	0	15	0	0	0	0	0	0	0	0	0	0	0	0	0	0
AC199624.4_FG007	0,0,0,0,0,0,0,0	16	0	0	0	0	0	0	0	0	0	0	0	0	0	0	0
AC199632.4_FG007	0,0,0,0,0,0,0,0	16	0	0	0	0	0	0	0	0	0	0	0	0	0	0	0
AC199703.3_FG003	1,0,0,0,0,0,1,1	0	0	0	0	0	0	0	0	0	0	0	0	0	0	0	0
AC199705.3_FG006	0,0,0,0,0,0,0,0	16	0	0	0	0	0	0	0	0	0	0	0	0	0	0	0
AC199705.3_FG008	1,1,1,1,1,1,1,1	0	15	0	0	0	0	0	0	0	0	0	0	0	0	0	0
AC199765.4_FG008	1,1,1,1,1,1,1,1	0	15	0	0	0	0	0	0	0	0	0	0	0	0	0	0
AC199768.4_FG008	1,1,1,1,1,1,1,1	0	15	0	0	0	0	0	0	0	0	0	0	0	0	0	0
AC199782.5_FG001	1,1,1,1,1,1,1,1	0	15	0	0	0	0	0	0	0	0	0	0	0	0	0	0
AC199782.5_FG002	1,1,1,1,1,1,1,1	0	15	0	0	0	0	0	0	0	0	0	0	0	0	0	0
AC199782.5_FG003	1,1,1,1,1,1,1,1	0	15	0	0	0	0	0	0	0	0	0	0	0	0	0	0
AC199801.4_FG005	0,0,0,0,0,0,0,0	16	0	0	0	0	0	0	0	0	0	0	0	0	0	0	0
AC199820.4_FG006	1,1,1,1,0,0,0,0	0	0	0	0	0	0	0	0	0	0	0	0	0	12	0	0
AC199826.4_FG003	1,1,1,1,1,1,1,1	0	15	0	0	0	0	0	0	0	0	0	0	0	0	0	0
AC199873.4_FG002	1,1,1,1,1,1,1,1	0	15	0	0	0	0	0	0	0	0	0	0	0	0	0	0
AC199893.4_FG002	1,1,1,1,0,0,0,0	0	0	0	0	0	0	0	0	0	0	0	0	0	12	0	0
AC199908.4_FG002	1,1,0,0,0,1,1,1	0	0	0	0	0	0	0	0	0	0	0	0	0	0	0	0
AC199911.5_FG001	1,1,1,0,0,0,1,0	0	0	0	0	0	0	0	0	0	0	0	0	0	0	0	0
AC199961.4_FG004	0,0,0,0,0,0,0,0	16	0	0	0	0	0	0	0	0	0	0	0	0	0	0	0
AC200057.4_FG006	0,0,0,0,0,0,0,0	16	0	0	0	0	0	0	0	0	0	0	0	0	0	0	0
AC200057.4_FG007	1,1,1,1,1,1,1,1	0	15	0	0	0	0	0	0	0	0	0	0	0	0	0	0
AC200099.4_FG006	1,1,0,0,0,0,1,1	0	0	0	0	0	0	0	0	0	0	9	0	0	0	0	0
AC200112.4_FG008	1,1,1,1,1,1,1,1	0	15	0	0	0	0	0	0	0	0	0	0	0	0	0	0
AC200138.3_FG003	1,1,1,1,1,1,1,1	0	15	0	0	0	0	0	0	0	0	0	0	0	0	0	0
AC200178.2_FG003	1,1,1,0,0,0,1,1	0	0	0	0	0	0	0	0	0	0	0	0	0	0	0	0
AC200207.2_FG001	1,0,1,0,1,1,0,0	0	0	0	0	0	0	0	0	0	0	0	0	0	0	0	0
AC200209.1_FG001	0,0,0,0,0,0,0,0	16	0	0	0	0	0	0	0	0	0	0	0	0	0	0	0
AC200210.1_FG006	1,1,1,1,1,1,1,1	0	15	0	0	0	0	0	0	0	0	0	0	0	0	0	0
AC200240.3_FG002	0,0,1,1,1,1,0,0	0	0	0	0	0	0	0	6	0	0	0	0	0	0	0	0
AC200298.4_FG001	0,0,0,1,1,1,1,1	0	0	0	0	0	0	0	0	0	0	0	0	0	0	0	0
AC200495.3_FG001	1,1,1,1,1,1,1,1	0	15	0	0	0	0	0	0	0	0	0	0	0	0	0	0
AC200565.4_FG001	1,1,1,1,1,0,1,1	0	0	0	0	0	0	0	0	0	0	0	0	0	0	0	0
AC200753.3_FG003	0,0,1,1,1,1,1,1	0	0	0	0	0	0	0	0	7	0	0	0	0	0	0	0
AC201740.3_FG003	1,1,0,1,0,0,0,0	0	0	0	0	0	0	0	0	0	0	0	0	0	0	0	0
AC201797.4_FG006	1,1,1,1,1,1,1,1	0	15	0	0	0	0	0	0	0	0	0	0	0	0	0	0
AC201815.4_FG001	1,1,1,1,1,1,1,1	0	15	0	0	0	0	0	0	0	0	0	0	0	0	0	0
AC206194.3_FG003	0,0,0,0,0,0,1,1	0	0	1	0	0	0	0	0	0	0	0	0	0	0	0	0
AC201898.4_FG004	0,0,0,0,1,1,0,0	0	0	0	2	0	0	0	0	0	0	0	0	0	0	0	0
AC201985.4_FG003	1,1,1,1,1,1,1,1	0	15	0	0	0	0	0	0	0	0	0	0	0	0	0	0
AC202000.4_FG006	0,0,1,1,0,0,1,1	0	0	0	0	0	0	5	0	0	0	0	0	0	0	0	0
AC202011.3_FG010	1,1,1,1,1,1,1,1	0	15	0	0	0	0	0	0	0	0	0	0	0	0	0	0
AC202073.4_FG001	1,1,1,1,1,1,1,1	0	15	0	0	0	0	0	0	0	0	0	0	0	0	0	0
AC202076.3_FG009	1,1,1,1,0,0,1,1	0	0	0	0	0	0	0	0	0	0	0	0	0	0	13	0
AC202107.3_FG001	1,1,1,1,1,1,1,1	0	15	0	0	0	0	0	0	0	0	0	0	0	0	0	0
AC202110.3_FG004	1,1,1,1,1,1,1,1	0	15	0	0	0	0	0	0	0	0	0	0	0	0	0	0
AC202178.3_FG002	1,1,0,0,0,0,0,0	0	0	0	0	0	0	0	0	0	8	0	0	0	0	0	0
AC202179.3_FG004	0,0,0,0,0,0,0,0	16	0	0	0	0	0	0	0	0	0	0	0	0	0	0	0
AC202181.3_FG010	1,1,1,1,1,1,1,1	0	15	0	0	0	0	0	0	0	0	0	0	0	0	0	0
AC202185.4_FG004	1,1,1,1,1,1,1,1	0	15	0	0	0	0	0	0	0	0	0	0	0	0	0	0
AC202432.3_FG006	1,1,1,1,1,1,1,1	0	15	0	0	0	0	0	0	0	0	0	0	0	0	0	0
AC202435.3_FG001	1,1,0,0,1,1,1,1	0	0	0	0	0	0	0	0	0	0	0	0	11	0	0	0
AC202439.3_FG001	1,1,0,1,0,0,1,1	0	0	0	0	0	0	0	0	0	0	0	0	0	0	0	0
AC202439.3_FG006	1,1,0,0,0,0,1,1	0	0	0	0	0	0	0	0	0	0	9	0	0	0	0	0
AC202549.3_FG008	1,1,0,0,0,1,1,1	0	0	0	0	0	0	0	0	0	0	0	0	0	0	0	0
AC202707.3_FG002	0,0,0,0,0,0,0,0	16	0	0	0	0	0	0	0	0	0	0	0	0	0	0	0
AC202864.3_FG002	1,1,1,1,1,1,1,1	0	15	0	0	0	0	0	0	0	0	0	0	0	0	0	0
AC202915.3_FG002	1,1,1,1,1,1,1,1	0	15	0	0	0	0	0	0	0	0	0	0	0	0	0	0
AC202930.4_FG007	1,1,1,1,1,1,1,1	0	15	0	0	0	0	0	0	0	0	0	0	0	0	0	0
AC202940.3_FG004	0,1,1,0,1,1,1,1	0	0	0	0	0	0	0	0	0	0	0	0	0	0	0	0
AC202950.3_FG008	0,0,1,1,1,1,1,1	0	0	0	0	0	0	0	0	7	0	0	0	0	0	0	0
AC202989.3_FG007	0,0,0,0,0,0,0,0	16	0	0	0	0	0	0	0	0	0	0	0	0	0	0	0
AC203019.3_FG001	0,1,0,0,0,0,1,1	0	0	0	0	0	0	0	0	0	0	0	0	0	0	0	0
AC203031.3_FG002	1,1,1,1,1,1,1,1	0	15	0	0	0	0	0	0	0	0	0	0	0	0	0	0
AC203048.3_FG001	0,0,0,0,1,1,0,0	0	0	0	2	0	0	0	0	0	0	0	0	0	0	0	0
AC203093.3_FG001	1,1,0,0,0,0,1,1	0	0	0	0	0	0	0	0	0	0	9	0	0	0	0	0
AC203148.3_FG005	0,0,0,0,0,0,0,0	16	0	0	0	0	0	0	0	0	0	0	0	0	0	0	0
AC203159.3_FG009	0,0,0,0,0,0,0,0	16	0	0	0	0	0	0	0	0	0	0	0	0	0	0	0
AC203173.3_FG002	0,0,0,0,0,0,0,1	0	0	0	0	0	0	0	0	0	0	0	0	0	0	0	0
AC203173.3_FG004	1,1,1,1,1,1,1,1	0	15	0	0	0	0	0	0	0	0	0	0	0	0	0	0
AC203220.3_FG006	0,0,1,0,0,0,0,0	0	0	0	0	0	0	0	0	0	0	0	0	0	0	0	0
AC203228.3_FG003	0,0,0,1,1,1,0,0	0	0	0	0	0	0	0	0	0	0	0	0	0	0	0	0
AC203244.4_FG001	0,0,1,1,1,1,1,1	0	0	0	0	0	0	0	0	7	0	0	0	0	0	0	0
AC203257.2_FG003	0,0,0,0,0,0,0,0	16	0	0	0	0	0	0	0	0	0	0	0	0	0	0	0
AC203294.3_FG001	1,1,0,0,0,0,0,0	0	0	0	0	0	0	0	0	0	8	0	0	0	0	0	0
AC203294.3_FG012	1,1,1,1,1,1,1,1	0	15	0	0	0	0	0	0	0	0	0	0	0	0	0	0
AC203324.3_FG008	0,0,0,0,0,0,0,0	16	0	0	0	0	0	0	0	0	0	0	0	0	0	0	0
AC203365.3_FG004	0,0,1,0,0,1,0,0	0	0	0	0	0	0	0	0	0	0	0	0	0	0	0	0
AC210013.4_FG005	0,0,0,0,0,0,1,1	0	0	1	0	0	0	0	0	0	0	0	0	0	0	0	0
AC203366.4_FG001	1,1,1,1,1,1,1,1	0	15	0	0	0	0	0	0	0	0	0	0	0	0	0	0
AC203392.3_FG004	0,0,0,0,0,0,0,0	16	0	0	0	0	0	0	0	0	0	0	0	0	0	0	0
AC203394.3_FG004	1,1,1,1,1,1,0,1	0	0	0	0	0	0	0	0	0	0	0	0	0	0	0	0
AC203401.3_FG003	1,1,1,1,1,1,1,1	0	15	0	0	0	0	0	0	0	0	0	0	0	0	0	0
AC203424.3_FG001	1,1,1,1,1,1,1,1	0	15	0	0	0	0	0	0	0	0	0	0	0	0	0	0
AC203430.3_FG007	1,1,0,0,0,0,0,0	0	0	0	0	0	0	0	0	0	8	0	0	0	0	0	0
AC203439.3_FG005	1,1,1,1,1,1,1,1	0	15	0	0	0	0	0	0	0	0	0	0	0	0	0	0
AC203535.4_FG001	1,1,1,1,1,1,1,1	0	15	0	0	0	0	0	0	0	0	0	0	0	0	0	0
AC203535.4_FG002	1,1,1,1,1,1,1,1	0	15	0	0	0	0	0	0	0	0	0	0	0	0	0	0
AC203535.4_FG004	1,1,1,1,1,1,1,1	0	15	0	0	0	0	0	0	0	0	0	0	0	0	0	0
AC203535.4_FG006	0,0,0,0,1,1,0,0	0	0	0	2	0	0	0	0	0	0	0	0	0	0	0	0
AC203570.4_FG005	1,1,1,1,1,1,1,1	0	15	0	0	0	0	0	0	0	0	0	0	0	0	0	0
AC203571.3_FG001	1,1,1,1,1,1,1,1	0	15	0	0	0	0	0	0	0	0	0	0	0	0	0	0
AC203672.3_FG001	1,1,1,1,1,1,1,1	0	15	0	0	0	0	0	0	0	0	0	0	0	0	0	0
AC203748.3_FG002	0,0,0,0,0,0,0,0	16	0	0	0	0	0	0	0	0	0	0	0	0	0	0	0
AC203752.5_FG002	1,1,1,1,1,1,1,1	0	15	0	0	0	0	0	0	0	0	0	0	0	0	0	0
AC203753.4_FG006	1,1,1,1,1,1,1,1	0	15	0	0	0	0	0	0	0	0	0	0	0	0	0	0
AC203753.4_FG007	1,1,1,1,1,1,1,1	0	15	0	0	0	0	0	0	0	0	0	0	0	0	0	0
AC203754.4_FG008	1,1,1,1,1,1,1,1	0	15	0	0	0	0	0	0	0	0	0	0	0	0	0	0
AC203761.3_FG002	1,1,1,1,1,1,1,1	0	15	0	0	0	0	0	0	0	0	0	0	0	0	0	0
AC203777.3_FG004	0,0,0,0,0,0,0,0	16	0	0	0	0	0	0	0	0	0	0	0	0	0	0	0
AC203831.3_FG002	0,0,0,0,0,0,0,0	16	0	0	0	0	0	0	0	0	0	0	0	0	0	0	0
AC203841.3_FG002	1,1,1,1,1,1,1,1	0	15	0	0	0	0	0	0	0	0	0	0	0	0	0	0
AC203841.3_FG009	1,1,1,1,1,1,1,1	0	15	0	0	0	0	0	0	0	0	0	0	0	0	0	0
AC203862.4_FG001	1,1,0,1,0,0,1,1	0	0	0	0	0	0	0	0	0	0	0	0	0	0	0	0
AC203862.4_FG002	1,1,1,1,1,1,1,1	0	15	0	0	0	0	0	0	0	0	0	0	0	0	0	0
AC203865.3_FG001	1,1,1,1,1,1,1,1	0	15	0	0	0	0	0	0	0	0	0	0	0	0	0	0
AC203909.3_FG006	1,1,1,1,1,1,1,1	0	15	0	0	0	0	0	0	0	0	0	0	0	0	0	0
AC203955.3_FG002	0,0,0,0,0,0,0,0	16	0	0	0	0	0	0	0	0	0	0	0	0	0	0	0
AC203957.3_FG001	1,1,1,1,1,1,1,1	0	15	0	0	0	0	0	0	0	0	0	0	0	0	0	0
AC203957.3_FG004	1,1,1,1,0,1,1,1	0	0	0	0	0	0	0	0	0	0	0	0	0	0	0	0
AC203966.5_FG002	1,0,0,0,0,0,0,0	0	0	0	0	0	0	0	0	0	0	0	0	0	0	0	0
AC203966.5_FG003	1,1,1,1,1,1,1,1	0	15	0	0	0	0	0	0	0	0	0	0	0	0	0	0
AC203966.5_FG005	1,1,1,1,1,1,1,1	0	15	0	0	0	0	0	0	0	0	0	0	0	0	0	0
AC203972.3_FG001	1,1,0,1,1,0,1,1	0	0	0	0	0	0	0	0	0	0	0	0	0	0	0	0
AC203976.4_FG001	1,0,0,0,0,0,0,0	0	0	0	0	0	0	0	0	0	0	0	0	0	0	0	0
AC203985.4_FG001	0,1,0,0,0,0,0,0	0	0	0	0	0	0	0	0	0	0	0	0	0	0	0	0
AC203985.4_FG005	1,1,1,1,1,1,1,1	0	15	0	0	0	0	0	0	0	0	0	0	0	0	0	0
AC203989.4_FG001	1,1,1,1,1,1,1,1	0	15	0	0	0	0	0	0	0	0	0	0	0	0	0	0
AC204007.3_FG001	0,1,0,1,0,0,0,0	0	0	0	0	0	0	0	0	0	0	0	0	0	0	0	0
AC204009.3_FG009	1,1,0,0,0,0,1,1	0	0	0	0	0	0	0	0	0	0	9	0	0	0	0	0
AC204048.3_FG002	0,0,1,1,1,1,0,0	0	0	0	0	0	0	0	6	0	0	0	0	0	0	0	0
AC204050.4_FG006	1,1,0,0,0,0,1,1	0	0	0	0	0	0	0	0	0	0	9	0	0	0	0	0
AC204051.3_FG001	1,1,1,0,1,1,1,1	0	0	0	0	0	0	0	0	0	0	0	0	0	0	0	0
AC204060.3_FG010	1,1,1,1,0,0,1,1	0	0	0	0	0	0	0	0	0	0	0	0	0	0	13	0
AC204070.3_FG004	1,1,1,1,1,1,1,1	0	15	0	0	0	0	0	0	0	0	0	0	0	0	0	0
AC204212.4_FG001	1,1,1,0,0,0,1,1	0	0	0	0	0	0	0	0	0	0	0	0	0	0	0	0
AC204213.1_FG007	0,0,0,0,0,0,0,0	16	0	0	0	0	0	0	0	0	0	0	0	0	0	0	0
AC204254.3_FG001	1,1,1,1,1,1,1,1	0	15	0	0	0	0	0	0	0	0	0	0	0	0	0	0
AC204271.3_FG003	0,1,1,1,1,1,0,0	0	0	0	0	0	0	0	0	0	0	0	0	0	0	0	0
AC204277.3_FG006	1,1,1,1,1,1,1,1	0	15	0	0	0	0	0	0	0	0	0	0	0	0	0	0
AC204292.4_FG002	1,1,1,1,1,1,1,1	0	15	0	0	0	0	0	0	0	0	0	0	0	0	0	0
AC204292.4_FG003	1,1,1,1,1,1,1,1	0	15	0	0	0	0	0	0	0	0	0	0	0	0	0	0
AC204298.3_FG006	1,1,0,1,1,1,1,1	0	0	0	0	0	0	0	0	0	0	0	0	0	0	0	0
AC204300.3_FG003	0,0,0,0,0,0,0,0	16	0	0	0	0	0	0	0	0	0	0	0	0	0	0	0
AC204311.4_FG004	0,0,0,0,0,0,0,0	16	0	0	0	0	0	0	0	0	0	0	0	0	0	0	0
AC204352.3_FG012	0,0,0,0,1,1,0,0	0	0	0	2	0	0	0	0	0	0	0	0	0	0	0	0
AC204359.3_FG005	1,1,1,1,1,1,1,1	0	15	0	0	0	0	0	0	0	0	0	0	0	0	0	0
AC204381.3_FG001	0,0,0,0,0,0,0,0	16	0	0	0	0	0	0	0	0	0	0	0	0	0	0	0
AC204472.3_FG002	1,1,1,1,1,1,1,1	0	15	0	0	0	0	0	0	0	0	0	0	0	0	0	0
AC204502.4_FG006	1,1,0,1,0,0,1,1	0	0	0	0	0	0	0	0	0	0	0	0	0	0	0	0
AC204515.4_FG006	1,1,1,1,0,0,1,1	0	0	0	0	0	0	0	0	0	0	0	0	0	0	13	0
AC204519.3_FG003	1,1,1,1,0,0,1,1	0	0	0	0	0	0	0	0	0	0	0	0	0	0	13	0
AC204530.4_FG002	1,1,1,1,1,1,1,1	0	15	0	0	0	0	0	0	0	0	0	0	0	0	0	0
AC204530.4_FG006	1,1,1,1,1,1,1,1	0	15	0	0	0	0	0	0	0	0	0	0	0	0	0	0
AC204539.4_FG002	1,1,1,1,1,1,1,1	0	15	0	0	0	0	0	0	0	0	0	0	0	0	0	0
AC204539.4_FG003	1,1,0,0,1,1,1,1	0	0	0	0	0	0	0	0	0	0	0	0	11	0	0	0
AC204604.3_FG008	1,1,1,1,1,1,1,1	0	15	0	0	0	0	0	0	0	0	0	0	0	0	0	0
AC204611.4_FG001	1,1,1,1,0,0,1,1	0	0	0	0	0	0	0	0	0	0	0	0	0	0	13	0
AC204621.4_FG006	1,1,1,1,1,1,0,0	0	0	0	0	0	0	0	0	0	0	0	0	0	0	0	14
AC204641.5_FG001	0,0,0,0,0,0,0,0	16	0	0	0	0	0	0	0	0	0	0	0	0	0	0	0
AC204641.5_FG003	0,0,0,1,0,0,0,0	0	0	0	0	0	0	0	0	0	0	0	0	0	0	0	0
AC204662.3_FG005	1,0,0,0,0,1,1,1	0	0	0	0	0	0	0	0	0	0	0	0	0	0	0	0
AC204687.3_FG001	0,0,0,0,0,0,0,0	16	0	0	0	0	0	0	0	0	0	0	0	0	0	0	0
AC204710.4_FG003	1,1,0,0,0,0,1,1	0	0	0	0	0	0	0	0	0	0	9	0	0	0	0	0
AC204711.3_FG002	0,0,0,0,0,0,0,0	16	0	0	0	0	0	0	0	0	0	0	0	0	0	0	0
AC204711.3_FG003	1,1,1,1,1,1,1,1	0	15	0	0	0	0	0	0	0	0	0	0	0	0	0	0
AC204712.3_FG002	1,1,1,1,1,1,1,1	0	15	0	0	0	0	0	0	0	0	0	0	0	0	0	0
AC204763.2_FG001	0,0,0,0,1,1,0,0	0	0	0	2	0	0	0	0	0	0	0	0	0	0	0	0
AC204845.3_FG008	0,1,0,0,0,0,1,1	0	0	0	0	0	0	0	0	0	0	0	0	0	0	0	0
AC204868.3_FG004	1,1,1,1,1,1,1,1	0	15	0	0	0	0	0	0	0	0	0	0	0	0	0	0
AC204891.4_FG001	1,1,0,0,1,1,1,1	0	0	0	0	0	0	0	0	0	0	0	0	11	0	0	0
AC204893.3_FG001	1,1,0,0,0,0,1,0	0	0	0	0	0	0	0	0	0	0	0	0	0	0	0	0
AC204953.3_FG002	1,1,0,1,0,0,1,1	0	0	0	0	0	0	0	0	0	0	0	0	0	0	0	0
AC205008.4_FG002	1,1,1,1,1,1,0,0	0	0	0	0	0	0	0	0	0	0	0	0	0	0	0	14
AC205033.4_FG004	1,1,1,1,1,1,1,1	0	15	0	0	0	0	0	0	0	0	0	0	0	0	0	0
AC205035.3_FG004	0,0,0,0,0,0,0,0	16	0	0	0	0	0	0	0	0	0	0	0	0	0	0	0
AC205057.3_FG002	1,1,1,1,1,1,1,1	0	15	0	0	0	0	0	0	0	0	0	0	0	0	0	0
AC205057.3_FG004	1,1,1,1,1,1,1,1	0	15	0	0	0	0	0	0	0	0	0	0	0	0	0	0
AC205077.3_FG003	1,1,1,1,1,1,1,1	0	15	0	0	0	0	0	0	0	0	0	0	0	0	0	0
AC205100.3_FG001	0,0,0,0,0,0,0,0	16	0	0	0	0	0	0	0	0	0	0	0	0	0	0	0
AC205122.4_FG003	1,1,1,1,1,1,1,1	0	15	0	0	0	0	0	0	0	0	0	0	0	0	0	0
AC205122.4_FG007	0,0,0,0,0,0,0,0	16	0	0	0	0	0	0	0	0	0	0	0	0	0	0	0
AC205122.4_FG009	1,1,0,0,0,0,0,0	0	0	0	0	0	0	0	0	0	8	0	0	0	0	0	0
AC205122.4_FG010	1,1,1,1,1,1,1,1	0	15	0	0	0	0	0	0	0	0	0	0	0	0	0	0
AC205154.3_FG005	1,1,1,1,0,0,0,1	0	0	0	0	0	0	0	0	0	0	0	0	0	0	0	0
AC205274.3_FG001	1,1,0,0,0,0,0,1	0	0	0	0	0	0	0	0	0	0	0	0	0	0	0	0
AC205320.3_FG004	1,1,1,1,1,1,1,1	0	15	0	0	0	0	0	0	0	0	0	0	0	0	0	0
AC205326.3_FG002	1,1,1,1,1,1,1,1	0	15	0	0	0	0	0	0	0	0	0	0	0	0	0	0
AC205331.3_FG004	0,0,0,0,0,0,0,0	16	0	0	0	0	0	0	0	0	0	0	0	0	0	0	0
AC205336.3_FG003	0,0,0,0,0,0,0,0	16	0	0	0	0	0	0	0	0	0	0	0	0	0	0	0
AC205362.4_FG002	1,1,1,1,1,1,1,1	0	15	0	0	0	0	0	0	0	0	0	0	0	0	0	0
AC205376.4_FG008	1,1,1,1,1,1,1,1	0	15	0	0	0	0	0	0	0	0	0	0	0	0	0	0
AC205379.3_FG012	1,1,0,1,1,1,1,1	0	0	0	0	0	0	0	0	0	0	0	0	0	0	0	0
AC205413.4_FG001	1,1,1,1,1,0,1,1	0	0	0	0	0	0	0	0	0	0	0	0	0	0	0	0
AC205419.3_FG001	1,1,1,1,1,1,1,1	0	15	0	0	0	0	0	0	0	0	0	0	0	0	0	0
AC205471.4_FG003	1,1,1,1,1,1,1,1	0	15	0	0	0	0	0	0	0	0	0	0	0	0	0	0
AC205471.4_FG007	1,1,1,1,1,1,1,1	0	15	0	0	0	0	0	0	0	0	0	0	0	0	0	0
AC205484.3_FG005	1,1,0,0,1,1,1,1	0	0	0	0	0	0	0	0	0	0	0	0	11	0	0	0
AC205500.3_FG002	1,1,1,1,1,1,1,1	0	15	0	0	0	0	0	0	0	0	0	0	0	0	0	0
AC205502.4_FG004	1,1,1,1,1,0,1,0	0	0	0	0	0	0	0	0	0	0	0	0	0	0	0	0
AC205511.3_FG002	0,0,0,0,0,0,0,0	16	0	0	0	0	0	0	0	0	0	0	0	0	0	0	0
AC205513.3_FG003	0,0,0,0,0,0,0,1	0	0	0	0	0	0	0	0	0	0	0	0	0	0	0	0
AC205521.3_FG003	1,1,1,1,1,1,1,1	0	15	0	0	0	0	0	0	0	0	0	0	0	0	0	0
AC205534.3_FG001	1,1,1,1,1,1,1,1	0	15	0	0	0	0	0	0	0	0	0	0	0	0	0	0
AC205534.3_FG002	1,1,0,1,1,1,1,1	0	0	0	0	0	0	0	0	0	0	0	0	0	0	0	0
AC205544.3_FG004	1,0,1,1,1,0,1,1	0	0	0	0	0	0	0	0	0	0	0	0	0	0	0	0
AC205558.3_FG002	1,1,1,1,1,1,1,1	0	15	0	0	0	0	0	0	0	0	0	0	0	0	0	0
AC205574.3_FG006	0,0,1,1,0,1,0,0	0	0	0	0	0	0	0	0	0	0	0	0	0	0	0	0
AC205592.3_FG001	0,0,0,0,0,0,0,0	16	0	0	0	0	0	0	0	0	0	0	0	0	0	0	0
AC205608.4_FG004	1,1,1,1,1,1,1,1	0	15	0	0	0	0	0	0	0	0	0	0	0	0	0	0
AC205615.4_FG002	0,0,0,0,0,0,0,0	16	0	0	0	0	0	0	0	0	0	0	0	0	0	0	0
AC205664.3_FG001	1,1,1,1,1,1,1,1	0	15	0	0	0	0	0	0	0	0	0	0	0	0	0	0
AC205673.3_FG006	1,1,1,1,1,1,1,1	0	15	0	0	0	0	0	0	0	0	0	0	0	0	0	0
AC205677.3_FG001	1,1,1,1,1,1,1,1	0	15	0	0	0	0	0	0	0	0	0	0	0	0	0	0
AC205703.4_FG001	1,1,1,1,1,1,1,1	0	15	0	0	0	0	0	0	0	0	0	0	0	0	0	0
AC205703.4_FG002	1,1,1,1,1,1,1,1	0	15	0	0	0	0	0	0	0	0	0	0	0	0	0	0
AC205703.4_FG005	1,1,1,1,1,1,1,1	0	15	0	0	0	0	0	0	0	0	0	0	0	0	0	0
AC205703.4_FG006	1,1,1,1,1,1,1,1	0	15	0	0	0	0	0	0	0	0	0	0	0	0	0	0
AC205703.4_FG010	1,1,1,1,1,1,1,1	0	15	0	0	0	0	0	0	0	0	0	0	0	0	0	0
AC205709.3_FG001	0,1,1,1,0,1,1,1	0	0	0	0	0	0	0	0	0	0	0	0	0	0	0	0
AC213612.3_FG001	0,0,0,0,0,0,1,1	0	0	1	0	0	0	0	0	0	0	0	0	0	0	0	0
AC205722.3_FG004	1,1,1,1,1,1,1,1	0	15	0	0	0	0	0	0	0	0	0	0	0	0	0	0
AC205725.3_FG010	1,1,1,1,1,1,1,1	0	15	0	0	0	0	0	0	0	0	0	0	0	0	0	0
AC205730.3_FG001	0,0,0,0,0,0,0,0	16	0	0	0	0	0	0	0	0	0	0	0	0	0	0	0
AC205730.3_FG002	1,1,1,1,1,1,1,1	0	15	0	0	0	0	0	0	0	0	0	0	0	0	0	0
AC205735.3_FG006	1,1,1,1,1,1,1,1	0	15	0	0	0	0	0	0	0	0	0	0	0	0	0	0
AC205813.4_FG008	1,1,1,1,1,1,1,1	0	15	0	0	0	0	0	0	0	0	0	0	0	0	0	0
AC205833.3_FG002	1,1,1,1,1,1,1,1	0	15	0	0	0	0	0	0	0	0	0	0	0	0	0	0
AC205853.3_FG014	1,1,0,0,1,1,1,1	0	0	0	0	0	0	0	0	0	0	0	0	11	0	0	0
AC205886.3_FG001	1,1,1,1,1,1,1,1	0	15	0	0	0	0	0	0	0	0	0	0	0	0	0	0
AC205982.3_FG014	1,1,1,1,1,1,1,1	0	15	0	0	0	0	0	0	0	0	0	0	0	0	0	0
AC206030.4_FG001	0,0,1,1,1,1,0,0	0	0	0	0	0	0	0	6	0	0	0	0	0	0	0	0
AC206031.3_FG007	1,1,1,1,1,1,1,1	0	15	0	0	0	0	0	0	0	0	0	0	0	0	0	0
AC206165.3_FG007	1,1,0,0,0,0,1,1	0	0	0	0	0	0	0	0	0	0	9	0	0	0	0	0
AC206165.3_FG009	0,1,1,1,0,0,1,1	0	0	0	0	0	0	0	0	0	0	0	0	0	0	0	0
AC206165.3_FG019	1,1,0,0,1,1,0,0	0	0	0	0	0	0	0	0	0	0	0	10	0	0	0	0
AC213621.5_FG002	0,0,0,0,0,0,1,1	0	0	1	0	0	0	0	0	0	0	0	0	0	0	0	0
AC206198.3_FG001	1,1,0,0,0,0,0,0	0	0	0	0	0	0	0	0	0	8	0	0	0	0	0	0
AC206201.3_FG004	1,1,1,1,1,1,1,1	0	15	0	0	0	0	0	0	0	0	0	0	0	0	0	0
AC206201.3_FG009	0,0,0,0,0,0,0,0	16	0	0	0	0	0	0	0	0	0	0	0	0	0	0	0
AC206223.3_FG001	1,1,1,1,1,1,1,1	0	15	0	0	0	0	0	0	0	0	0	0	0	0	0	0
AC206223.3_FG004	0,0,0,0,0,0,0,0	16	0	0	0	0	0	0	0	0	0	0	0	0	0	0	0
AC206223.3_FG006	1,1,1,1,1,1,1,1	0	15	0	0	0	0	0	0	0	0	0	0	0	0	0	0
AC206223.3_FG007	1,1,1,1,1,1,1,1	0	15	0	0	0	0	0	0	0	0	0	0	0	0	0	0
AC206223.3_FG008	1,1,1,1,0,0,1,1	0	0	0	0	0	0	0	0	0	0	0	0	0	0	13	0
AC206223.3_FG010	1,1,1,1,1,1,1,1	0	15	0	0	0	0	0	0	0	0	0	0	0	0	0	0
AC206227.4_FG001	0,0,0,0,0,0,0,0	16	0	0	0	0	0	0	0	0	0	0	0	0	0	0	0
AC206259.3_FG003	1,1,1,1,1,1,1,1	0	15	0	0	0	0	0	0	0	0	0	0	0	0	0	0
AC206265.3_FG006	0,0,0,0,1,1,0,1	0	0	0	0	0	0	0	0	0	0	0	0	0	0	0	0
AC206274.3_FG008	0,0,0,0,0,0,0,0	16	0	0	0	0	0	0	0	0	0	0	0	0	0	0	0
AC206312.3_FG008	1,1,0,0,0,0,1,1	0	0	0	0	0	0	0	0	0	0	9	0	0	0	0	0
AC206325.3_FG003	1,1,1,1,1,1,1,1	0	15	0	0	0	0	0	0	0	0	0	0	0	0	0	0
AC206332.3_FG005	1,1,0,0,0,0,0,0	0	0	0	0	0	0	0	0	0	8	0	0	0	0	0	0
AC206350.3_FG005	1,1,0,1,0,0,1,1	0	0	0	0	0	0	0	0	0	0	0	0	0	0	0	0
AC206425.3_FG002	1,1,1,1,1,1,1,1	0	15	0	0	0	0	0	0	0	0	0	0	0	0	0	0
AC206425.3_FG004	1,1,1,1,1,1,1,1	0	15	0	0	0	0	0	0	0	0	0	0	0	0	0	0
AC206514.2_FG002	0,0,0,0,0,0,0,0	16	0	0	0	0	0	0	0	0	0	0	0	0	0	0	0
AC206582.2_FG002	1,1,1,1,1,1,1,1	0	15	0	0	0	0	0	0	0	0	0	0	0	0	0	0
AC206642.4_FG001	1,1,1,1,1,1,1,1	0	15	0	0	0	0	0	0	0	0	0	0	0	0	0	0
AC206700.3_FG003	1,1,0,0,0,0,0,0	0	0	0	0	0	0	0	0	0	8	0	0	0	0	0	0
AC206763.3_FG002	0,0,0,0,0,0,0,0	16	0	0	0	0	0	0	0	0	0	0	0	0	0	0	0
AC206764.4_FG001	1,1,1,1,1,1,1,1	0	15	0	0	0	0	0	0	0	0	0	0	0	0	0	0
AC206788.3_FG008	1,1,1,1,1,1,1,1	0	15	0	0	0	0	0	0	0	0	0	0	0	0	0	0
AC206788.3_FG015	1,1,1,1,1,1,1,1	0	15	0	0	0	0	0	0	0	0	0	0	0	0	0	0
AC206831.3_FG015	0,0,0,0,0,0,0,0	16	0	0	0	0	0	0	0	0	0	0	0	0	0	0	0
AC206840.3_FG002	1,1,1,1,1,1,1,1	0	15	0	0	0	0	0	0	0	0	0	0	0	0	0	0
AC206901.3_FG005	1,1,1,1,1,1,1,1	0	15	0	0	0	0	0	0	0	0	0	0	0	0	0	0
AC206951.3_FG016	1,1,1,1,1,0,1,0	0	0	0	0	0	0	0	0	0	0	0	0	0	0	0	0
AC206951.3_FG017	1,1,1,1,1,1,1,1	0	15	0	0	0	0	0	0	0	0	0	0	0	0	0	0
AC206968.3_FG003	1,1,1,1,1,1,1,1	0	15	0	0	0	0	0	0	0	0	0	0	0	0	0	0
AC206980.3_FG007	0,1,0,0,1,1,1,1	0	0	0	0	0	0	0	0	0	0	0	0	0	0	0	0
AC206989.4_FG002	1,1,1,1,1,1,1,1	0	15	0	0	0	0	0	0	0	0	0	0	0	0	0	0
AC206999.1_FG002	0,0,0,0,0,0,0,0	16	0	0	0	0	0	0	0	0	0	0	0	0	0	0	0
AC207011.3_FG001	1,1,1,1,1,1,1,1	0	15	0	0	0	0	0	0	0	0	0	0	0	0	0	0
AC207043.3_FG002	1,1,1,1,1,1,1,1	0	15	0	0	0	0	0	0	0	0	0	0	0	0	0	0
AC207107.4_FG001	1,1,1,1,1,1,1,1	0	15	0	0	0	0	0	0	0	0	0	0	0	0	0	0
AC207188.3_FG002	0,0,1,1,1,1,0,0	0	0	0	0	0	0	0	6	0	0	0	0	0	0	0	0
AC207206.3_FG001	1,1,0,0,0,0,0,1	0	0	0	0	0	0	0	0	0	0	0	0	0	0	0	0
AC207225.3_FG003	1,1,1,1,1,1,1,1	0	15	0	0	0	0	0	0	0	0	0	0	0	0	0	0
AC207254.3_FG005	1,1,1,1,1,1,1,1	0	15	0	0	0	0	0	0	0	0	0	0	0	0	0	0
AC207260.3_FG003	1,1,1,1,1,1,1,1	0	15	0	0	0	0	0	0	0	0	0	0	0	0	0	0
AC207265.3_FG002	1,1,1,1,1,1,1,1	0	15	0	0	0	0	0	0	0	0	0	0	0	0	0	0
AC207309.3_FG007	1,1,1,1,0,0,1,1	0	0	0	0	0	0	0	0	0	0	0	0	0	0	13	0
AC207321.3_FG003	1,1,1,1,1,1,1,1	0	15	0	0	0	0	0	0	0	0	0	0	0	0	0	0
AC207328.3_FG003	1,1,0,0,0,0,1,1	0	0	0	0	0	0	0	0	0	0	9	0	0	0	0	0
AC207342.3_FG007	1,1,1,1,1,1,1,1	0	15	0	0	0	0	0	0	0	0	0	0	0	0	0	0
AC207342.3_FG008	1,1,1,1,1,1,1,1	0	15	0	0	0	0	0	0	0	0	0	0	0	0	0	0
AC207347.3_FG005	1,1,1,1,1,1,1,1	0	15	0	0	0	0	0	0	0	0	0	0	0	0	0	0
AC207427.3_FG005	1,1,1,1,1,1,1,1	0	15	0	0	0	0	0	0	0	0	0	0	0	0	0	0
AC207472.3_FG001	0,1,1,1,1,1,1,1	0	0	0	0	0	0	0	0	0	0	0	0	0	0	0	0
AC207533.2_FG002	1,1,1,1,1,1,1,1	0	15	0	0	0	0	0	0	0	0	0	0	0	0	0	0
AC207546.3_FG004	0,0,0,0,0,0,0,0	16	0	0	0	0	0	0	0	0	0	0	0	0	0	0	0
AC207575.3_FG004	1,1,1,1,0,1,1,1	0	0	0	0	0	0	0	0	0	0	0	0	0	0	0	0
AC207619.3_FG001	1,1,1,1,1,1,1,1	0	15	0	0	0	0	0	0	0	0	0	0	0	0	0	0
AC207628.4_FG003	1,1,1,1,1,1,1,1	0	15	0	0	0	0	0	0	0	0	0	0	0	0	0	0
AC207628.4_FG005	0,0,0,0,1,0,0,1	0	0	0	0	0	0	0	0	0	0	0	0	0	0	0	0
AC207628.4_FG009	1,1,1,1,1,1,1,1	0	15	0	0	0	0	0	0	0	0	0	0	0	0	0	0
AC207628.4_FG010	1,1,1,1,1,1,1,1	0	15	0	0	0	0	0	0	0	0	0	0	0	0	0	0
AC207628.4_FG011	1,1,1,1,1,1,1,1	0	15	0	0	0	0	0	0	0	0	0	0	0	0	0	0
AC207652.3_FG001	1,1,1,1,1,1,1,1	0	15	0	0	0	0	0	0	0	0	0	0	0	0	0	0
AC207656.3_FG002	1,1,1,1,1,1,1,1	0	15	0	0	0	0	0	0	0	0	0	0	0	0	0	0
AC207722.2_FG009	1,1,1,1,1,1,1,1	0	15	0	0	0	0	0	0	0	0	0	0	0	0	0	0
AC207728.2_FG003	1,1,1,1,1,1,1,1	0	15	0	0	0	0	0	0	0	0	0	0	0	0	0	0
AC207732.3_FG010	1,0,0,1,0,0,0,0	0	0	0	0	0	0	0	0	0	0	0	0	0	0	0	0
AC207733.3_FG001	0,0,0,0,0,0,0,0	16	0	0	0	0	0	0	0	0	0	0	0	0	0	0	0
AC207755.3_FG005	1,1,1,1,0,0,1,1	0	0	0	0	0	0	0	0	0	0	0	0	0	0	13	0
AC207756.3_FG001	1,1,1,1,1,1,1,1	0	15	0	0	0	0	0	0	0	0	0	0	0	0	0	0
AC207767.2_FG001	0,0,1,1,1,1,1,0	0	0	0	0	0	0	0	0	0	0	0	0	0	0	0	0
AC207798.2_FG003	0,0,0,0,0,0,0,0	16	0	0	0	0	0	0	0	0	0	0	0	0	0	0	0
AC207888.3_FG009	1,1,0,0,0,0,0,0	0	0	0	0	0	0	0	0	0	8	0	0	0	0	0	0
AC207890.3_FG002	1,1,1,1,1,1,1,1	0	15	0	0	0	0	0	0	0	0	0	0	0	0	0	0
AC208023.3_FG001	1,1,1,1,1,1,1,1	0	15	0	0	0	0	0	0	0	0	0	0	0	0	0	0
AC208031.3_FG002	1,1,1,1,1,1,1,1	0	15	0	0	0	0	0	0	0	0	0	0	0	0	0	0
AC208031.3_FG005	0,1,1,1,1,1,1,1	0	0	0	0	0	0	0	0	0	0	0	0	0	0	0	0
AC208082.3_FG008	1,1,1,1,1,1,1,1	0	15	0	0	0	0	0	0	0	0	0	0	0	0	0	0
AC208110.2_FG001	1,1,1,1,1,1,0,0	0	0	0	0	0	0	0	0	0	0	0	0	0	0	0	14
AC208110.2_FG006	0,0,0,0,1,1,1,1	0	0	0	0	3	0	0	0	0	0	0	0	0	0	0	0
AC208110.2_FG007	1,1,1,1,1,1,1,1	0	15	0	0	0	0	0	0	0	0	0	0	0	0	0	0
AC208113.3_FG009	1,1,1,1,1,1,1,1	0	15	0	0	0	0	0	0	0	0	0	0	0	0	0	0
AC208122.2_FG003	0,0,0,0,0,0,0,0	16	0	0	0	0	0	0	0	0	0	0	0	0	0	0	0
AC208201.3_FG001	1,1,1,1,1,1,1,1	0	15	0	0	0	0	0	0	0	0	0	0	0	0	0	0
AC208201.3_FG002	1,1,1,1,1,1,1,1	0	15	0	0	0	0	0	0	0	0	0	0	0	0	0	0
AC208201.3_FG003	1,1,1,1,0,0,1,1	0	0	0	0	0	0	0	0	0	0	0	0	0	0	13	0
AC208204.3_FG006	1,1,1,1,1,1,1,1	0	15	0	0	0	0	0	0	0	0	0	0	0	0	0	0
AC208217.3_FG001	1,1,1,1,1,1,1,1	0	15	0	0	0	0	0	0	0	0	0	0	0	0	0	0
AC208327.4_FG002	1,1,0,0,0,0,0,1	0	0	0	0	0	0	0	0	0	0	0	0	0	0	0	0
AC208327.4_FG003	1,1,1,1,1,1,1,1	0	15	0	0	0	0	0	0	0	0	0	0	0	0	0	0
AC208327.4_FG006	1,1,1,1,1,1,1,1	0	15	0	0	0	0	0	0	0	0	0	0	0	0	0	0
AC208337.2_FG003	1,1,1,1,1,1,1,1	0	15	0	0	0	0	0	0	0	0	0	0	0	0	0	0
AC208341.4_FG005	1,1,1,1,1,1,1,1	0	15	0	0	0	0	0	0	0	0	0	0	0	0	0	0
AC208341.4_FG006	1,1,1,1,1,1,1,1	0	15	0	0	0	0	0	0	0	0	0	0	0	0	0	0
AC208341.4_FG008	1,1,0,0,0,1,1,1	0	0	0	0	0	0	0	0	0	0	0	0	0	0	0	0
AC208346.3_FG004	1,1,1,1,1,1,1,1	0	15	0	0	0	0	0	0	0	0	0	0	0	0	0	0
AC208358.3_FG005	0,0,0,0,0,0,0,0	16	0	0	0	0	0	0	0	0	0	0	0	0	0	0	0
AC208434.3_FG001	0,1,1,1,1,1,1,1	0	0	0	0	0	0	0	0	0	0	0	0	0	0	0	0
AC208436.3_FG007	1,1,1,1,1,1,1,1	0	15	0	0	0	0	0	0	0	0	0	0	0	0	0	0
AC208440.3_FG003	1,1,1,1,1,1,1,1	0	15	0	0	0	0	0	0	0	0	0	0	0	0	0	0
AC208458.3_FG011	1,1,0,0,1,1,1,1	0	0	0	0	0	0	0	0	0	0	0	0	11	0	0	0
AC208521.3_FG002	0,0,0,0,0,0,0,0	16	0	0	0	0	0	0	0	0	0	0	0	0	0	0	0
AC208530.3_FG003	0,0,0,0,0,0,0,0	16	0	0	0	0	0	0	0	0	0	0	0	0	0	0	0
AC208559.3_FG003	1,0,1,1,1,1,1,1	0	0	0	0	0	0	0	0	0	0	0	0	0	0	0	0
AC208564.3_FG004	0,0,0,0,0,0,0,0	16	0	0	0	0	0	0	0	0	0	0	0	0	0	0	0
AC208571.4_FG001	1,1,1,1,1,1,1,1	0	15	0	0	0	0	0	0	0	0	0	0	0	0	0	0
AC208576.3_FG001	1,0,0,0,0,0,0,0	0	0	0	0	0	0	0	0	0	0	0	0	0	0	0	0
AC208577.3_FG005	0,0,0,1,1,0,1,1	0	0	0	0	0	0	0	0	0	0	0	0	0	0	0	0
AC208610.3_FG010	1,1,0,1,0,1,1,1	0	0	0	0	0	0	0	0	0	0	0	0	0	0	0	0
AC208711.3_FG005	0,0,0,0,0,0,0,0	16	0	0	0	0	0	0	0	0	0	0	0	0	0	0	0
AC208724.3_FG001	1,1,1,1,1,1,1,1	0	15	0	0	0	0	0	0	0	0	0	0	0	0	0	0
AC208826.3_FG004	1,1,1,1,1,1,1,1	0	15	0	0	0	0	0	0	0	0	0	0	0	0	0	0
AC208860.3_FG002	0,0,0,0,0,0,1,0	0	0	0	0	0	0	0	0	0	0	0	0	0	0	0	0
AC208892.3_FG005	0,0,0,0,0,1,0,1	0	0	0	0	0	0	0	0	0	0	0	0	0	0	0	0
AC208895.3_FG004	0,0,0,0,0,0,0,0	16	0	0	0	0	0	0	0	0	0	0	0	0	0	0	0
AC208897.3_FG003	1,0,0,0,1,1,1,1	0	0	0	0	0	0	0	0	0	0	0	0	0	0	0	0
AC208897.3_FG004	1,1,1,1,1,1,0,1	0	0	0	0	0	0	0	0	0	0	0	0	0	0	0	0
AC208916.3_FG003	1,1,0,0,0,0,0,0	0	0	0	0	0	0	0	0	0	8	0	0	0	0	0	0
AC208930.3_FG007	0,0,0,0,0,0,0,0	16	0	0	0	0	0	0	0	0	0	0	0	0	0	0	0
AC209050.3_FG003	1,1,0,1,0,0,1,1	0	0	0	0	0	0	0	0	0	0	0	0	0	0	0	0
AC209062.3_FG002	1,1,0,0,0,0,1,1	0	0	0	0	0	0	0	0	0	0	9	0	0	0	0	0
AC209074.3_FG007	0,0,0,0,0,0,0,0	16	0	0	0	0	0	0	0	0	0	0	0	0	0	0	0
AC209080.3_FG004	0,1,0,1,0,0,1,1	0	0	0	0	0	0	0	0	0	0	0	0	0	0	0	0
AC209206.3_FG011	1,1,1,1,1,1,1,1	0	15	0	0	0	0	0	0	0	0	0	0	0	0	0	0
AC209206.3_FG014	0,0,0,0,0,0,0,0	16	0	0	0	0	0	0	0	0	0	0	0	0	0	0	0
AC209208.3_FG001	1,1,1,1,1,1,1,1	0	15	0	0	0	0	0	0	0	0	0	0	0	0	0	0
AC209208.3_FG002	1,1,1,1,1,1,1,1	0	15	0	0	0	0	0	0	0	0	0	0	0	0	0	0
AC209208.3_FG003	1,1,1,1,0,0,0,0	0	0	0	0	0	0	0	0	0	0	0	0	0	12	0	0
AC209208.3_FG005	1,1,1,1,1,1,1,1	0	15	0	0	0	0	0	0	0	0	0	0	0	0	0	0
AC209212.3_FG005	0,0,0,0,0,0,0,0	16	0	0	0	0	0	0	0	0	0	0	0	0	0	0	0
AC209213.4_FG002	0,0,0,0,0,0,0,0	16	0	0	0	0	0	0	0	0	0	0	0	0	0	0	0
AC209215.4_FG004	0,0,0,0,0,0,0,0	16	0	0	0	0	0	0	0	0	0	0	0	0	0	0	0
AC209215.4_FG006	0,0,0,0,0,0,0,0	16	0	0	0	0	0	0	0	0	0	0	0	0	0	0	0
AC209242.3_FG003	1,1,1,1,1,1,1,1	0	15	0	0	0	0	0	0	0	0	0	0	0	0	0	0
AC209257.4_FG003	1,1,1,1,1,1,1,1	0	15	0	0	0	0	0	0	0	0	0	0	0	0	0	0
AC209257.4_FG006	1,1,1,0,0,0,0,0	0	0	0	0	0	0	0	0	0	0	0	0	0	0	0	0
AC209257.4_FG008	1,1,1,1,1,1,1,1	0	15	0	0	0	0	0	0	0	0	0	0	0	0	0	0
AC209332.3_FG011	0,0,0,0,0,0,0,0	16	0	0	0	0	0	0	0	0	0	0	0	0	0	0	0
AC209374.4_FG002	1,1,1,1,1,1,1,1	0	15	0	0	0	0	0	0	0	0	0	0	0	0	0	0
AC209460.3_FG002	1,1,1,1,1,1,1,1	0	15	0	0	0	0	0	0	0	0	0	0	0	0	0	0
AC209626.2_FG013	1,1,1,1,1,1,1,1	0	15	0	0	0	0	0	0	0	0	0	0	0	0	0	0
AC209636.2_FG003	1,1,1,0,0,0,1,1	0	0	0	0	0	0	0	0	0	0	0	0	0	0	0	0
AC209664.3_FG002	1,1,1,1,1,1,1,1	0	15	0	0	0	0	0	0	0	0	0	0	0	0	0	0
AC209705.3_FG004	1,1,1,1,1,1,1,1	0	15	0	0	0	0	0	0	0	0	0	0	0	0	0	0
AC209718.1_FG009	1,1,1,1,1,1,1,1	0	15	0	0	0	0	0	0	0	0	0	0	0	0	0	0
AC209729.3_FG003	0,0,0,0,0,0,0,0	16	0	0	0	0	0	0	0	0	0	0	0	0	0	0	0
AC209732.3_FG001	0,0,0,0,0,0,0,0	16	0	0	0	0	0	0	0	0	0	0	0	0	0	0	0
AC209738.3_FG005	1,1,0,1,0,1,1,1	0	0	0	0	0	0	0	0	0	0	0	0	0	0	0	0
AC209739.3_FG003	0,1,1,0,1,1,1,1	0	0	0	0	0	0	0	0	0	0	0	0	0	0	0	0
AC209768.3_FG016	1,1,1,1,0,1,0,0	0	0	0	0	0	0	0	0	0	0	0	0	0	0	0	0
AC209778.3_FG002	1,1,0,0,0,0,0,0	0	0	0	0	0	0	0	0	0	8	0	0	0	0	0	0
AC209780.2_FG003	1,1,0,0,0,0,1,1	0	0	0	0	0	0	0	0	0	0	9	0	0	0	0	0
AC209784.3_FG007	1,1,1,1,1,1,1,1	0	15	0	0	0	0	0	0	0	0	0	0	0	0	0	0
AC209784.3_FG011	1,1,0,0,1,1,0,0	0	0	0	0	0	0	0	0	0	0	0	10	0	0	0	0
AC209819.3_FG003	1,1,1,0,0,0,1,0	0	0	0	0	0	0	0	0	0	0	0	0	0	0	0	0
AC209819.3_FG005	1,1,1,1,1,1,1,1	0	15	0	0	0	0	0	0	0	0	0	0	0	0	0	0
AC209819.3_FG009	0,1,1,1,1,1,1,1	0	0	0	0	0	0	0	0	0	0	0	0	0	0	0	0
AC209819.3_FG012	1,1,1,1,1,1,1,1	0	15	0	0	0	0	0	0	0	0	0	0	0	0	0	0
AC209835.4_FG004	1,1,0,0,1,1,1,1	0	0	0	0	0	0	0	0	0	0	0	0	11	0	0	0
AC209845.4_FG010	1,1,1,1,1,1,1,1	0	15	0	0	0	0	0	0	0	0	0	0	0	0	0	0
AC209858.4_FG002	1,1,1,1,1,1,1,1	0	15	0	0	0	0	0	0	0	0	0	0	0	0	0	0
AC209858.4_FG004	1,1,1,1,1,1,1,1	0	15	0	0	0	0	0	0	0	0	0	0	0	0	0	0
AC209860.3_FG001	0,0,0,0,0,0,0,0	16	0	0	0	0	0	0	0	0	0	0	0	0	0	0	0
AC209877.3_FG002	1,1,1,1,1,1,1,1	0	15	0	0	0	0	0	0	0	0	0	0	0	0	0	0
AC209884.3_FG007	1,1,1,1,1,1,1,1	0	15	0	0	0	0	0	0	0	0	0	0	0	0	0	0
AC209898.2_FG004	1,1,1,1,1,1,1,1	0	15	0	0	0	0	0	0	0	0	0	0	0	0	0	0
AC209946.4_FG001	0,1,0,0,0,0,0,0	0	0	0	0	0	0	0	0	0	0	0	0	0	0	0	0
AC209946.4_FG002	1,0,1,0,1,1,1,1	0	0	0	0	0	0	0	0	0	0	0	0	0	0	0	0
AC209987.4_FG002	0,0,0,1,0,0,0,0	0	0	0	0	0	0	0	0	0	0	0	0	0	0	0	0
AC210003.2_FG004	1,1,1,1,1,1,1,1	0	15	0	0	0	0	0	0	0	0	0	0	0	0	0	0
AC210013.4_FG002	1,1,1,1,1,1,1,1	0	15	0	0	0	0	0	0	0	0	0	0	0	0	0	0
AC210013.4_FG003	0,0,1,1,1,1,1,1	0	0	0	0	0	0	0	0	7	0	0	0	0	0	0	0
AC214771.3_FG003	0,0,0,0,0,0,1,1	0	0	1	0	0	0	0	0	0	0	0	0	0	0	0	0
AC210013.4_FG006	1,1,0,0,0,0,1,1	0	0	0	0	0	0	0	0	0	0	9	0	0	0	0	0
AC210013.4_FG008	1,1,1,1,1,1,1,1	0	15	0	0	0	0	0	0	0	0	0	0	0	0	0	0
AC210013.4_FG009	1,1,1,1,1,1,1,1	0	15	0	0	0	0	0	0	0	0	0	0	0	0	0	0
AC210013.4_FG011	1,1,1,1,1,1,1,1	0	15	0	0	0	0	0	0	0	0	0	0	0	0	0	0
AC210013.4_FG012	1,1,1,1,1,1,1,1	0	15	0	0	0	0	0	0	0	0	0	0	0	0	0	0
AC210013.4_FG013	0,0,1,1,1,1,1,1	0	0	0	0	0	0	0	0	7	0	0	0	0	0	0	0
AC210013.4_FG014	1,1,1,1,1,1,1,1	0	15	0	0	0	0	0	0	0	0	0	0	0	0	0	0
AC210013.4_FG016	1,1,1,1,1,1,1,1	0	15	0	0	0	0	0	0	0	0	0	0	0	0	0	0
AC210013.4_FG018	1,1,1,1,1,1,1,1	0	15	0	0	0	0	0	0	0	0	0	0	0	0	0	0
AC210013.4_FG019	1,1,1,1,1,1,1,1	0	15	0	0	0	0	0	0	0	0	0	0	0	0	0	0
AC210023.3_FG014	1,1,1,1,1,1,1,1	0	15	0	0	0	0	0	0	0	0	0	0	0	0	0	0
AC210023.3_FG015	1,1,1,1,1,1,1,1	0	15	0	0	0	0	0	0	0	0	0	0	0	0	0	0
AC210027.3_FG003	1,1,1,0,0,1,0,0	0	0	0	0	0	0	0	0	0	0	0	0	0	0	0	0
AC210158.3_FG003	1,1,1,1,0,0,1,1	0	0	0	0	0	0	0	0	0	0	0	0	0	0	13	0
AC210158.3_FG004	1,1,1,1,1,1,1,1	0	15	0	0	0	0	0	0	0	0	0	0	0	0	0	0
AC210163.3_FG005	1,1,1,1,0,0,0,0	0	0	0	0	0	0	0	0	0	0	0	0	0	12	0	0
AC210168.4_FG003	0,0,0,0,0,0,0,1	0	0	0	0	0	0	0	0	0	0	0	0	0	0	0	0
AC210173.4_FG002	1,1,1,1,1,1,1,1	0	15	0	0	0	0	0	0	0	0	0	0	0	0	0	0
AC210173.4_FG005	1,1,1,1,0,0,1,1	0	0	0	0	0	0	0	0	0	0	0	0	0	0	13	0
AC210193.4_FG002	1,1,1,1,1,1,1,1	0	15	0	0	0	0	0	0	0	0	0	0	0	0	0	0
AC210199.4_FG003	1,1,1,1,1,1,1,1	0	15	0	0	0	0	0	0	0	0	0	0	0	0	0	0
AC210204.3_FG002	1,1,1,1,1,1,1,1	0	15	0	0	0	0	0	0	0	0	0	0	0	0	0	0
AC210280.4_FG002	1,1,1,1,1,1,1,1	0	15	0	0	0	0	0	0	0	0	0	0	0	0	0	0
AC210303.3_FG001	1,1,1,1,1,1,1,1	0	15	0	0	0	0	0	0	0	0	0	0	0	0	0	0
AC210314.3_FG006	1,1,1,1,1,1,1,1	0	15	0	0	0	0	0	0	0	0	0	0	0	0	0	0
AC210517.3_FG003	1,1,1,1,1,1,1,1	0	15	0	0	0	0	0	0	0	0	0	0	0	0	0	0
AC210529.3_FG004	1,1,1,1,1,1,1,1	0	15	0	0	0	0	0	0	0	0	0	0	0	0	0	0
AC210595.3_FG004	1,1,1,1,1,1,1,1	0	15	0	0	0	0	0	0	0	0	0	0	0	0	0	0
AC210596.3_FG003	0,0,0,0,0,0,0,1	0	0	0	0	0	0	0	0	0	0	0	0	0	0	0	0
AC210598.3_FG003	1,1,1,1,1,1,1,1	0	15	0	0	0	0	0	0	0	0	0	0	0	0	0	0
AC210616.4_FG003	1,1,0,0,1,0,1,1	0	0	0	0	0	0	0	0	0	0	0	0	0	0	0	0
GRMZM2G002142	0,0,0,0,0,0,0,1	0	0	0	0	0	0	0	0	0	0	0	0	0	0	0	0
AC210669.3_FG001	1,1,1,1,1,1,1,1	0	15	0	0	0	0	0	0	0	0	0	0	0	0	0	0
AC210670.4_FG006	0,0,0,0,0,0,0,0	16	0	0	0	0	0	0	0	0	0	0	0	0	0	0	0
AC210727.4_FG002	0,0,0,0,0,0,0,0	16	0	0	0	0	0	0	0	0	0	0	0	0	0	0	0
AC217051.3_FG006	0,0,0,0,0,0,1,1	0	0	1	0	0	0	0	0	0	0	0	0	0	0	0	0
AC210816.3_FG006	1,1,1,1,1,1,1,1	0	15	0	0	0	0	0	0	0	0	0	0	0	0	0	0
AC210828.3_FG007	1,1,0,0,1,1,0,1	0	0	0	0	0	0	0	0	0	0	0	0	0	0	0	0
AC210848.3_FG004	1,1,1,1,1,1,1,1	0	15	0	0	0	0	0	0	0	0	0	0	0	0	0	0
AC210883.4_FG003	0,0,0,0,0,0,0,0	16	0	0	0	0	0	0	0	0	0	0	0	0	0	0	0
AC210892.4_FG006	1,1,1,1,0,1,1,1	0	0	0	0	0	0	0	0	0	0	0	0	0	0	0	0
AC210961.3_FG005	0,0,0,0,1,0,0,0	0	0	0	0	0	0	0	0	0	0	0	0	0	0	0	0
AC211164.5_FG003	1,1,1,1,1,1,1,1	0	15	0	0	0	0	0	0	0	0	0	0	0	0	0	0
AC211164.5_FG004	1,1,1,1,1,1,1,1	0	15	0	0	0	0	0	0	0	0	0	0	0	0	0	0
AC211166.5_FG009	0,0,0,0,0,0,0,0	16	0	0	0	0	0	0	0	0	0	0	0	0	0	0	0
AC211175.3_FG005	1,1,1,1,1,1,1,1	0	15	0	0	0	0	0	0	0	0	0	0	0	0	0	0
AC211175.3_FG006	1,1,0,1,0,0,1,1	0	0	0	0	0	0	0	0	0	0	0	0	0	0	0	0
AC211190.4_FG004	1,1,1,1,1,1,1,1	0	15	0	0	0	0	0	0	0	0	0	0	0	0	0	0
AC211192.3_FG003	1,1,1,1,1,1,1,1	0	15	0	0	0	0	0	0	0	0	0	0	0	0	0	0
AC211261.3_FG017	0,0,0,0,0,0,0,0	16	0	0	0	0	0	0	0	0	0	0	0	0	0	0	0
AC211276.4_FG008	1,1,1,1,1,1,1,1	0	15	0	0	0	0	0	0	0	0	0	0	0	0	0	0
AC211327.4_FG002	1,1,1,1,1,1,1,1	0	15	0	0	0	0	0	0	0	0	0	0	0	0	0	0
AC211327.4_FG005	1,1,1,1,1,1,1,1	0	15	0	0	0	0	0	0	0	0	0	0	0	0	0	0
AC211349.4_FG001	1,1,1,1,1,1,1,1	0	15	0	0	0	0	0	0	0	0	0	0	0	0	0	0
AC211357.4_FG002	1,1,1,1,0,1,0,0	0	0	0	0	0	0	0	0	0	0	0	0	0	0	0	0
AC211357.4_FG004	1,1,1,1,1,1,1,1	0	15	0	0	0	0	0	0	0	0	0	0	0	0	0	0
AC211359.2_FG002	0,0,1,1,0,0,1,1	0	0	0	0	0	0	5	0	0	0	0	0	0	0	0	0
AC211390.3_FG001	1,1,1,1,1,1,1,1	0	15	0	0	0	0	0	0	0	0	0	0	0	0	0	0
AC211394.4_FG004	1,1,1,1,1,1,1,1	0	15	0	0	0	0	0	0	0	0	0	0	0	0	0	0
AC211401.4_FG003	1,1,1,1,1,1,1,1	0	15	0	0	0	0	0	0	0	0	0	0	0	0	0	0
AC211471.3_FG003	0,0,0,0,0,0,0,0	16	0	0	0	0	0	0	0	0	0	0	0	0	0	0	0
AC211474.3_FG006	1,1,1,1,1,1,1,1	0	15	0	0	0	0	0	0	0	0	0	0	0	0	0	0
AC211504.4_FG003	0,0,0,0,0,0,0,0	16	0	0	0	0	0	0	0	0	0	0	0	0	0	0	0
AC211532.3_FG001	1,1,1,1,1,1,1,1	0	15	0	0	0	0	0	0	0	0	0	0	0	0	0	0
AC211588.3_FG002	1,1,1,1,1,1,1,1	0	15	0	0	0	0	0	0	0	0	0	0	0	0	0	0
AC211651.4_FG001	0,0,0,0,0,0,0,0	16	0	0	0	0	0	0	0	0	0	0	0	0	0	0	0
AC211652.4_FG001	1,1,1,1,1,1,1,1	0	15	0	0	0	0	0	0	0	0	0	0	0	0	0	0
AC211652.4_FG002	1,1,0,1,1,1,1,1	0	0	0	0	0	0	0	0	0	0	0	0	0	0	0	0
AC211669.4_FG003	1,1,0,0,0,0,0,0	0	0	0	0	0	0	0	0	0	8	0	0	0	0	0	0
AC211705.3_FG001	1,1,1,1,1,1,1,1	0	15	0	0	0	0	0	0	0	0	0	0	0	0	0	0
AC211737.3_FG012	1,1,1,1,1,1,1,1	0	15	0	0	0	0	0	0	0	0	0	0	0	0	0	0
AC211764.3_FG010	0,1,0,0,0,1,0,1	0	0	0	0	0	0	0	0	0	0	0	0	0	0	0	0
AC211891.4_FG001	0,0,0,0,0,0,0,0	16	0	0	0	0	0	0	0	0	0	0	0	0	0	0	0
AC211892.4_FG002	1,1,1,1,1,1,1,1	0	15	0	0	0	0	0	0	0	0	0	0	0	0	0	0
AC211910.4_FG005	1,1,1,1,1,1,1,1	0	15	0	0	0	0	0	0	0	0	0	0	0	0	0	0
AC212023.4_FG004	1,1,1,1,1,1,1,1	0	15	0	0	0	0	0	0	0	0	0	0	0	0	0	0
AC212035.3_FG008	1,1,1,1,1,1,1,1	0	15	0	0	0	0	0	0	0	0	0	0	0	0	0	0
AC212040.2_FG006	0,0,0,0,0,0,1,0	0	0	0	0	0	0	0	0	0	0	0	0	0	0	0	0
AC212068.4_FG005	1,1,1,1,1,1,1,1	0	15	0	0	0	0	0	0	0	0	0	0	0	0	0	0
AC212112.4_FG002	1,1,1,1,1,1,1,1	0	15	0	0	0	0	0	0	0	0	0	0	0	0	0	0
AC212186.3_FG011	1,1,1,1,0,0,1,1	0	0	0	0	0	0	0	0	0	0	0	0	0	0	13	0
AC212219.3_FG005	1,1,0,1,0,0,1,1	0	0	0	0	0	0	0	0	0	0	0	0	0	0	0	0
AC212227.3_FG006	1,1,0,0,0,0,0,0	0	0	0	0	0	0	0	0	0	8	0	0	0	0	0	0
AC212231.3_FG003	0,0,0,0,0,0,0,0	16	0	0	0	0	0	0	0	0	0	0	0	0	0	0	0
AC212286.3_FG007	0,1,0,0,0,0,1,1	0	0	0	0	0	0	0	0	0	0	0	0	0	0	0	0
AC212332.2_FG003	1,1,1,1,0,0,1,1	0	0	0	0	0	0	0	0	0	0	0	0	0	0	13	0
AC212351.4_FG001	1,1,0,0,0,0,1,1	0	0	0	0	0	0	0	0	0	0	9	0	0	0	0	0
AC212353.4_FG004	1,1,1,1,1,1,1,1	0	15	0	0	0	0	0	0	0	0	0	0	0	0	0	0
AC212394.4_FG010	0,0,0,0,0,0,0,0	16	0	0	0	0	0	0	0	0	0	0	0	0	0	0	0
AC212401.3_FG003	1,1,0,0,0,0,1,1	0	0	0	0	0	0	0	0	0	0	9	0	0	0	0	0
AC212463.3_FG001	0,0,0,0,0,0,0,0	16	0	0	0	0	0	0	0	0	0	0	0	0	0	0	0
AC212467.3_FG001	1,1,1,1,1,1,1,1	0	15	0	0	0	0	0	0	0	0	0	0	0	0	0	0
AC212565.3_FG001	1,1,1,1,1,1,1,1	0	15	0	0	0	0	0	0	0	0	0	0	0	0	0	0
AC212565.3_FG002	1,0,0,1,1,1,0,1	0	0	0	0	0	0	0	0	0	0	0	0	0	0	0	0
AC212567.3_FG003	0,0,0,0,0,0,0,0	16	0	0	0	0	0	0	0	0	0	0	0	0	0	0	0
AC212570.3_FG006	1,1,1,1,1,1,1,1	0	15	0	0	0	0	0	0	0	0	0	0	0	0	0	0
AC212575.3_FG002	1,1,1,1,1,1,1,1	0	15	0	0	0	0	0	0	0	0	0	0	0	0	0	0
AC212684.3_FG012	1,1,1,1,1,1,1,1	0	15	0	0	0	0	0	0	0	0	0	0	0	0	0	0
AC212728.3_FG001	1,1,1,1,1,1,1,1	0	15	0	0	0	0	0	0	0	0	0	0	0	0	0	0
AC212754.3_FG004	1,1,1,1,1,1,1,1	0	15	0	0	0	0	0	0	0	0	0	0	0	0	0	0
AC212755.4_FG001	1,1,0,0,0,0,0,0	0	0	0	0	0	0	0	0	0	8	0	0	0	0	0	0
AC212755.4_FG002	1,1,0,0,0,0,0,0	0	0	0	0	0	0	0	0	0	8	0	0	0	0	0	0
AC212809.2_FG002	1,1,1,1,1,1,1,1	0	15	0	0	0	0	0	0	0	0	0	0	0	0	0	0
AC212827.3_FG005	1,1,1,1,1,1,1,1	0	15	0	0	0	0	0	0	0	0	0	0	0	0	0	0
AC212835.3_FG001	1,1,0,0,1,1,1,1	0	0	0	0	0	0	0	0	0	0	0	0	11	0	0	0
AC212835.3_FG002	1,1,0,0,0,0,1,1	0	0	0	0	0	0	0	0	0	0	9	0	0	0	0	0
AC212835.3_FG007	1,1,1,1,1,1,1,1	0	15	0	0	0	0	0	0	0	0	0	0	0	0	0	0
AC212835.3_FG008	1,1,0,0,0,0,0,0	0	0	0	0	0	0	0	0	0	8	0	0	0	0	0	0
AC212859.3_FG007	1,1,1,1,1,1,1,1	0	15	0	0	0	0	0	0	0	0	0	0	0	0	0	0
GRMZM2G034157	1,1,0,1,0,0,1,1	0	0	0	0	0	0	0	0	0	0	0	0	0	0	0	0
AC212887.3_FG005	0,0,0,0,0,0,0,0	16	0	0	0	0	0	0	0	0	0	0	0	0	0	0	0
AC212898.2_FG006	1,1,1,1,1,1,1,1	0	15	0	0	0	0	0	0	0	0	0	0	0	0	0	0
AC213050.3_FG001	1,1,1,1,1,1,1,1	0	15	0	0	0	0	0	0	0	0	0	0	0	0	0	0
AC213050.3_FG002	1,1,1,1,1,1,1,1	0	15	0	0	0	0	0	0	0	0	0	0	0	0	0	0
AC213099.3_FG001	1,1,1,1,1,1,1,1	0	15	0	0	0	0	0	0	0	0	0	0	0	0	0	0
AC213099.3_FG002	1,1,1,1,1,1,1,1	0	15	0	0	0	0	0	0	0	0	0	0	0	0	0	0
AC213395.3_FG007	1,1,0,1,0,0,1,1	0	0	0	0	0	0	0	0	0	0	0	0	0	0	0	0
AC213431.4_FG005	0,0,0,0,0,0,0,0	16	0	0	0	0	0	0	0	0	0	0	0	0	0	0	0
AC213432.2_FG004	0,1,0,0,1,1,0,0	0	0	0	0	0	0	0	0	0	0	0	0	0	0	0	0
AC213455.3_FG008	1,1,0,0,0,0,1,1	0	0	0	0	0	0	0	0	0	0	9	0	0	0	0	0
AC213463.3_FG002	1,1,1,1,1,1,1,1	0	15	0	0	0	0	0	0	0	0	0	0	0	0	0	0
AC213463.3_FG004	1,1,1,1,1,1,1,1	0	15	0	0	0	0	0	0	0	0	0	0	0	0	0	0
AC213463.3_FG006	1,1,1,1,1,1,1,1	0	15	0	0	0	0	0	0	0	0	0	0	0	0	0	0
AC213463.3_FG007	1,1,1,1,1,1,1,1	0	15	0	0	0	0	0	0	0	0	0	0	0	0	0	0
AC213463.3_FG009	0,0,0,0,0,0,0,0	16	0	0	0	0	0	0	0	0	0	0	0	0	0	0	0
AC213521.3_FG005	1,1,1,1,1,1,1,1	0	15	0	0	0	0	0	0	0	0	0	0	0	0	0	0
AC213600.3_FG002	1,1,1,1,1,1,1,1	0	15	0	0	0	0	0	0	0	0	0	0	0	0	0	0
AC233953.1_FG003	0,0,0,0,0,0,1,1	0	0	1	0	0	0	0	0	0	0	0	0	0	0	0	0
AC213612.3_FG002	1,1,1,1,1,1,1,1	0	15	0	0	0	0	0	0	0	0	0	0	0	0	0	0
AC233959.1_FG006	0,0,0,0,0,0,1,1	0	0	1	0	0	0	0	0	0	0	0	0	0	0	0	0
AC213621.5_FG004	1,1,1,1,1,1,1,1	0	15	0	0	0	0	0	0	0	0	0	0	0	0	0	0
AC213629.3_FG005	0,0,1,1,1,1,0,0	0	0	0	0	0	0	0	6	0	0	0	0	0	0	0	0
AC213654.3_FG001	1,1,1,1,1,1,1,1	0	15	0	0	0	0	0	0	0	0	0	0	0	0	0	0
AC213654.3_FG003	1,1,1,1,1,1,1,1	0	15	0	0	0	0	0	0	0	0	0	0	0	0	0	0
AC213654.3_FG004	0,1,0,1,0,1,0,1	0	0	0	0	0	0	0	0	0	0	0	0	0	0	0	0
AC213654.3_FG005	1,1,1,1,1,1,1,1	0	15	0	0	0	0	0	0	0	0	0	0	0	0	0	0
AC213654.3_FG006	0,1,1,1,1,1,0,1	0	0	0	0	0	0	0	0	0	0	0	0	0	0	0	0
AC213670.4_FG004	0,0,1,1,0,0,0,0	0	0	0	0	0	4	0	0	0	0	0	0	0	0	0	0
AC213693.3_FG003	1,1,1,1,1,1,1,1	0	15	0	0	0	0	0	0	0	0	0	0	0	0	0	0
AC213769.3_FG001	1,1,1,1,0,0,0,0	0	0	0	0	0	0	0	0	0	0	0	0	0	12	0	0
AC213800.3_FG001	0,0,1,1,1,1,1,0	0	0	0	0	0	0	0	0	0	0	0	0	0	0	0	0
AC213857.4_FG003	1,1,1,1,1,1,1,1	0	15	0	0	0	0	0	0	0	0	0	0	0	0	0	0
AC213884.3_FG001	1,1,1,1,1,1,1,1	0	15	0	0	0	0	0	0	0	0	0	0	0	0	0	0
AC213884.3_FG002	1,1,0,1,0,0,1,1	0	0	0	0	0	0	0	0	0	0	0	0	0	0	0	0
AC213890.4_FG004	1,1,0,0,0,0,1,1	0	0	0	0	0	0	0	0	0	0	9	0	0	0	0	0
AC213981.3_FG001	1,1,0,0,1,1,0,1	0	0	0	0	0	0	0	0	0	0	0	0	0	0	0	0
AC214040.3_FG009	1,1,1,1,1,1,1,1	0	15	0	0	0	0	0	0	0	0	0	0	0	0	0	0
AC214119.3_FG009	1,1,1,1,1,1,1,1	0	15	0	0	0	0	0	0	0	0	0	0	0	0	0	0
AC214137.3_FG003	1,1,1,1,1,1,1,1	0	15	0	0	0	0	0	0	0	0	0	0	0	0	0	0
GRMZM2G001764	0,0,0,0,0,0,1,1	0	0	1	0	0	0	0	0	0	0	0	0	0	0	0	0
AC214145.2_FG002	0,0,0,0,0,0,0,0	16	0	0	0	0	0	0	0	0	0	0	0	0	0	0	0
AC214147.3_FG002	1,1,1,1,1,1,1,1	0	15	0	0	0	0	0	0	0	0	0	0	0	0	0	0
AC214256.3_FG005	1,1,0,0,0,1,1,1	0	0	0	0	0	0	0	0	0	0	0	0	0	0	0	0
AC214266.3_FG002	1,1,1,1,1,1,1,1	0	15	0	0	0	0	0	0	0	0	0	0	0	0	0	0
AC214267.3_FG004	0,0,0,0,0,0,0,0	16	0	0	0	0	0	0	0	0	0	0	0	0	0	0	0
AC214267.3_FG010	0,0,0,0,0,0,0,0	16	0	0	0	0	0	0	0	0	0	0	0	0	0	0	0
AC214350.3_FG007	1,1,1,1,1,1,1,1	0	15	0	0	0	0	0	0	0	0	0	0	0	0	0	0
AC214352.2_FG012	0,0,0,0,0,0,0,0	16	0	0	0	0	0	0	0	0	0	0	0	0	0	0	0
AC214353.3_FG003	0,0,0,0,0,0,0,1	0	0	0	0	0	0	0	0	0	0	0	0	0	0	0	0
AC214358.3_FG001	0,0,0,0,0,0,0,0	16	0	0	0	0	0	0	0	0	0	0	0	0	0	0	0
AC214359.3_FG003	0,0,0,0,0,0,0,0	16	0	0	0	0	0	0	0	0	0	0	0	0	0	0	0
AC214360.3_FG001	1,1,1,1,1,1,0,1	0	0	0	0	0	0	0	0	0	0	0	0	0	0	0	0
AC214448.3_FG007	1,1,1,1,1,1,1,1	0	15	0	0	0	0	0	0	0	0	0	0	0	0	0	0
AC214451.3_FG005	1,1,1,1,1,1,1,1	0	15	0	0	0	0	0	0	0	0	0	0	0	0	0	0
AC214483.3_FG002	0,0,0,0,0,0,0,0	16	0	0	0	0	0	0	0	0	0	0	0	0	0	0	0
AC214507.3_FG001	1,1,1,1,1,1,1,1	0	15	0	0	0	0	0	0	0	0	0	0	0	0	0	0
AC214524.3_FG002	0,0,1,0,0,0,0,0	0	0	0	0	0	0	0	0	0	0	0	0	0	0	0	0
AC214524.3_FG004	0,1,0,0,1,1,1,1	0	0	0	0	0	0	0	0	0	0	0	0	0	0	0	0
AC214534.3_FG010	1,1,1,1,1,1,1,1	0	15	0	0	0	0	0	0	0	0	0	0	0	0	0	0
AC214602.3_FG012	1,1,1,1,1,1,1,1	0	15	0	0	0	0	0	0	0	0	0	0	0	0	0	0
AC214635.3_FG002	1,1,1,1,1,1,1,1	0	15	0	0	0	0	0	0	0	0	0	0	0	0	0	0
AC214635.3_FG005	0,0,0,0,0,0,0,0	16	0	0	0	0	0	0	0	0	0	0	0	0	0	0	0
AC214635.3_FG006	1,1,1,1,1,1,1,1	0	15	0	0	0	0	0	0	0	0	0	0	0	0	0	0
AC214640.3_FG003	1,1,1,1,1,1,1,1	0	15	0	0	0	0	0	0	0	0	0	0	0	0	0	0
AC214641.2_FG002	0,0,0,0,0,0,0,0	16	0	0	0	0	0	0	0	0	0	0	0	0	0	0	0
AC214648.3_FG001	1,1,1,1,1,1,1,1	0	15	0	0	0	0	0	0	0	0	0	0	0	0	0	0
AC214648.3_FG003	1,1,1,1,1,1,1,1	0	15	0	0	0	0	0	0	0	0	0	0	0	0	0	0
AC214753.2_FG002	0,0,0,0,0,0,0,0	16	0	0	0	0	0	0	0	0	0	0	0	0	0	0	0
GRMZM2G002627	0,0,0,0,0,0,1,1	0	0	1	0	0	0	0	0	0	0	0	0	0	0	0	0
AC214817.3_FG004	1,1,1,1,1,1,1,1	0	15	0	0	0	0	0	0	0	0	0	0	0	0	0	0
AC214817.3_FG007	1,1,0,0,0,0,1,1	0	0	0	0	0	0	0	0	0	0	9	0	0	0	0	0
AC215181.3_FG004	1,1,0,0,0,1,1,1	0	0	0	0	0	0	0	0	0	0	0	0	0	0	0	0
AC215198.3_FG002	1,1,1,1,1,1,1,1	0	15	0	0	0	0	0	0	0	0	0	0	0	0	0	0
AC215201.3_FG005	1,1,1,1,1,1,1,1	0	15	0	0	0	0	0	0	0	0	0	0	0	0	0	0
AC215201.3_FG008	1,1,1,1,1,1,0,0	0	0	0	0	0	0	0	0	0	0	0	0	0	0	0	14
AC215244.3_FG002	1,1,1,1,1,1,1,1	0	15	0	0	0	0	0	0	0	0	0	0	0	0	0	0
AC215260.3_FG001	1,1,1,1,1,1,1,1	0	15	0	0	0	0	0	0	0	0	0	0	0	0	0	0
AC215260.3_FG004	1,1,1,1,1,1,1,1	0	15	0	0	0	0	0	0	0	0	0	0	0	0	0	0
AC215302.3_FG001	0,0,0,0,1,1,0,0	0	0	0	2	0	0	0	0	0	0	0	0	0	0	0	0
AC215309.3_FG001	0,0,0,0,0,0,0,0	16	0	0	0	0	0	0	0	0	0	0	0	0	0	0	0
AC215501.3_FG008	1,1,1,1,1,1,1,1	0	15	0	0	0	0	0	0	0	0	0	0	0	0	0	0
AC215605.2_FG007	0,0,0,0,0,0,0,0	16	0	0	0	0	0	0	0	0	0	0	0	0	0	0	0
AC215638.3_FG007	0,0,0,0,0,0,0,0	16	0	0	0	0	0	0	0	0	0	0	0	0	0	0	0
GRMZM2G050077	1,1,0,1,0,0,1,1	0	0	0	0	0	0	0	0	0	0	0	0	0	0	0	0
AC215690.3_FG002	1,1,1,1,1,1,1,1	0	15	0	0	0	0	0	0	0	0	0	0	0	0	0	0
AC215723.3_FG001	1,1,1,1,1,1,1,1	0	15	0	0	0	0	0	0	0	0	0	0	0	0	0	0
AC215811.3_FG003	0,0,0,0,0,0,0,0	16	0	0	0	0	0	0	0	0	0	0	0	0	0	0	0
AC215907.3_FG003	1,0,1,1,1,1,1,1	0	0	0	0	0	0	0	0	0	0	0	0	0	0	0	0
AC216010.3_FG001	1,1,1,1,1,1,1,1	0	15	0	0	0	0	0	0	0	0	0	0	0	0	0	0
AC216067.3_FG002	1,1,1,1,1,1,1,1	0	15	0	0	0	0	0	0	0	0	0	0	0	0	0	0
AC216201.3_FG005	1,1,0,1,1,1,1,1	0	0	0	0	0	0	0	0	0	0	0	0	0	0	0	0
AC216203.3_FG003	0,0,0,0,0,0,0,0	16	0	0	0	0	0	0	0	0	0	0	0	0	0	0	0
AC216242.3_FG001	1,1,1,1,1,1,1,1	0	15	0	0	0	0	0	0	0	0	0	0	0	0	0	0
AC216247.3_FG005	1,1,1,1,1,1,0,0	0	0	0	0	0	0	0	0	0	0	0	0	0	0	0	14
AC216264.3_FG001	1,1,0,1,1,1,0,0	0	0	0	0	0	0	0	0	0	0	0	0	0	0	0	0
AC216353.2_FG005	1,1,1,1,1,1,1,1	0	15	0	0	0	0	0	0	0	0	0	0	0	0	0	0
AC216731.3_FG001	0,0,1,1,1,1,0,0	0	0	0	0	0	0	0	6	0	0	0	0	0	0	0	0
AC216734.3_FG006	0,0,0,0,0,0,0,0	16	0	0	0	0	0	0	0	0	0	0	0	0	0	0	0
AC216793.3_FG008	1,1,1,1,0,0,1,1	0	0	0	0	0	0	0	0	0	0	0	0	0	0	13	0
AC216815.3_FG004	1,1,1,1,1,1,0,0	0	0	0	0	0	0	0	0	0	0	0	0	0	0	0	14
AC216870.3_FG005	1,1,1,1,1,1,1,1	0	15	0	0	0	0	0	0	0	0	0	0	0	0	0	0
AC216871.3_FG001	0,0,0,0,1,1,0,0	0	0	0	2	0	0	0	0	0	0	0	0	0	0	0	0
AC216871.3_FG004	1,1,0,0,0,0,1,1	0	0	0	0	0	0	0	0	0	0	9	0	0	0	0	0
AC216872.3_FG002	1,0,0,0,0,0,0,0	0	0	0	0	0	0	0	0	0	0	0	0	0	0	0	0
AC216886.3_FG001	1,1,1,1,1,1,0,0	0	0	0	0	0	0	0	0	0	0	0	0	0	0	0	14
AC216886.3_FG002	0,1,1,1,1,1,1,1	0	0	0	0	0	0	0	0	0	0	0	0	0	0	0	0
AC217043.3_FG002	0,0,0,0,0,0,0,0	16	0	0	0	0	0	0	0	0	0	0	0	0	0	0	0
AC217050.4_FG001	1,1,1,1,1,1,1,1	0	15	0	0	0	0	0	0	0	0	0	0	0	0	0	0
AC217050.4_FG004	1,1,1,1,1,1,1,1	0	15	0	0	0	0	0	0	0	0	0	0	0	0	0	0
AC217050.4_FG006	1,1,1,1,1,1,1,1	0	15	0	0	0	0	0	0	0	0	0	0	0	0	0	0
AC217051.3_FG005	0,0,1,1,1,1,1,1	0	0	0	0	0	0	0	0	7	0	0	0	0	0	0	0
GRMZM2G002818	0,0,0,0,0,0,1,1	0	0	1	0	0	0	0	0	0	0	0	0	0	0	0	0
AC217121.3_FG007	1,1,1,1,1,1,1,1	0	15	0	0	0	0	0	0	0	0	0	0	0	0	0	0
AC217252.3_FG005	1,1,1,1,1,1,1,1	0	15	0	0	0	0	0	0	0	0	0	0	0	0	0	0
AC217264.3_FG005	1,0,0,0,0,0,1,1	0	0	0	0	0	0	0	0	0	0	0	0	0	0	0	0
AC217271.3_FG001	1,1,1,1,1,1,1,1	0	15	0	0	0	0	0	0	0	0	0	0	0	0	0	0
AC217271.3_FG002	1,1,1,1,1,1,1,1	0	15	0	0	0	0	0	0	0	0	0	0	0	0	0	0
AC217293.3_FG005	1,1,0,0,1,1,1,1	0	0	0	0	0	0	0	0	0	0	0	0	11	0	0	0
AC217293.3_FG007	1,1,1,1,0,0,1,1	0	0	0	0	0	0	0	0	0	0	0	0	0	0	13	0
AC217300.3_FG005	1,1,1,1,1,1,1,1	0	15	0	0	0	0	0	0	0	0	0	0	0	0	0	0
AC217311.3_FG001	1,1,1,0,1,1,1,1	0	0	0	0	0	0	0	0	0	0	0	0	0	0	0	0
AC217358.3_FG003	1,1,1,1,1,1,1,1	0	15	0	0	0	0	0	0	0	0	0	0	0	0	0	0
AC217358.3_FG005	1,1,1,1,1,1,1,1	0	15	0	0	0	0	0	0	0	0	0	0	0	0	0	0
AC217358.3_FG009	1,1,1,1,0,0,1,1	0	0	0	0	0	0	0	0	0	0	0	0	0	0	13	0
AC217358.3_FG010	1,1,1,1,1,1,1,1	0	15	0	0	0	0	0	0	0	0	0	0	0	0	0	0
AC217358.3_FG011	1,1,1,1,1,1,1,1	0	15	0	0	0	0	0	0	0	0	0	0	0	0	0	0
AC217370.3_FG003	1,1,1,1,1,1,1,1	0	15	0	0	0	0	0	0	0	0	0	0	0	0	0	0
AC217401.3_FG001	1,1,1,1,1,1,1,1	0	15	0	0	0	0	0	0	0	0	0	0	0	0	0	0
AC217401.3_FG002	1,1,1,1,1,1,1,1	0	15	0	0	0	0	0	0	0	0	0	0	0	0	0	0
AC217401.3_FG003	1,1,1,1,1,1,1,1	0	15	0	0	0	0	0	0	0	0	0	0	0	0	0	0
AC217499.3_FG001	1,1,1,1,1,1,1,1	0	15	0	0	0	0	0	0	0	0	0	0	0	0	0	0
AC217499.3_FG003	1,1,1,1,1,1,1,1	0	15	0	0	0	0	0	0	0	0	0	0	0	0	0	0
AC217550.3_FG006	1,1,1,0,1,1,1,1	0	0	0	0	0	0	0	0	0	0	0	0	0	0	0	0
AC217553.3_FG001	0,0,0,0,0,0,0,0	16	0	0	0	0	0	0	0	0	0	0	0	0	0	0	0
AC217553.3_FG008	0,0,0,0,0,0,0,0	16	0	0	0	0	0	0	0	0	0	0	0	0	0	0	0
AC217556.3_FG003	1,1,1,1,1,1,1,1	0	15	0	0	0	0	0	0	0	0	0	0	0	0	0	0
AC217561.3_FG003	0,0,0,0,0,0,0,0	16	0	0	0	0	0	0	0	0	0	0	0	0	0	0	0
AC217665.3_FG005	1,1,1,1,1,1,1,1	0	15	0	0	0	0	0	0	0	0	0	0	0	0	0	0
AC217811.3_FG002	1,1,1,1,1,1,1,1	0	15	0	0	0	0	0	0	0	0	0	0	0	0	0	0
AC217811.3_FG003	1,1,1,1,1,1,1,1	0	15	0	0	0	0	0	0	0	0	0	0	0	0	0	0
AC217840.3_FG001	1,1,1,1,1,1,1,1	0	15	0	0	0	0	0	0	0	0	0	0	0	0	0	0
AC217842.3_FG001	1,1,1,1,1,1,1,1	0	15	0	0	0	0	0	0	0	0	0	0	0	0	0	0
AC217887.3_FG003	1,1,1,1,1,0,1,1	0	0	0	0	0	0	0	0	0	0	0	0	0	0	0	0
AC217887.3_FG004	1,1,0,1,1,1,1,1	0	0	0	0	0	0	0	0	0	0	0	0	0	0	0	0
AC217887.3_FG005	1,1,1,1,1,1,1,1	0	15	0	0	0	0	0	0	0	0	0	0	0	0	0	0
AC217889.3_FG002	0,0,0,0,0,0,0,0	16	0	0	0	0	0	0	0	0	0	0	0	0	0	0	0
AC217896.2_FG001	0,0,0,0,0,0,1,0	0	0	0	0	0	0	0	0	0	0	0	0	0	0	0	0
AC217901.3_FG004	0,1,1,1,0,0,1,1	0	0	0	0	0	0	0	0	0	0	0	0	0	0	0	0
AC217910.3_FG001	1,0,0,0,1,0,1,1	0	0	0	0	0	0	0	0	0	0	0	0	0	0	0	0
AC217910.3_FG004	1,1,1,1,1,1,1,1	0	15	0	0	0	0	0	0	0	0	0	0	0	0	0	0
AC217910.3_FG006	0,0,0,0,0,0,1,0	0	0	0	0	0	0	0	0	0	0	0	0	0	0	0	0
AC217941.2_FG002	1,1,1,1,1,1,1,1	0	15	0	0	0	0	0	0	0	0	0	0	0	0	0	0
AC217947.4_FG002	1,1,1,1,1,1,1,1	0	15	0	0	0	0	0	0	0	0	0	0	0	0	0	0
AC217962.3_FG005	1,1,1,1,1,1,1,1	0	15	0	0	0	0	0	0	0	0	0	0	0	0	0	0
AC217965.2_FG012	1,1,1,1,1,1,1,1	0	15	0	0	0	0	0	0	0	0	0	0	0	0	0	0
AC217966.3_FG007	0,0,0,0,0,0,0,0	16	0	0	0	0	0	0	0	0	0	0	0	0	0	0	0
GRMZM2G176905	1,1,0,1,0,0,1,1	0	0	0	0	0	0	0	0	0	0	0	0	0	0	0	0
AC217977.3_FG001	1,1,1,1,1,1,1,1	0	15	0	0	0	0	0	0	0	0	0	0	0	0	0	0
AC217977.3_FG003	1,1,1,1,1,1,1,1	0	15	0	0	0	0	0	0	0	0	0	0	0	0	0	0
AC218035.3_FG001	1,1,1,1,1,1,1,1	0	15	0	0	0	0	0	0	0	0	0	0	0	0	0	0
AC218035.3_FG004	1,1,1,1,1,1,1,1	0	15	0	0	0	0	0	0	0	0	0	0	0	0	0	0
AC218093.3_FG005	1,1,1,1,1,1,1,1	0	15	0	0	0	0	0	0	0	0	0	0	0	0	0	0
AC218457.2_FG013	1,1,1,1,1,1,1,1	0	15	0	0	0	0	0	0	0	0	0	0	0	0	0	0
AC218900.3_FG001	1,1,1,1,1,1,1,1	0	15	0	0	0	0	0	0	0	0	0	0	0	0	0	0
AC218940.2_FG004	1,1,1,0,0,1,1,1	0	0	0	0	0	0	0	0	0	0	0	0	0	0	0	0
AC218957.3_FG003	0,0,0,0,0,0,0,0	16	0	0	0	0	0	0	0	0	0	0	0	0	0	0	0
AC218972.3_FG001	1,1,1,1,1,1,1,1	0	15	0	0	0	0	0	0	0	0	0	0	0	0	0	0
AC218972.3_FG002	1,1,1,1,0,1,1,1	0	0	0	0	0	0	0	0	0	0	0	0	0	0	0	0
AC218972.3_FG004	1,1,1,1,1,1,1,1	0	15	0	0	0	0	0	0	0	0	0	0	0	0	0	0
AC218972.3_FG007	1,1,0,0,1,1,1,1	0	0	0	0	0	0	0	0	0	0	0	0	11	0	0	0
AC218998.2_FG001	1,1,1,1,0,0,0,0	0	0	0	0	0	0	0	0	0	0	0	0	0	12	0	0
AC218998.2_FG003	1,1,1,1,1,1,1,1	0	15	0	0	0	0	0	0	0	0	0	0	0	0	0	0
AC218998.2_FG007	1,1,1,1,1,1,1,1	0	15	0	0	0	0	0	0	0	0	0	0	0	0	0	0
AC218998.2_FG011	1,1,0,0,0,0,1,1	0	0	0	0	0	0	0	0	0	0	9	0	0	0	0	0
AC219006.2_FG006	1,1,0,0,1,1,1,1	0	0	0	0	0	0	0	0	0	0	0	0	11	0	0	0
AC219006.2_FG007	0,0,0,0,1,1,0,0	0	0	0	2	0	0	0	0	0	0	0	0	0	0	0	0
AC219020.4_FG001	1,0,0,0,1,1,0,0	0	0	0	0	0	0	0	0	0	0	0	0	0	0	0	0
AC219020.4_FG002	1,1,1,1,1,1,0,0	0	0	0	0	0	0	0	0	0	0	0	0	0	0	0	14
AC219043.3_FG003	1,1,0,1,0,0,1,1	0	0	0	0	0	0	0	0	0	0	0	0	0	0	0	0
AC219056.2_FG004	1,0,0,0,0,0,1,1	0	0	0	0	0	0	0	0	0	0	0	0	0	0	0	0
AC219061.2_FG007	1,1,1,1,1,1,1,1	0	15	0	0	0	0	0	0	0	0	0	0	0	0	0	0
AC219156.3_FG002	1,1,1,1,1,1,1,1	0	15	0	0	0	0	0	0	0	0	0	0	0	0	0	0
AC219159.3_FG001	0,0,0,0,0,0,0,0	16	0	0	0	0	0	0	0	0	0	0	0	0	0	0	0
AC219190.3_FG002	1,1,1,1,1,1,1,1	0	15	0	0	0	0	0	0	0	0	0	0	0	0	0	0
AC220924.2_FG004	0,0,0,0,0,0,0,0	16	0	0	0	0	0	0	0	0	0	0	0	0	0	0	0
AC220927.3_FG001	1,1,1,1,0,0,1,1	0	0	0	0	0	0	0	0	0	0	0	0	0	0	13	0
AC220927.3_FG007	1,1,1,1,1,1,1,1	0	15	0	0	0	0	0	0	0	0	0	0	0	0	0	0
AC220970.4_FG001	0,0,0,0,0,0,0,0	16	0	0	0	0	0	0	0	0	0	0	0	0	0	0	0
AC220970.4_FG002	1,1,1,1,0,0,1,1	0	0	0	0	0	0	0	0	0	0	0	0	0	0	13	0
AC220972.3_FG001	1,1,1,1,1,1,1,1	0	15	0	0	0	0	0	0	0	0	0	0	0	0	0	0
AC225127.3_FG003	0,1,0,0,0,0,1,1	0	0	0	0	0	0	0	0	0	0	0	0	0	0	0	0
AC225147.4_FG002	1,1,1,1,1,1,1,1	0	15	0	0	0	0	0	0	0	0	0	0	0	0	0	0
AC225147.4_FG003	1,1,1,1,1,1,1,1	0	15	0	0	0	0	0	0	0	0	0	0	0	0	0	0
AC225176.2_FG003	1,1,1,1,1,1,1,1	0	15	0	0	0	0	0	0	0	0	0	0	0	0	0	0
AC225185.3_FG004	1,1,1,1,1,1,1,1	0	15	0	0	0	0	0	0	0	0	0	0	0	0	0	0
AC225193.3_FG003	1,1,1,1,1,1,1,1	0	15	0	0	0	0	0	0	0	0	0	0	0	0	0	0
AC225193.3_FG004	1,1,1,1,1,1,1,1	0	15	0	0	0	0	0	0	0	0	0	0	0	0	0	0
AC225205.3_FG003	1,1,1,1,1,1,1,1	0	15	0	0	0	0	0	0	0	0	0	0	0	0	0	0
AC225308.2_FG005	0,0,0,0,0,0,0,0	16	0	0	0	0	0	0	0	0	0	0	0	0	0	0	0
AC225309.2_FG003	0,0,0,0,0,0,0,0	16	0	0	0	0	0	0	0	0	0	0	0	0	0	0	0
AC225354.2_FG004	1,1,1,1,1,1,1,1	0	15	0	0	0	0	0	0	0	0	0	0	0	0	0	0
AC225359.3_FG006	1,1,1,1,1,1,1,1	0	15	0	0	0	0	0	0	0	0	0	0	0	0	0	0
AC225363.3_FG004	1,1,1,1,1,1,1,1	0	15	0	0	0	0	0	0	0	0	0	0	0	0	0	0
AC225555.3_FG005	0,1,1,0,1,1,1,1	0	0	0	0	0	0	0	0	0	0	0	0	0	0	0	0
GRMZM2G004006	0,0,0,0,0,0,1,1	0	0	1	0	0	0	0	0	0	0	0	0	0	0	0	0
AC225718.2_FG006	1,1,1,1,1,1,1,1	0	15	0	0	0	0	0	0	0	0	0	0	0	0	0	0
AC225718.2_FG009	1,1,1,1,1,1,1,1	0	15	0	0	0	0	0	0	0	0	0	0	0	0	0	0
AC225790.2_FG003	1,1,1,1,1,1,1,1	0	15	0	0	0	0	0	0	0	0	0	0	0	0	0	0
AC226199.2_FG002	1,1,0,0,0,0,1,1	0	0	0	0	0	0	0	0	0	0	9	0	0	0	0	0
AC226227.2_FG004	0,0,0,0,0,0,0,0	16	0	0	0	0	0	0	0	0	0	0	0	0	0	0	0
AC226227.2_FG005	1,1,1,1,1,1,1,1	0	15	0	0	0	0	0	0	0	0	0	0	0	0	0	0
AC226230.2_FG001	1,1,1,1,1,1,1,1	0	15	0	0	0	0	0	0	0	0	0	0	0	0	0	0
AC226235.2_FG001	1,1,1,1,1,0,1,1	0	0	0	0	0	0	0	0	0	0	0	0	0	0	0	0
AC226235.2_FG002	1,1,1,1,1,1,1,1	0	15	0	0	0	0	0	0	0	0	0	0	0	0	0	0
AC226235.2_FG003	1,1,0,0,1,1,1,1	0	0	0	0	0	0	0	0	0	0	0	0	11	0	0	0
AC226248.1_FG002	1,1,1,1,1,1,1,1	0	15	0	0	0	0	0	0	0	0	0	0	0	0	0	0
AC226368.2_FG006	1,1,1,1,1,1,1,1	0	15	0	0	0	0	0	0	0	0	0	0	0	0	0	0
AC226373.2_FG009	1,1,1,1,0,1,1,1	0	0	0	0	0	0	0	0	0	0	0	0	0	0	0	0
AC226373.2_FG010	1,1,1,1,1,1,1,1	0	15	0	0	0	0	0	0	0	0	0	0	0	0	0	0
AC226545.2_FG003	0,0,0,0,0,0,0,0	16	0	0	0	0	0	0	0	0	0	0	0	0	0	0	0
AC226736.2_FG002	1,1,0,0,1,1,0,0	0	0	0	0	0	0	0	0	0	0	0	10	0	0	0	0
AC229978.2_FG002	1,1,1,1,1,1,1,1	0	15	0	0	0	0	0	0	0	0	0	0	0	0	0	0
AC229993.1_FG009	1,1,0,0,0,0,1,1	0	0	0	0	0	0	0	0	0	0	9	0	0	0	0	0
AC230011.2_FG002	1,1,1,1,1,1,1,1	0	15	0	0	0	0	0	0	0	0	0	0	0	0	0	0
AC230013.2_FG002	0,0,1,1,0,0,0,0	0	0	0	0	0	4	0	0	0	0	0	0	0	0	0	0
AC230013.2_FG007	1,1,1,1,1,1,1,1	0	15	0	0	0	0	0	0	0	0	0	0	0	0	0	0
AC230020.1_FG002	1,1,1,1,1,1,1,1	0	15	0	0	0	0	0	0	0	0	0	0	0	0	0	0
AC231180.2_FG001	1,1,1,1,1,1,1,1	0	15	0	0	0	0	0	0	0	0	0	0	0	0	0	0
AC231180.2_FG006	1,1,1,1,1,1,0,1	0	0	0	0	0	0	0	0	0	0	0	0	0	0	0	0
AC231183.1_FG002	0,0,0,0,0,0,0,0	16	0	0	0	0	0	0	0	0	0	0	0	0	0	0	0
AC231226.2_FG001	0,0,0,0,1,1,0,0	0	0	0	2	0	0	0	0	0	0	0	0	0	0	0	0
AC231226.2_FG007	0,0,0,0,1,0,0,0	0	0	0	0	0	0	0	0	0	0	0	0	0	0	0	0
AC231431.1_FG008	1,1,1,0,1,0,1,0	0	0	0	0	0	0	0	0	0	0	0	0	0	0	0	0
AC231745.1_FG003	1,1,1,1,1,1,1,1	0	15	0	0	0	0	0	0	0	0	0	0	0	0	0	0
AC231745.1_FG004	1,1,1,1,1,1,1,1	0	15	0	0	0	0	0	0	0	0	0	0	0	0	0	0
AC231747.1_FG001	1,1,1,1,1,1,1,1	0	15	0	0	0	0	0	0	0	0	0	0	0	0	0	0
AC231755.1_FG010	1,1,0,0,0,0,1,1	0	0	0	0	0	0	0	0	0	0	9	0	0	0	0	0
AC232238.2_FG004	1,1,1,1,1,1,1,1	0	15	0	0	0	0	0	0	0	0	0	0	0	0	0	0
AC232238.2_FG008	1,1,1,1,1,1,1,1	0	15	0	0	0	0	0	0	0	0	0	0	0	0	0	0
AC232393.1_FG009	1,1,1,1,1,1,1,1	0	15	0	0	0	0	0	0	0	0	0	0	0	0	0	0
AC233751.1_FG002	1,1,0,1,0,0,1,1	0	0	0	0	0	0	0	0	0	0	0	0	0	0	0	0
AC233788.2_FG002	1,1,1,1,0,1,1,1	0	0	0	0	0	0	0	0	0	0	0	0	0	0	0	0
AC233850.1_FG001	1,1,1,1,1,1,0,1	0	0	0	0	0	0	0	0	0	0	0	0	0	0	0	0
AC233850.1_FG003	0,1,0,1,0,1,1,1	0	0	0	0	0	0	0	0	0	0	0	0	0	0	0	0
AC233850.1_FG005	1,1,1,1,1,1,1,1	0	15	0	0	0	0	0	0	0	0	0	0	0	0	0	0
AC233850.1_FG009	0,0,1,1,1,1,1,1	0	0	0	0	0	0	0	0	7	0	0	0	0	0	0	0
AC233851.1_FG008	1,1,0,1,0,0,1,1	0	0	0	0	0	0	0	0	0	0	0	0	0	0	0	0
AC233851.1_FG009	1,1,0,1,0,1,1,1	0	0	0	0	0	0	0	0	0	0	0	0	0	0	0	0
AC233851.1_FG010	1,1,0,0,0,0,0,0	0	0	0	0	0	0	0	0	0	8	0	0	0	0	0	0
AC233851.1_FG014	1,1,1,1,1,1,1,1	0	15	0	0	0	0	0	0	0	0	0	0	0	0	0	0
AC233851.1_FG017	1,1,1,1,1,1,0,1	0	0	0	0	0	0	0	0	0	0	0	0	0	0	0	0
AC233853.1_FG002	0,0,1,1,1,1,0,0	0	0	0	0	0	0	0	6	0	0	0	0	0	0	0	0
AC233853.1_FG003	1,1,1,1,1,1,1,1	0	15	0	0	0	0	0	0	0	0	0	0	0	0	0	0
AC233854.1_FG002	1,1,0,1,0,0,0,0	0	0	0	0	0	0	0	0	0	0	0	0	0	0	0	0
AC233861.1_FG001	0,1,1,1,1,1,1,1	0	0	0	0	0	0	0	0	0	0	0	0	0	0	0	0
AC233863.1_FG001	1,1,1,1,1,1,1,1	0	15	0	0	0	0	0	0	0	0	0	0	0	0	0	0
AC233864.1_FG002	0,0,1,1,1,1,1,1	0	0	0	0	0	0	0	0	7	0	0	0	0	0	0	0
AC233865.1_FG001	1,1,1,1,1,1,1,1	0	15	0	0	0	0	0	0	0	0	0	0	0	0	0	0
AC233865.1_FG003	1,1,1,1,1,1,1,1	0	15	0	0	0	0	0	0	0	0	0	0	0	0	0	0
AC233865.1_FG004	0,0,0,0,0,0,0,0	16	0	0	0	0	0	0	0	0	0	0	0	0	0	0	0
AC233865.1_FG006	1,1,1,1,1,1,1,1	0	15	0	0	0	0	0	0	0	0	0	0	0	0	0	0
AC233866.1_FG006	1,1,1,1,1,1,1,1	0	15	0	0	0	0	0	0	0	0	0	0	0	0	0	0
AC233867.1_FG004	0,0,0,0,0,0,0,0	16	0	0	0	0	0	0	0	0	0	0	0	0	0	0	0
AC233870.1_FG002	0,0,0,0,0,0,0,0	16	0	0	0	0	0	0	0	0	0	0	0	0	0	0	0
AC233870.1_FG003	1,1,1,1,1,1,1,1	0	15	0	0	0	0	0	0	0	0	0	0	0	0	0	0
AC233870.1_FG004	1,1,1,1,1,1,1,1	0	15	0	0	0	0	0	0	0	0	0	0	0	0	0	0
AC233870.1_FG006	1,1,1,1,1,1,1,1	0	15	0	0	0	0	0	0	0	0	0	0	0	0	0	0
AC233872.1_FG003	1,1,1,1,1,1,1,1	0	15	0	0	0	0	0	0	0	0	0	0	0	0	0	0
AC233878.1_FG004	1,1,1,1,1,1,1,1	0	15	0	0	0	0	0	0	0	0	0	0	0	0	0	0
AC233879.1_FG002	0,1,0,0,0,0,1,1	0	0	0	0	0	0	0	0	0	0	0	0	0	0	0	0
AC233880.1_FG006	1,1,1,1,1,1,1,1	0	15	0	0	0	0	0	0	0	0	0	0	0	0	0	0
AC233882.1_FG003	1,1,1,1,1,1,1,1	0	15	0	0	0	0	0	0	0	0	0	0	0	0	0	0
AC233882.1_FG005	0,1,0,0,0,1,1,1	0	0	0	0	0	0	0	0	0	0	0	0	0	0	0	0
AC233883.1_FG006	1,1,1,1,1,1,1,1	0	15	0	0	0	0	0	0	0	0	0	0	0	0	0	0
AC233885.1_FG001	1,1,1,1,1,1,1,1	0	15	0	0	0	0	0	0	0	0	0	0	0	0	0	0
AC233885.1_FG002	1,1,1,1,1,1,1,1	0	15	0	0	0	0	0	0	0	0	0	0	0	0	0	0
AC233887.1_FG006	1,1,1,1,1,1,1,1	0	15	0	0	0	0	0	0	0	0	0	0	0	0	0	0
AC233888.1_FG001	1,1,1,1,1,1,1,1	0	15	0	0	0	0	0	0	0	0	0	0	0	0	0	0
AC233888.1_FG002	0,0,1,1,0,0,1,1	0	0	0	0	0	0	5	0	0	0	0	0	0	0	0	0
AC233892.1_FG001	1,1,1,1,1,1,1,1	0	15	0	0	0	0	0	0	0	0	0	0	0	0	0	0
AC233893.1_FG001	1,1,1,1,1,1,1,1	0	15	0	0	0	0	0	0	0	0	0	0	0	0	0	0
AC233893.1_FG002	1,1,1,1,1,1,1,1	0	15	0	0	0	0	0	0	0	0	0	0	0	0	0	0
AC233893.1_FG003	1,1,0,0,0,0,1,1	0	0	0	0	0	0	0	0	0	0	9	0	0	0	0	0
AC233893.1_FG006	1,1,1,1,1,1,1,1	0	15	0	0	0	0	0	0	0	0	0	0	0	0	0	0
AC233894.1_FG005	1,1,1,1,1,1,1,1	0	15	0	0	0	0	0	0	0	0	0	0	0	0	0	0
AC233895.1_FG001	1,1,1,1,1,1,1,1	0	15	0	0	0	0	0	0	0	0	0	0	0	0	0	0
AC233898.1_FG003	1,1,1,1,1,1,1,1	0	15	0	0	0	0	0	0	0	0	0	0	0	0	0	0
AC233898.1_FG004	1,1,1,1,1,1,1,1	0	15	0	0	0	0	0	0	0	0	0	0	0	0	0	0
AC233899.1_FG002	1,1,0,1,1,1,0,0	0	0	0	0	0	0	0	0	0	0	0	0	0	0	0	0
AC233899.1_FG004	1,1,0,1,1,1,0,0	0	0	0	0	0	0	0	0	0	0	0	0	0	0	0	0
AC233899.1_FG005	1,1,0,0,0,0,1,1	0	0	0	0	0	0	0	0	0	0	9	0	0	0	0	0
AC233900.1_FG002	0,0,0,0,0,0,0,0	16	0	0	0	0	0	0	0	0	0	0	0	0	0	0	0
AC233901.1_FG004	1,1,1,1,1,1,1,1	0	15	0	0	0	0	0	0	0	0	0	0	0	0	0	0
AC233901.1_FG005	1,1,1,1,1,1,1,1	0	15	0	0	0	0	0	0	0	0	0	0	0	0	0	0
AC233901.1_FG008	0,0,1,1,1,1,0,0	0	0	0	0	0	0	0	6	0	0	0	0	0	0	0	0
AC233901.1_FG010	1,1,1,1,1,1,1,1	0	15	0	0	0	0	0	0	0	0	0	0	0	0	0	0
AC233910.1_FG001	1,1,0,1,1,1,1,1	0	0	0	0	0	0	0	0	0	0	0	0	0	0	0	0
AC233910.1_FG002	0,0,0,0,1,1,0,0	0	0	0	2	0	0	0	0	0	0	0	0	0	0	0	0
AC233910.1_FG003	1,1,1,1,1,0,1,1	0	0	0	0	0	0	0	0	0	0	0	0	0	0	0	0
AC233910.1_FG004	1,1,1,1,1,1,1,1	0	15	0	0	0	0	0	0	0	0	0	0	0	0	0	0
AC233910.1_FG005	1,1,1,1,1,1,1,1	0	15	0	0	0	0	0	0	0	0	0	0	0	0	0	0
AC233910.1_FG008	1,1,1,1,1,1,1,1	0	15	0	0	0	0	0	0	0	0	0	0	0	0	0	0
AC233910.1_FG010	1,1,1,1,1,1,1,1	0	15	0	0	0	0	0	0	0	0	0	0	0	0	0	0
AC233912.1_FG001	1,1,1,1,1,1,1,1	0	15	0	0	0	0	0	0	0	0	0	0	0	0	0	0
AC233914.1_FG001	1,1,1,1,1,1,1,1	0	15	0	0	0	0	0	0	0	0	0	0	0	0	0	0
AC233922.1_FG004	1,1,1,1,1,1,1,1	0	15	0	0	0	0	0	0	0	0	0	0	0	0	0	0
AC233922.1_FG005	1,1,1,1,1,1,1,1	0	15	0	0	0	0	0	0	0	0	0	0	0	0	0	0
AC233922.1_FG008	1,1,1,1,1,1,1,1	0	15	0	0	0	0	0	0	0	0	0	0	0	0	0	0
AC233935.1_FG005	1,1,1,1,1,1,1,1	0	15	0	0	0	0	0	0	0	0	0	0	0	0	0	0
AC233936.1_FG003	1,1,1,1,1,1,1,1	0	15	0	0	0	0	0	0	0	0	0	0	0	0	0	0
AC233938.1_FG003	1,1,1,1,0,0,1,1	0	0	0	0	0	0	0	0	0	0	0	0	0	0	13	0
AC233939.1_FG003	1,1,1,1,1,1,1,1	0	15	0	0	0	0	0	0	0	0	0	0	0	0	0	0
AC233939.1_FG004	1,1,0,0,0,1,0,1	0	0	0	0	0	0	0	0	0	0	0	0	0	0	0	0
AC233942.1_FG001	1,1,1,1,1,1,1,1	0	15	0	0	0	0	0	0	0	0	0	0	0	0	0	0
AC233943.1_FG002	1,1,1,1,1,1,1,1	0	15	0	0	0	0	0	0	0	0	0	0	0	0	0	0
AC233945.1_FG003	1,1,1,1,1,1,1,1	0	15	0	0	0	0	0	0	0	0	0	0	0	0	0	0
AC233949.1_FG004	1,1,1,1,1,1,1,1	0	15	0	0	0	0	0	0	0	0	0	0	0	0	0	0
AC233952.1_FG006	1,1,1,1,1,1,1,1	0	15	0	0	0	0	0	0	0	0	0	0	0	0	0	0
AC233952.1_FG008	1,1,1,1,1,1,1,1	0	15	0	0	0	0	0	0	0	0	0	0	0	0	0	0
GRMZM2G004466	0,0,0,0,0,0,1,1	0	0	1	0	0	0	0	0	0	0	0	0	0	0	0	0
AC233953.1_FG004	1,0,1,1,1,1,1,1	0	0	0	0	0	0	0	0	0	0	0	0	0	0	0	0
AC233953.1_FG005	1,1,1,1,1,1,1,1	0	15	0	0	0	0	0	0	0	0	0	0	0	0	0	0
AC233955.1_FG008	1,1,1,1,0,0,1,1	0	0	0	0	0	0	0	0	0	0	0	0	0	0	13	0
AC233955.1_FG009	1,1,0,1,1,1,1,1	0	0	0	0	0	0	0	0	0	0	0	0	0	0	0	0
GRMZM2G004946	0,0,0,0,0,0,1,1	0	0	1	0	0	0	0	0	0	0	0	0	0	0	0	0
AC233960.1_FG002	1,1,1,1,1,1,1,1	0	15	0	0	0	0	0	0	0	0	0	0	0	0	0	0
AC233960.1_FG003	1,1,1,1,1,1,1,1	0	15	0	0	0	0	0	0	0	0	0	0	0	0	0	0
AC233961.1_FG001	1,1,1,1,1,1,1,1	0	15	0	0	0	0	0	0	0	0	0	0	0	0	0	0
AC233966.1_FG001	1,1,1,1,1,1,1,1	0	15	0	0	0	0	0	0	0	0	0	0	0	0	0	0
AC233966.1_FG003	1,1,1,1,1,1,0,0	0	0	0	0	0	0	0	0	0	0	0	0	0	0	0	14
AC233967.1_FG001	1,1,1,1,1,1,1,1	0	15	0	0	0	0	0	0	0	0	0	0	0	0	0	0
AC233967.1_FG002	0,1,0,0,0,1,1,1	0	0	0	0	0	0	0	0	0	0	0	0	0	0	0	0
AC233979.1_FG006	1,1,1,1,1,1,1,1	0	15	0	0	0	0	0	0	0	0	0	0	0	0	0	0
AC233979.1_FG007	1,1,1,1,1,1,1,1	0	15	0	0	0	0	0	0	0	0	0	0	0	0	0	0
AC233979.1_FG008	1,1,1,1,1,1,1,1	0	15	0	0	0	0	0	0	0	0	0	0	0	0	0	0
AC233979.1_FG009	1,1,1,1,1,1,1,1	0	15	0	0	0	0	0	0	0	0	0	0	0	0	0	0
AC233979.1_FG010	1,1,1,1,1,1,1,1	0	15	0	0	0	0	0	0	0	0	0	0	0	0	0	0
AC233979.1_FG011	1,1,0,0,0,0,1,1	0	0	0	0	0	0	0	0	0	0	9	0	0	0	0	0
AC234149.1_FG001	0,0,0,0,0,0,1,0	0	0	0	0	0	0	0	0	0	0	0	0	0	0	0	0
AC234152.1_FG002	1,1,1,1,1,1,1,1	0	15	0	0	0	0	0	0	0	0	0	0	0	0	0	0
AC234152.1_FG005	1,1,1,1,0,0,0,0	0	0	0	0	0	0	0	0	0	0	0	0	0	12	0	0
AC234152.1_FG007	1,1,1,1,1,1,1,1	0	15	0	0	0	0	0	0	0	0	0	0	0	0	0	0
AC234154.1_FG007	1,1,1,1,1,1,1,1	0	15	0	0	0	0	0	0	0	0	0	0	0	0	0	0
AC234154.1_FG008	1,1,1,1,1,1,1,1	0	15	0	0	0	0	0	0	0	0	0	0	0	0	0	0
AC234155.1_FG002	0,0,1,1,0,0,1,1	0	0	0	0	0	0	5	0	0	0	0	0	0	0	0	0
AC234156.1_FG005	1,1,1,1,1,1,1,1	0	15	0	0	0	0	0	0	0	0	0	0	0	0	0	0
AC234157.1_FG002	1,1,1,1,1,1,1,1	0	15	0	0	0	0	0	0	0	0	0	0	0	0	0	0
AC234157.1_FG003	1,1,1,1,1,1,1,1	0	15	0	0	0	0	0	0	0	0	0	0	0	0	0	0
AC234158.1_FG005	1,1,1,1,1,1,1,1	0	15	0	0	0	0	0	0	0	0	0	0	0	0	0	0
AC234159.1_FG002	1,1,1,1,1,1,1,1	0	15	0	0	0	0	0	0	0	0	0	0	0	0	0	0
AC234160.1_FG001	1,1,1,1,1,1,1,1	0	15	0	0	0	0	0	0	0	0	0	0	0	0	0	0
AC234160.1_FG003	1,1,0,1,0,0,1,1	0	0	0	0	0	0	0	0	0	0	0	0	0	0	0	0
AC234161.1_FG002	1,1,1,1,0,0,0,0	0	0	0	0	0	0	0	0	0	0	0	0	0	12	0	0
AC234161.1_FG010	1,1,1,1,1,1,1,1	0	15	0	0	0	0	0	0	0	0	0	0	0	0	0	0
AC234163.1_FG002	1,1,1,1,1,1,0,0	0	0	0	0	0	0	0	0	0	0	0	0	0	0	0	14
AC234164.1_FG003	0,0,0,0,0,0,0,0	16	0	0	0	0	0	0	0	0	0	0	0	0	0	0	0
AC234164.1_FG004	1,1,1,1,1,1,1,1	0	15	0	0	0	0	0	0	0	0	0	0	0	0	0	0
AC234165.1_FG002	1,1,1,1,1,1,1,1	0	15	0	0	0	0	0	0	0	0	0	0	0	0	0	0
AC234166.1_FG001	0,0,0,0,0,0,0,0	16	0	0	0	0	0	0	0	0	0	0	0	0	0	0	0
AC234166.1_FG002	1,1,1,1,1,1,1,1	0	15	0	0	0	0	0	0	0	0	0	0	0	0	0	0
AC234169.1_FG004	1,0,0,0,0,0,1,1	0	0	0	0	0	0	0	0	0	0	0	0	0	0	0	0
AC234171.1_FG003	1,1,1,1,1,1,1,1	0	15	0	0	0	0	0	0	0	0	0	0	0	0	0	0
AC234175.1_FG010	1,1,1,1,1,1,1,1	0	15	0	0	0	0	0	0	0	0	0	0	0	0	0	0
AC234180.1_FG002	1,1,1,1,1,1,1,1	0	15	0	0	0	0	0	0	0	0	0	0	0	0	0	0
AC234183.1_FG002	1,1,1,1,1,1,1,1	0	15	0	0	0	0	0	0	0	0	0	0	0	0	0	0
AC234185.1_FG004	1,1,1,1,1,1,1,1	0	15	0	0	0	0	0	0	0	0	0	0	0	0	0	0
AC234185.1_FG005	1,1,1,1,1,1,1,1	0	15	0	0	0	0	0	0	0	0	0	0	0	0	0	0
AC234185.1_FG006	0,1,1,1,1,1,1,1	0	0	0	0	0	0	0	0	0	0	0	0	0	0	0	0
AC234185.1_FG007	1,1,1,1,1,1,1,1	0	15	0	0	0	0	0	0	0	0	0	0	0	0	0	0
AC234190.1_FG001	1,1,1,1,0,0,1,1	0	0	0	0	0	0	0	0	0	0	0	0	0	0	13	0
AC234190.1_FG002	1,1,0,0,0,0,0,0	0	0	0	0	0	0	0	0	0	8	0	0	0	0	0	0
AC234199.1_FG001	1,0,0,0,0,0,1,0	0	0	0	0	0	0	0	0	0	0	0	0	0	0	0	0
AC234199.1_FG003	1,1,1,1,1,1,1,1	0	15	0	0	0	0	0	0	0	0	0	0	0	0	0	0
AC234201.1_FG003	1,1,1,1,1,1,1,1	0	15	0	0	0	0	0	0	0	0	0	0	0	0	0	0
AC234202.1_FG004	0,0,0,0,0,0,0,0	16	0	0	0	0	0	0	0	0	0	0	0	0	0	0	0
AC234202.1_FG005	1,1,1,1,1,1,0,0	0	0	0	0	0	0	0	0	0	0	0	0	0	0	0	14
AC234203.1_FG004	1,1,1,1,1,1,1,1	0	15	0	0	0	0	0	0	0	0	0	0	0	0	0	0
AC234203.1_FG009	1,1,1,1,1,1,1,1	0	15	0	0	0	0	0	0	0	0	0	0	0	0	0	0
AC234203.1_FG010	1,1,1,1,1,1,1,1	0	15	0	0	0	0	0	0	0	0	0	0	0	0	0	0
AC234203.1_FG011	1,1,1,1,1,1,1,1	0	15	0	0	0	0	0	0	0	0	0	0	0	0	0	0
AC234513.1_FG005	0,0,0,0,0,0,0,0	16	0	0	0	0	0	0	0	0	0	0	0	0	0	0	0
AC234515.1_FG003	1,1,1,1,1,1,1,1	0	15	0	0	0	0	0	0	0	0	0	0	0	0	0	0
AC234520.1_FG003	1,1,1,1,1,1,1,1	0	15	0	0	0	0	0	0	0	0	0	0	0	0	0	0
AC234520.1_FG005	1,1,1,1,1,1,1,1	0	15	0	0	0	0	0	0	0	0	0	0	0	0	0	0
GRMZM2G005253	0,0,0,0,0,0,1,1	0	0	1	0	0	0	0	0	0	0	0	0	0	0	0	0
AC234521.1_FG006	0,1,0,0,1,1,0,1	0	0	0	0	0	0	0	0	0	0	0	0	0	0	0	0
AC234521.1_FG007	1,1,1,1,1,1,1,1	0	15	0	0	0	0	0	0	0	0	0	0	0	0	0	0
AC234522.1_FG005	1,1,1,1,1,1,1,1	0	15	0	0	0	0	0	0	0	0	0	0	0	0	0	0
AC234522.1_FG009	1,1,1,1,1,1,1,1	0	15	0	0	0	0	0	0	0	0	0	0	0	0	0	0
AC234526.1_FG005	1,1,0,1,0,0,0,0	0	0	0	0	0	0	0	0	0	0	0	0	0	0	0	0
AC234528.1_FG001	1,1,1,1,1,1,1,1	0	15	0	0	0	0	0	0	0	0	0	0	0	0	0	0
AC234528.1_FG004	1,1,1,1,1,1,1,1	0	15	0	0	0	0	0	0	0	0	0	0	0	0	0	0
AC234528.1_FG005	1,1,1,1,1,1,1,1	0	15	0	0	0	0	0	0	0	0	0	0	0	0	0	0
AC234528.1_FG006	1,1,0,0,0,0,0,0	0	0	0	0	0	0	0	0	0	8	0	0	0	0	0	0
AC234575.1_FG003	1,1,1,1,1,1,1,1	0	15	0	0	0	0	0	0	0	0	0	0	0	0	0	0
AC235534.1_FG001	1,1,1,1,1,1,1,1	0	15	0	0	0	0	0	0	0	0	0	0	0	0	0	0
AC235534.1_FG007	0,0,0,0,1,1,0,0	0	0	0	2	0	0	0	0	0	0	0	0	0	0	0	0
AC235535.1_FG001	1,1,1,1,1,1,1,1	0	15	0	0	0	0	0	0	0	0	0	0	0	0	0	0
AC235540.1_FG001	0,0,0,0,0,0,0,0	16	0	0	0	0	0	0	0	0	0	0	0	0	0	0	0
AC235540.1_FG002	1,1,1,1,1,1,1,1	0	15	0	0	0	0	0	0	0	0	0	0	0	0	0	0
AC235541.1_FG002	1,1,1,1,1,1,1,1	0	15	0	0	0	0	0	0	0	0	0	0	0	0	0	0
AC235543.1_FG002	1,1,1,1,1,1,1,1	0	15	0	0	0	0	0	0	0	0	0	0	0	0	0	0
AC235543.1_FG003	1,1,1,1,1,1,1,1	0	15	0	0	0	0	0	0	0	0	0	0	0	0	0	0
AC235544.1_FG002	0,0,0,0,0,1,1,1	0	0	0	0	0	0	0	0	0	0	0	0	0	0	0	0
AC235544.1_FG004	1,1,1,1,1,1,1,1	0	15	0	0	0	0	0	0	0	0	0	0	0	0	0	0
AC235544.1_FG006	1,1,0,1,1,1,0,0	0	0	0	0	0	0	0	0	0	0	0	0	0	0	0	0
AC235546.1_FG001	1,1,1,1,1,1,1,1	0	15	0	0	0	0	0	0	0	0	0	0	0	0	0	0
AC235546.1_FG004	0,0,1,0,0,0,0,0	0	0	0	0	0	0	0	0	0	0	0	0	0	0	0	0
AC235547.1_FG005	1,1,1,1,1,1,1,1	0	15	0	0	0	0	0	0	0	0	0	0	0	0	0	0
AF466202.2_FG007	1,1,1,1,1,1,1,1	0	15	0	0	0	0	0	0	0	0	0	0	0	0	0	0
AF466202.2_FG008	1,1,1,1,1,1,1,1	0	15	0	0	0	0	0	0	0	0	0	0	0	0	0	0
AF466202.2_FG010	0,0,0,0,0,0,0,0	16	0	0	0	0	0	0	0	0	0	0	0	0	0	0	0
AF546187.1_FG009	1,1,1,1,1,1,1,1	0	15	0	0	0	0	0	0	0	0	0	0	0	0	0	0
AF546187.1_FG011	1,1,0,1,0,0,1,1	0	0	0	0	0	0	0	0	0	0	0	0	0	0	0	0
AF546187.1_FG012	1,1,1,1,0,0,1,1	0	0	0	0	0	0	0	0	0	0	0	0	0	0	13	0
AY530952.1_FG001	0,1,1,1,1,1,1,1	0	0	0	0	0	0	0	0	0	0	0	0	0	0	0	0
AY542798.1_FG003	1,1,1,1,1,1,1,1	0	15	0	0	0	0	0	0	0	0	0	0	0	0	0	0
EF517601.1_FG010	1,1,1,1,1,1,1,1	0	15	0	0	0	0	0	0	0	0	0	0	0	0	0	0
EF517601.1_FG011	0,0,0,0,0,0,0,0	16	0	0	0	0	0	0	0	0	0	0	0	0	0	0	0
EF517601.1_FG012	1,1,1,1,1,1,1,1	0	15	0	0	0	0	0	0	0	0	0	0	0	0	0	0
EF517601.1_FG014	0,0,0,0,0,0,0,0	16	0	0	0	0	0	0	0	0	0	0	0	0	0	0	0
EF517601.1_FG015	1,1,1,1,1,1,1,1	0	15	0	0	0	0	0	0	0	0	0	0	0	0	0	0
EF517601.1_FG016	0,0,0,1,0,0,1,1	0	0	0	0	0	0	0	0	0	0	0	0	0	0	0	0
EF517601.1_FG023	0,0,0,0,0,0,0,0	16	0	0	0	0	0	0	0	0	0	0	0	0	0	0	0
EF517601.1_FG025	0,0,0,0,0,0,0,1	0	0	0	0	0	0	0	0	0	0	0	0	0	0	0	0
GRMZM2G000014	1,1,1,1,1,1,1,1	0	15	0	0	0	0	0	0	0	0	0	0	0	0	0	0
GRMZM2G000035	1,1,0,0,0,0,1,1	0	0	0	0	0	0	0	0	0	0	9	0	0	0	0	0
GRMZM2G000039	1,1,1,1,1,1,1,1	0	15	0	0	0	0	0	0	0	0	0	0	0	0	0	0
GRMZM2G000044	1,1,0,1,0,0,0,1	0	0	0	0	0	0	0	0	0	0	0	0	0	0	0	0
GRMZM2G000052	1,1,1,1,1,1,1,1	0	15	0	0	0	0	0	0	0	0	0	0	0	0	0	0
GRMZM2G000076	1,1,1,1,1,1,1,1	0	15	0	0	0	0	0	0	0	0	0	0	0	0	0	0
GRMZM2G000092	1,1,0,0,0,0,0,0	0	0	0	0	0	0	0	0	0	8	0	0	0	0	0	0
GRMZM2G000093	1,1,0,0,1,1,1,1	0	0	0	0	0	0	0	0	0	0	0	0	11	0	0	0
GRMZM2G000107	1,0,0,0,0,0,0,0	0	0	0	0	0	0	0	0	0	0	0	0	0	0	0	0
GRMZM2G000114	1,1,1,1,1,1,1,1	0	15	0	0	0	0	0	0	0	0	0	0	0	0	0	0
GRMZM2G000118	0,0,0,0,0,0,0,0	16	0	0	0	0	0	0	0	0	0	0	0	0	0	0	0
GRMZM2G000126	1,1,1,1,1,1,1,1	0	15	0	0	0	0	0	0	0	0	0	0	0	0	0	0
GRMZM2G000127	1,1,1,1,1,1,1,1	0	15	0	0	0	0	0	0	0	0	0	0	0	0	0	0
GRMZM2G000158	1,1,0,1,1,1,1,1	0	0	0	0	0	0	0	0	0	0	0	0	0	0	0	0
GRMZM2G000166	1,1,0,0,0,0,1,1	0	0	0	0	0	0	0	0	0	0	9	0	0	0	0	0
GRMZM2G000171	1,1,1,1,1,1,1,1	0	15	0	0	0	0	0	0	0	0	0	0	0	0	0	0
GRMZM2G000177	1,1,1,1,1,1,1,1	0	15	0	0	0	0	0	0	0	0	0	0	0	0	0	0
GRMZM2G000199	0,0,0,0,1,1,0,0	0	0	0	2	0	0	0	0	0	0	0	0	0	0	0	0
GRMZM2G000209	1,1,0,0,0,0,1,1	0	0	0	0	0	0	0	0	0	0	9	0	0	0	0	0
GRMZM2G000219	1,1,1,1,1,1,1,1	0	15	0	0	0	0	0	0	0	0	0	0	0	0	0	0
GRMZM2G007754	0,0,0,0,0,0,1,1	0	0	1	0	0	0	0	0	0	0	0	0	0	0	0	0
GRMZM2G000231	1,1,1,1,1,1,1,1	0	15	0	0	0	0	0	0	0	0	0	0	0	0	0	0
GRMZM2G000236	1,1,1,1,0,1,1,1	0	0	0	0	0	0	0	0	0	0	0	0	0	0	0	0
GRMZM2G000245	1,1,1,1,1,1,1,1	0	15	0	0	0	0	0	0	0	0	0	0	0	0	0	0
GRMZM2G000254	1,1,0,1,1,1,1,1	0	0	0	0	0	0	0	0	0	0	0	0	0	0	0	0
GRMZM2G000256	1,1,1,1,1,1,1,1	0	15	0	0	0	0	0	0	0	0	0	0	0	0	0	0
GRMZM2G000261	1,1,1,1,1,1,1,1	0	15	0	0	0	0	0	0	0	0	0	0	0	0	0	0
GRMZM2G000264	1,1,1,1,1,1,1,1	0	15	0	0	0	0	0	0	0	0	0	0	0	0	0	0
GRMZM2G000268	1,1,1,1,1,1,1,1	0	15	0	0	0	0	0	0	0	0	0	0	0	0	0	0
GRMZM2G000271	1,1,1,1,0,1,1,1	0	0	0	0	0	0	0	0	0	0	0	0	0	0	0	0
GRMZM2G000278	1,1,1,1,1,1,1,1	0	15	0	0	0	0	0	0	0	0	0	0	0	0	0	0
GRMZM2G000280	1,1,1,1,1,1,1,1	0	15	0	0	0	0	0	0	0	0	0	0	0	0	0	0
GRMZM2G000288	1,1,1,1,1,1,1,1	0	15	0	0	0	0	0	0	0	0	0	0	0	0	0	0
GRMZM2G000292	0,0,0,0,1,1,0,0	0	0	0	2	0	0	0	0	0	0	0	0	0	0	0	0
GRMZM2G000326	1,1,1,1,1,1,1,1	0	15	0	0	0	0	0	0	0	0	0	0	0	0	0	0
GRMZM2G000339	1,1,1,1,1,1,1,1	0	15	0	0	0	0	0	0	0	0	0	0	0	0	0	0
GRMZM2G000353	1,1,1,1,0,0,1,1	0	0	0	0	0	0	0	0	0	0	0	0	0	0	13	0
GRMZM2G000361	1,1,1,1,1,1,1,1	0	15	0	0	0	0	0	0	0	0	0	0	0	0	0	0
GRMZM2G000371	1,1,1,1,1,1,1,1	0	15	0	0	0	0	0	0	0	0	0	0	0	0	0	0
GRMZM2G000376	1,1,0,0,0,0,1,1	0	0	0	0	0	0	0	0	0	0	9	0	0	0	0	0
GRMZM2G000380	1,1,1,1,0,1,1,1	0	0	0	0	0	0	0	0	0	0	0	0	0	0	0	0
GRMZM2G000393	1,1,1,1,1,1,1,1	0	15	0	0	0	0	0	0	0	0	0	0	0	0	0	0
GRMZM2G000397	1,1,1,1,1,1,1,1	0	15	0	0	0	0	0	0	0	0	0	0	0	0	0	0
GRMZM2G000404	1,0,0,0,0,0,0,0	0	0	0	0	0	0	0	0	0	0	0	0	0	0	0	0
GRMZM2G000423	0,0,0,0,0,0,0,0	16	0	0	0	0	0	0	0	0	0	0	0	0	0	0	0
GRMZM2G000427	0,0,0,0,0,0,0,0	16	0	0	0	0	0	0	0	0	0	0	0	0	0	0	0
GRMZM2G000431	1,1,1,1,1,1,1,1	0	15	0	0	0	0	0	0	0	0	0	0	0	0	0	0
GRMZM2G000435	0,1,1,1,1,1,1,0	0	0	0	0	0	0	0	0	0	0	0	0	0	0	0	0
GRMZM2G000448	0,0,0,0,0,0,0,0	16	0	0	0	0	0	0	0	0	0	0	0	0	0	0	0
GRMZM2G000451	1,1,1,1,0,0,1,1	0	0	0	0	0	0	0	0	0	0	0	0	0	0	13	0
GRMZM2G000453	0,0,0,0,1,1,0,0	0	0	0	2	0	0	0	0	0	0	0	0	0	0	0	0
GRMZM2G000481	1,1,1,1,1,1,1,1	0	15	0	0	0	0	0	0	0	0	0	0	0	0	0	0
GRMZM2G000483	1,1,1,1,0,1,1,1	0	0	0	0	0	0	0	0	0	0	0	0	0	0	0	0
GRMZM2G000489	1,1,1,1,1,1,1,1	0	15	0	0	0	0	0	0	0	0	0	0	0	0	0	0
GRMZM2G000510	1,1,1,1,1,1,1,1	0	15	0	0	0	0	0	0	0	0	0	0	0	0	0	0
GRMZM2G000520	1,1,0,0,0,0,0,0	0	0	0	0	0	0	0	0	0	8	0	0	0	0	0	0
GRMZM2G000531	1,1,1,1,1,1,1,1	0	15	0	0	0	0	0	0	0	0	0	0	0	0	0	0
GRMZM2G000536	1,1,0,0,0,0,0,0	0	0	0	0	0	0	0	0	0	8	0	0	0	0	0	0
GRMZM2G000540	1,1,1,1,1,1,1,1	0	15	0	0	0	0	0	0	0	0	0	0	0	0	0	0
GRMZM2G000566	1,1,0,0,0,0,0,0	0	0	0	0	0	0	0	0	0	8	0	0	0	0	0	0
GRMZM2G000576	1,1,1,1,1,1,1,1	0	15	0	0	0	0	0	0	0	0	0	0	0	0	0	0
GRMZM2G000581	1,1,1,1,1,1,1,1	0	15	0	0	0	0	0	0	0	0	0	0	0	0	0	0
GRMZM2G000587	1,1,1,1,1,1,1,1	0	15	0	0	0	0	0	0	0	0	0	0	0	0	0	0
GRMZM2G000592	1,1,1,1,1,1,1,1	0	15	0	0	0	0	0	0	0	0	0	0	0	0	0	0
GRMZM2G000593	1,1,1,1,1,1,1,1	0	15	0	0	0	0	0	0	0	0	0	0	0	0	0	0
GRMZM2G000601	1,1,1,1,1,1,1,1	0	15	0	0	0	0	0	0	0	0	0	0	0	0	0	0
GRMZM2G000603	0,0,0,0,0,0,0,0	16	0	0	0	0	0	0	0	0	0	0	0	0	0	0	0
GRMZM2G000608	0,1,1,1,1,1,1,1	0	0	0	0	0	0	0	0	0	0	0	0	0	0	0	0
GRMZM2G000610	1,1,1,1,1,1,1,1	0	15	0	0	0	0	0	0	0	0	0	0	0	0	0	0
GRMZM2G000614	1,1,1,1,1,1,1,1	0	15	0	0	0	0	0	0	0	0	0	0	0	0	0	0
GRMZM2G000615	1,1,1,1,1,1,1,1	0	15	0	0	0	0	0	0	0	0	0	0	0	0	0	0
GRMZM2G000620	1,0,1,1,0,0,0,0	0	0	0	0	0	0	0	0	0	0	0	0	0	0	0	0
GRMZM2G000622	1,1,1,1,1,1,1,1	0	15	0	0	0	0	0	0	0	0	0	0	0	0	0	0
GRMZM2G000623	1,1,1,1,1,1,1,1	0	15	0	0	0	0	0	0	0	0	0	0	0	0	0	0
GRMZM2G000632	1,1,1,1,1,1,1,1	0	15	0	0	0	0	0	0	0	0	0	0	0	0	0	0
GRMZM2G000633	0,1,1,1,1,1,1,1	0	0	0	0	0	0	0	0	0	0	0	0	0	0	0	0
GRMZM2G000645	1,1,1,1,1,1,1,1	0	15	0	0	0	0	0	0	0	0	0	0	0	0	0	0
GRMZM2G000650	1,1,1,1,1,1,1,1	0	15	0	0	0	0	0	0	0	0	0	0	0	0	0	0
GRMZM2G000660	1,1,1,1,1,1,1,1	0	15	0	0	0	0	0	0	0	0	0	0	0	0	0	0
GRMZM2G000665	1,1,0,0,0,0,0,0	0	0	0	0	0	0	0	0	0	8	0	0	0	0	0	0
GRMZM2G000670	1,1,1,1,0,0,1,1	0	0	0	0	0	0	0	0	0	0	0	0	0	0	13	0
GRMZM2G000674	1,1,1,1,1,1,1,1	0	15	0	0	0	0	0	0	0	0	0	0	0	0	0	0
GRMZM2G000686	1,1,1,1,1,1,1,1	0	15	0	0	0	0	0	0	0	0	0	0	0	0	0	0
GRMZM2G000700	0,0,0,0,0,0,0,0	16	0	0	0	0	0	0	0	0	0	0	0	0	0	0	0
GRMZM2G000707	0,0,1,1,0,1,1,1	0	0	0	0	0	0	0	0	0	0	0	0	0	0	0	0
GRMZM2G000710	1,1,1,1,1,1,1,1	0	15	0	0	0	0	0	0	0	0	0	0	0	0	0	0
GRMZM2G000713	1,1,1,1,1,1,1,1	0	15	0	0	0	0	0	0	0	0	0	0	0	0	0	0
GRMZM2G000718	1,1,1,1,1,1,1,1	0	15	0	0	0	0	0	0	0	0	0	0	0	0	0	0
GRMZM2G000719	1,1,0,1,1,1,1,1	0	0	0	0	0	0	0	0	0	0	0	0	0	0	0	0
GRMZM2G000729	0,0,0,0,0,0,0,0	16	0	0	0	0	0	0	0	0	0	0	0	0	0	0	0
GRMZM2G000737	1,1,1,1,1,1,1,1	0	15	0	0	0	0	0	0	0	0	0	0	0	0	0	0
GRMZM2G000739	1,1,1,1,1,1,1,1	0	15	0	0	0	0	0	0	0	0	0	0	0	0	0	0
GRMZM2G000741	1,1,1,1,1,1,1,1	0	15	0	0	0	0	0	0	0	0	0	0	0	0	0	0
GRMZM2G000749	1,1,1,1,1,1,1,1	0	15	0	0	0	0	0	0	0	0	0	0	0	0	0	0
GRMZM2G000752	0,0,0,0,0,0,0,0	16	0	0	0	0	0	0	0	0	0	0	0	0	0	0	0
GRMZM2G000753	1,1,1,1,1,1,1,1	0	15	0	0	0	0	0	0	0	0	0	0	0	0	0	0
GRMZM2G000764	1,1,1,1,1,1,1,1	0	15	0	0	0	0	0	0	0	0	0	0	0	0	0	0
GRMZM2G000777	1,1,1,1,1,1,1,1	0	15	0	0	0	0	0	0	0	0	0	0	0	0	0	0
GRMZM2G000801	1,1,1,1,1,1,1,1	0	15	0	0	0	0	0	0	0	0	0	0	0	0	0	0
GRMZM2G000812	1,1,1,1,0,1,1,1	0	0	0	0	0	0	0	0	0	0	0	0	0	0	0	0
GRMZM2G000816	1,1,1,1,1,1,1,1	0	15	0	0	0	0	0	0	0	0	0	0	0	0	0	0
GRMZM2G000818	1,1,1,1,1,1,1,1	0	15	0	0	0	0	0	0	0	0	0	0	0	0	0	0
GRMZM2G000823	1,1,1,1,1,1,1,1	0	15	0	0	0	0	0	0	0	0	0	0	0	0	0	0
GRMZM2G000825	0,1,0,0,1,1,1,1	0	0	0	0	0	0	0	0	0	0	0	0	0	0	0	0
GRMZM2G000829	0,0,0,0,0,0,0,0	16	0	0	0	0	0	0	0	0	0	0	0	0	0	0	0
GRMZM2G000836	1,1,0,0,0,0,0,1	0	0	0	0	0	0	0	0	0	0	0	0	0	0	0	0
GRMZM2G000842	1,1,1,1,1,1,1,1	0	15	0	0	0	0	0	0	0	0	0	0	0	0	0	0
GRMZM2G000874	1,1,1,1,1,1,1,1	0	15	0	0	0	0	0	0	0	0	0	0	0	0	0	0
GRMZM2G000909	1,1,1,1,1,1,1,1	0	15	0	0	0	0	0	0	0	0	0	0	0	0	0	0
GRMZM2G000923	1,1,1,1,1,1,1,1	0	15	0	0	0	0	0	0	0	0	0	0	0	0	0	0
GRMZM2G000932	1,1,0,1,0,0,1,1	0	0	0	0	0	0	0	0	0	0	0	0	0	0	0	0
GRMZM2G000936	1,1,1,1,1,1,1,1	0	15	0	0	0	0	0	0	0	0	0	0	0	0	0	0
GRMZM2G000937	1,1,1,1,1,1,1,1	0	15	0	0	0	0	0	0	0	0	0	0	0	0	0	0
GRMZM2G000959	1,1,1,1,1,1,0,0	0	0	0	0	0	0	0	0	0	0	0	0	0	0	0	14
GRMZM2G000964	1,1,0,1,1,1,1,1	0	0	0	0	0	0	0	0	0	0	0	0	0	0	0	0
GRMZM2G000973	1,1,1,1,1,1,1,1	0	15	0	0	0	0	0	0	0	0	0	0	0	0	0	0
GRMZM2G000976	1,1,1,1,1,1,1,1	0	15	0	0	0	0	0	0	0	0	0	0	0	0	0	0
GRMZM2G000980	1,1,1,1,1,1,1,1	0	15	0	0	0	0	0	0	0	0	0	0	0	0	0	0
GRMZM2G001004	1,1,1,1,1,1,1,1	0	15	0	0	0	0	0	0	0	0	0	0	0	0	0	0
GRMZM2G001024	1,1,1,1,1,1,1,1	0	15	0	0	0	0	0	0	0	0	0	0	0	0	0	0
GRMZM2G001033	1,1,1,1,1,1,1,1	0	15	0	0	0	0	0	0	0	0	0	0	0	0	0	0
GRMZM2G008583	0,0,0,0,0,0,1,1	0	0	1	0	0	0	0	0	0	0	0	0	0	0	0	0
GRMZM2G001043	1,1,1,1,0,0,1,1	0	0	0	0	0	0	0	0	0	0	0	0	0	0	13	0
GRMZM2G001048	1,1,1,1,1,1,1,1	0	15	0	0	0	0	0	0	0	0	0	0	0	0	0	0
GRMZM2G001079	1,1,1,1,1,1,1,1	0	15	0	0	0	0	0	0	0	0	0	0	0	0	0	0
GRMZM2G001084	1,1,1,1,1,1,1,1	0	15	0	0	0	0	0	0	0	0	0	0	0	0	0	0
GRMZM2G001088	1,1,1,1,1,1,1,1	0	15	0	0	0	0	0	0	0	0	0	0	0	0	0	0
GRMZM2G001097	1,1,1,1,1,1,1,1	0	15	0	0	0	0	0	0	0	0	0	0	0	0	0	0
GRMZM2G001114	1,1,1,1,1,1,1,1	0	15	0	0	0	0	0	0	0	0	0	0	0	0	0	0
GRMZM2G001116	0,0,0,1,1,1,1,1	0	0	0	0	0	0	0	0	0	0	0	0	0	0	0	0
GRMZM2G001131	1,0,0,0,0,0,0,0	0	0	0	0	0	0	0	0	0	0	0	0	0	0	0	0
GRMZM2G001139	0,0,0,0,0,0,0,0	16	0	0	0	0	0	0	0	0	0	0	0	0	0	0	0
GRMZM2G001145	1,1,1,1,1,1,1,1	0	15	0	0	0	0	0	0	0	0	0	0	0	0	0	0
GRMZM2G001160	1,1,1,1,1,1,1,1	0	15	0	0	0	0	0	0	0	0	0	0	0	0	0	0
GRMZM2G001169	1,1,1,1,1,1,1,1	0	15	0	0	0	0	0	0	0	0	0	0	0	0	0	0
GRMZM2G001173	1,1,1,1,1,1,1,1	0	15	0	0	0	0	0	0	0	0	0	0	0	0	0	0
GRMZM2G001180	1,1,1,1,1,1,1,1	0	15	0	0	0	0	0	0	0	0	0	0	0	0	0	0
GRMZM2G001191	1,1,1,1,1,1,1,1	0	15	0	0	0	0	0	0	0	0	0	0	0	0	0	0
GRMZM2G001200	1,1,1,1,1,1,1,1	0	15	0	0	0	0	0	0	0	0	0	0	0	0	0	0
GRMZM2G001205	1,1,1,1,0,1,1,1	0	0	0	0	0	0	0	0	0	0	0	0	0	0	0	0
GRMZM2G001219	1,1,0,0,0,0,0,0	0	0	0	0	0	0	0	0	0	8	0	0	0	0	0	0
GRMZM2G001221	1,1,1,1,1,1,1,1	0	15	0	0	0	0	0	0	0	0	0	0	0	0	0	0
GRMZM2G001243	1,1,1,1,1,1,1,1	0	15	0	0	0	0	0	0	0	0	0	0	0	0	0	0
GRMZM2G001247	1,1,1,1,1,1,1,1	0	15	0	0	0	0	0	0	0	0	0	0	0	0	0	0
GRMZM2G001255	1,1,1,1,1,1,1,1	0	15	0	0	0	0	0	0	0	0	0	0	0	0	0	0
GRMZM2G001265	1,1,1,1,1,1,1,1	0	15	0	0	0	0	0	0	0	0	0	0	0	0	0	0
GRMZM2G001272	1,1,1,1,1,1,1,1	0	15	0	0	0	0	0	0	0	0	0	0	0	0	0	0
GRMZM2G001288	1,1,0,1,1,1,1,1	0	0	0	0	0	0	0	0	0	0	0	0	0	0	0	0
GRMZM2G001296	1,1,1,1,1,1,1,1	0	15	0	0	0	0	0	0	0	0	0	0	0	0	0	0
GRMZM2G001297	1,1,1,1,1,1,1,1	0	15	0	0	0	0	0	0	0	0	0	0	0	0	0	0
GRMZM2G001304	1,1,1,1,1,1,1,1	0	15	0	0	0	0	0	0	0	0	0	0	0	0	0	0
GRMZM2G001327	1,1,1,1,1,1,1,1	0	15	0	0	0	0	0	0	0	0	0	0	0	0	0	0
GRMZM2G001332	1,1,1,1,0,0,0,1	0	0	0	0	0	0	0	0	0	0	0	0	0	0	0	0
GRMZM2G001334	1,1,1,1,1,1,1,1	0	15	0	0	0	0	0	0	0	0	0	0	0	0	0	0
GRMZM2G001363	1,1,0,0,1,1,0,1	0	0	0	0	0	0	0	0	0	0	0	0	0	0	0	0
GRMZM2G001388	0,0,0,0,0,0,0,0	16	0	0	0	0	0	0	0	0	0	0	0	0	0	0	0
GRMZM2G001401	0,0,0,0,0,0,0,0	16	0	0	0	0	0	0	0	0	0	0	0	0	0	0	0
GRMZM2G001415	1,1,1,1,1,1,1,1	0	15	0	0	0	0	0	0	0	0	0	0	0	0	0	0
GRMZM2G001421	1,1,1,1,1,1,1,1	0	15	0	0	0	0	0	0	0	0	0	0	0	0	0	0
GRMZM2G001426	1,1,1,1,1,1,1,1	0	15	0	0	0	0	0	0	0	0	0	0	0	0	0	0
GRMZM2G001444	1,1,1,1,1,1,1,1	0	15	0	0	0	0	0	0	0	0	0	0	0	0	0	0
GRMZM2G001451	1,1,0,0,0,0,0,0	0	0	0	0	0	0	0	0	0	8	0	0	0	0	0	0
GRMZM2G001454	1,1,1,1,1,1,1,1	0	15	0	0	0	0	0	0	0	0	0	0	0	0	0	0
GRMZM2G001457	1,1,1,1,1,1,1,1	0	15	0	0	0	0	0	0	0	0	0	0	0	0	0	0
GRMZM2G001466	1,1,1,1,1,1,1,1	0	15	0	0	0	0	0	0	0	0	0	0	0	0	0	0
GRMZM2G001500	1,1,1,1,1,1,1,1	0	15	0	0	0	0	0	0	0	0	0	0	0	0	0	0
GRMZM2G001508	1,1,0,0,0,0,1,1	0	0	0	0	0	0	0	0	0	0	9	0	0	0	0	0
GRMZM2G001514	1,1,1,1,1,1,1,1	0	15	0	0	0	0	0	0	0	0	0	0	0	0	0	0
GRMZM2G001524	0,0,0,1,0,0,0,0	0	0	0	0	0	0	0	0	0	0	0	0	0	0	0	0
GRMZM2G001530	1,1,1,1,1,1,1,1	0	15	0	0	0	0	0	0	0	0	0	0	0	0	0	0
GRMZM2G001541	1,1,1,1,1,1,1,1	0	15	0	0	0	0	0	0	0	0	0	0	0	0	0	0
GRMZM2G001551	1,1,1,1,1,1,1,1	0	15	0	0	0	0	0	0	0	0	0	0	0	0	0	0
GRMZM2G001577	1,1,1,1,1,1,1,1	0	15	0	0	0	0	0	0	0	0	0	0	0	0	0	0
GRMZM2G001592	1,1,1,1,1,1,1,1	0	15	0	0	0	0	0	0	0	0	0	0	0	0	0	0
GRMZM2G001606	1,1,1,1,1,1,1,1	0	15	0	0	0	0	0	0	0	0	0	0	0	0	0	0
GRMZM2G001631	1,1,1,1,1,1,1,1	0	15	0	0	0	0	0	0	0	0	0	0	0	0	0	0
GRMZM2G001639	1,1,1,1,1,1,1,1	0	15	0	0	0	0	0	0	0	0	0	0	0	0	0	0
GRMZM2G001645	1,1,1,1,1,1,1,1	0	15	0	0	0	0	0	0	0	0	0	0	0	0	0	0
GRMZM2G001648	1,1,0,0,1,1,1,1	0	0	0	0	0	0	0	0	0	0	0	0	11	0	0	0
GRMZM2G001652	1,1,1,1,1,1,1,1	0	15	0	0	0	0	0	0	0	0	0	0	0	0	0	0
GRMZM2G001653	1,1,0,0,0,0,0,1	0	0	0	0	0	0	0	0	0	0	0	0	0	0	0	0
GRMZM2G001660	1,1,1,1,1,1,1,1	0	15	0	0	0	0	0	0	0	0	0	0	0	0	0	0
GRMZM2G001661	1,1,1,1,1,1,1,1	0	15	0	0	0	0	0	0	0	0	0	0	0	0	0	0
GRMZM2G001663	1,1,0,0,1,1,1,1	0	0	0	0	0	0	0	0	0	0	0	0	11	0	0	0
GRMZM2G001668	1,1,1,1,1,1,1,1	0	15	0	0	0	0	0	0	0	0	0	0	0	0	0	0
GRMZM2G001676	1,1,1,1,1,1,1,1	0	15	0	0	0	0	0	0	0	0	0	0	0	0	0	0
GRMZM2G001696	1,1,0,0,0,0,0,0	0	0	0	0	0	0	0	0	0	8	0	0	0	0	0	0
GRMZM2G001699	0,0,0,0,0,0,0,0	16	0	0	0	0	0	0	0	0	0	0	0	0	0	0	0
GRMZM2G001724	1,1,1,1,1,1,1,1	0	15	0	0	0	0	0	0	0	0	0	0	0	0	0	0
GRMZM2G001750	1,1,1,1,1,1,1,1	0	15	0	0	0	0	0	0	0	0	0	0	0	0	0	0
GRMZM2G001755	1,1,1,1,1,1,1,1	0	15	0	0	0	0	0	0	0	0	0	0	0	0	0	0
GRMZM2G011055	0,0,0,0,0,0,1,1	0	0	1	0	0	0	0	0	0	0	0	0	0	0	0	0
GRMZM2G001772	0,0,1,1,1,1,0,0	0	0	0	0	0	0	0	6	0	0	0	0	0	0	0	0
GRMZM2G001777	1,1,1,1,1,1,1,1	0	15	0	0	0	0	0	0	0	0	0	0	0	0	0	0
GRMZM2G001799	1,1,1,1,1,1,1,1	0	15	0	0	0	0	0	0	0	0	0	0	0	0	0	0
GRMZM2G001803	1,1,1,1,1,1,1,1	0	15	0	0	0	0	0	0	0	0	0	0	0	0	0	0
GRMZM2G001805	1,1,0,0,1,1,1,1	0	0	0	0	0	0	0	0	0	0	0	0	11	0	0	0
GRMZM2G001812	1,1,1,1,1,1,1,1	0	15	0	0	0	0	0	0	0	0	0	0	0	0	0	0
GRMZM2G001814	0,1,0,1,0,0,1,1	0	0	0	0	0	0	0	0	0	0	0	0	0	0	0	0
GRMZM2G001816	1,1,1,1,1,1,1,1	0	15	0	0	0	0	0	0	0	0	0	0	0	0	0	0
GRMZM2G001820	1,1,1,1,1,1,1,1	0	15	0	0	0	0	0	0	0	0	0	0	0	0	0	0
GRMZM2G001824	1,1,0,0,0,0,1,1	0	0	0	0	0	0	0	0	0	0	9	0	0	0	0	0
GRMZM2G001845	1,1,1,1,1,1,1,1	0	15	0	0	0	0	0	0	0	0	0	0	0	0	0	0
GRMZM2G001850	1,1,1,1,1,1,1,1	0	15	0	0	0	0	0	0	0	0	0	0	0	0	0	0
GRMZM2G001853	1,1,0,1,0,1,1,1	0	0	0	0	0	0	0	0	0	0	0	0	0	0	0	0
GRMZM2G001867	1,1,1,1,1,1,1,1	0	15	0	0	0	0	0	0	0	0	0	0	0	0	0	0
GRMZM2G001869	1,1,1,1,1,1,1,1	0	15	0	0	0	0	0	0	0	0	0	0	0	0	0	0
GRMZM2G001875	1,1,1,1,0,0,1,1	0	0	0	0	0	0	0	0	0	0	0	0	0	0	13	0
GRMZM2G001877	0,0,0,0,0,0,0,0	16	0	0	0	0	0	0	0	0	0	0	0	0	0	0	0
GRMZM2G001887	1,1,1,1,1,1,1,1	0	15	0	0	0	0	0	0	0	0	0	0	0	0	0	0
GRMZM2G001889	0,0,0,0,0,0,0,0	16	0	0	0	0	0	0	0	0	0	0	0	0	0	0	0
GRMZM2G001895	1,1,1,1,1,1,1,1	0	15	0	0	0	0	0	0	0	0	0	0	0	0	0	0
GRMZM2G001898	1,1,1,1,1,1,1,1	0	15	0	0	0	0	0	0	0	0	0	0	0	0	0	0
GRMZM2G001904	1,1,1,1,1,1,1,1	0	15	0	0	0	0	0	0	0	0	0	0	0	0	0	0
GRMZM2G001905	0,0,0,0,0,0,0,0	16	0	0	0	0	0	0	0	0	0	0	0	0	0	0	0
GRMZM2G001915	1,1,1,1,1,1,1,1	0	15	0	0	0	0	0	0	0	0	0	0	0	0	0	0
GRMZM2G001918	1,1,1,1,1,1,1,1	0	15	0	0	0	0	0	0	0	0	0	0	0	0	0	0
GRMZM2G001924	0,0,1,1,0,0,0,0	0	0	0	0	0	4	0	0	0	0	0	0	0	0	0	0
GRMZM2G001930	1,1,1,1,1,1,1,1	0	15	0	0	0	0	0	0	0	0	0	0	0	0	0	0
GRMZM2G001934	1,1,1,1,1,1,1,1	0	15	0	0	0	0	0	0	0	0	0	0	0	0	0	0
GRMZM2G001938	0,0,0,0,1,1,1,1	0	0	0	0	3	0	0	0	0	0	0	0	0	0	0	0
GRMZM2G001953	1,1,1,1,1,1,1,1	0	15	0	0	0	0	0	0	0	0	0	0	0	0	0	0
GRMZM2G001956	1,1,1,1,1,1,1,1	0	15	0	0	0	0	0	0	0	0	0	0	0	0	0	0
GRMZM2G001973	1,1,1,1,1,1,1,1	0	15	0	0	0	0	0	0	0	0	0	0	0	0	0	0
GRMZM2G001977	0,1,0,0,0,0,1,1	0	0	0	0	0	0	0	0	0	0	0	0	0	0	0	0
GRMZM2G001981	1,1,1,1,1,1,1,1	0	15	0	0	0	0	0	0	0	0	0	0	0	0	0	0
GRMZM2G001991	1,1,0,0,0,0,1,1	0	0	0	0	0	0	0	0	0	0	9	0	0	0	0	0
GRMZM2G002002	1,1,1,1,1,1,1,1	0	15	0	0	0	0	0	0	0	0	0	0	0	0	0	0
GRMZM2G002010	1,1,1,0,0,0,1,1	0	0	0	0	0	0	0	0	0	0	0	0	0	0	0	0
GRMZM2G002023	1,1,1,1,1,1,1,1	0	15	0	0	0	0	0	0	0	0	0	0	0	0	0	0
GRMZM2G002034	1,1,0,1,0,0,0,1	0	0	0	0	0	0	0	0	0	0	0	0	0	0	0	0
GRMZM2G002043	1,1,1,1,1,1,1,1	0	15	0	0	0	0	0	0	0	0	0	0	0	0	0	0
GRMZM2G002075	1,1,1,1,1,1,1,1	0	15	0	0	0	0	0	0	0	0	0	0	0	0	0	0
GRMZM2G002100	1,1,1,1,1,1,1,1	0	15	0	0	0	0	0	0	0	0	0	0	0	0	0	0
GRMZM2G002104	1,1,1,1,1,1,1,1	0	15	0	0	0	0	0	0	0	0	0	0	0	0	0	0
GRMZM2G002112	1,1,0,0,1,1,1,1	0	0	0	0	0	0	0	0	0	0	0	0	11	0	0	0
GRMZM2G002115	1,1,1,1,1,1,1,1	0	15	0	0	0	0	0	0	0	0	0	0	0	0	0	0
GRMZM2G002121	1,1,1,1,1,1,1,1	0	15	0	0	0	0	0	0	0	0	0	0	0	0	0	0
GRMZM2G002124	1,1,1,1,1,1,1,1	0	15	0	0	0	0	0	0	0	0	0	0	0	0	0	0
GRMZM2G002128	1,1,1,1,1,1,1,1	0	15	0	0	0	0	0	0	0	0	0	0	0	0	0	0
GRMZM2G002130	1,1,1,1,1,1,1,1	0	15	0	0	0	0	0	0	0	0	0	0	0	0	0	0
GRMZM2G002131	1,1,0,0,0,1,1,1	0	0	0	0	0	0	0	0	0	0	0	0	0	0	0	0
GRMZM2G002135	1,1,1,1,1,1,1,1	0	15	0	0	0	0	0	0	0	0	0	0	0	0	0	0
GRMZM2G002138	1,1,1,1,1,1,1,1	0	15	0	0	0	0	0	0	0	0	0	0	0	0	0	0
GRMZM2G088427	0,0,0,0,0,0,0,1	0	0	0	0	0	0	0	0	0	0	0	0	0	0	0	0
GRMZM2G002147	0,1,0,0,1,1,1,1	0	0	0	0	0	0	0	0	0	0	0	0	0	0	0	0
GRMZM2G002165	1,1,1,1,1,1,1,1	0	15	0	0	0	0	0	0	0	0	0	0	0	0	0	0
GRMZM2G002173	0,0,0,1,0,0,0,0	0	0	0	0	0	0	0	0	0	0	0	0	0	0	0	0
GRMZM2G002178	1,1,1,1,1,1,1,1	0	15	0	0	0	0	0	0	0	0	0	0	0	0	0	0
GRMZM2G002220	1,1,1,1,1,1,1,1	0	15	0	0	0	0	0	0	0	0	0	0	0	0	0	0
GRMZM2G002225	0,0,0,0,0,0,0,0	16	0	0	0	0	0	0	0	0	0	0	0	0	0	0	0
GRMZM2G002227	1,1,0,0,0,0,0,0	0	0	0	0	0	0	0	0	0	8	0	0	0	0	0	0
GRMZM2G002240	1,1,1,1,1,1,1,1	0	15	0	0	0	0	0	0	0	0	0	0	0	0	0	0
GRMZM2G002260	1,0,0,1,0,0,1,1	0	0	0	0	0	0	0	0	0	0	0	0	0	0	0	0
GRMZM2G002276	1,1,1,1,1,1,1,1	0	15	0	0	0	0	0	0	0	0	0	0	0	0	0	0
GRMZM2G002280	0,0,0,0,1,1,0,0	0	0	0	2	0	0	0	0	0	0	0	0	0	0	0	0
GRMZM2G002286	1,1,1,1,0,0,1,1	0	0	0	0	0	0	0	0	0	0	0	0	0	0	13	0
GRMZM2G002297	1,1,1,1,1,1,1,1	0	15	0	0	0	0	0	0	0	0	0	0	0	0	0	0
GRMZM2G002304	1,0,0,0,0,0,0,0	0	0	0	0	0	0	0	0	0	0	0	0	0	0	0	0
GRMZM2G002361	1,1,1,1,1,1,1,1	0	15	0	0	0	0	0	0	0	0	0	0	0	0	0	0
GRMZM2G002391	1,1,1,1,1,1,1,1	0	15	0	0	0	0	0	0	0	0	0	0	0	0	0	0
GRMZM2G002396	1,1,1,1,1,1,0,0	0	0	0	0	0	0	0	0	0	0	0	0	0	0	0	14
GRMZM2G002416	1,1,1,1,1,1,1,1	0	15	0	0	0	0	0	0	0	0	0	0	0	0	0	0
GRMZM2G002420	0,0,1,1,1,1,0,1	0	0	0	0	0	0	0	0	0	0	0	0	0	0	0	0
GRMZM2G002427	1,1,1,1,1,1,1,1	0	15	0	0	0	0	0	0	0	0	0	0	0	0	0	0
GRMZM2G002430	1,1,0,1,0,0,1,1	0	0	0	0	0	0	0	0	0	0	0	0	0	0	0	0
GRMZM2G002440	1,1,1,1,1,1,1,1	0	15	0	0	0	0	0	0	0	0	0	0	0	0	0	0
GRMZM2G002465	1,1,0,0,0,1,0,0	0	0	0	0	0	0	0	0	0	0	0	0	0	0	0	0
GRMZM2G002473	1,0,0,0,1,1,0,0	0	0	0	0	0	0	0	0	0	0	0	0	0	0	0	0
GRMZM2G002483	1,1,1,1,1,1,1,1	0	15	0	0	0	0	0	0	0	0	0	0	0	0	0	0
GRMZM2G002492	1,1,1,1,1,1,1,1	0	15	0	0	0	0	0	0	0	0	0	0	0	0	0	0
GRMZM2G002498	1,1,1,1,1,1,1,1	0	15	0	0	0	0	0	0	0	0	0	0	0	0	0	0
GRMZM2G002499	1,1,1,1,1,1,1,1	0	15	0	0	0	0	0	0	0	0	0	0	0	0	0	0
GRMZM2G002515	1,1,1,1,1,1,1,1	0	15	0	0	0	0	0	0	0	0	0	0	0	0	0	0
GRMZM2G002523	1,1,0,1,0,0,1,1	0	0	0	0	0	0	0	0	0	0	0	0	0	0	0	0
GRMZM2G002529	1,1,1,1,1,1,1,1	0	15	0	0	0	0	0	0	0	0	0	0	0	0	0	0
GRMZM2G002531	1,1,0,0,1,1,1,1	0	0	0	0	0	0	0	0	0	0	0	0	11	0	0	0
GRMZM2G002548	1,1,1,1,1,1,1,1	0	15	0	0	0	0	0	0	0	0	0	0	0	0	0	0
GRMZM2G002555	1,1,0,0,0,0,0,0	0	0	0	0	0	0	0	0	0	8	0	0	0	0	0	0
GRMZM2G002559	1,1,1,1,1,1,1,1	0	15	0	0	0	0	0	0	0	0	0	0	0	0	0	0
GRMZM2G002568	1,1,0,0,1,1,1,1	0	0	0	0	0	0	0	0	0	0	0	0	11	0	0	0
GRMZM2G002569	1,1,1,1,1,1,1,1	0	15	0	0	0	0	0	0	0	0	0	0	0	0	0	0
GRMZM2G002578	1,1,1,1,1,1,1,1	0	15	0	0	0	0	0	0	0	0	0	0	0	0	0	0
GRMZM2G002606	1,1,1,1,1,1,1,1	0	15	0	0	0	0	0	0	0	0	0	0	0	0	0	0
GRMZM2G002614	0,1,0,0,0,0,0,0	0	0	0	0	0	0	0	0	0	0	0	0	0	0	0	0
GRMZM2G002616	1,1,1,1,1,1,1,1	0	15	0	0	0	0	0	0	0	0	0	0	0	0	0	0
GRMZM2G002617	1,1,1,1,1,1,1,1	0	15	0	0	0	0	0	0	0	0	0	0	0	0	0	0
GRMZM2G002626	1,1,1,1,1,1,1,1	0	15	0	0	0	0	0	0	0	0	0	0	0	0	0	0
GRMZM2G011240	0,0,0,0,0,0,1,1	0	0	1	0	0	0	0	0	0	0	0	0	0	0	0	0
GRMZM2G002642	1,1,1,1,1,1,1,1	0	15	0	0	0	0	0	0	0	0	0	0	0	0	0	0
GRMZM2G002646	1,1,1,1,1,1,1,1	0	15	0	0	0	0	0	0	0	0	0	0	0	0	0	0
GRMZM2G002652	1,1,1,1,1,1,1,1	0	15	0	0	0	0	0	0	0	0	0	0	0	0	0	0
GRMZM2G002656	1,1,1,1,1,1,1,1	0	15	0	0	0	0	0	0	0	0	0	0	0	0	0	0
GRMZM2G002687	1,1,1,1,1,1,1,1	0	15	0	0	0	0	0	0	0	0	0	0	0	0	0	0
GRMZM2G002699	1,1,1,1,1,1,1,1	0	15	0	0	0	0	0	0	0	0	0	0	0	0	0	0
GRMZM2G002704	0,1,0,1,0,1,1,1	0	0	0	0	0	0	0	0	0	0	0	0	0	0	0	0
GRMZM2G002754	1,1,0,0,1,1,1,1	0	0	0	0	0	0	0	0	0	0	0	0	11	0	0	0
GRMZM2G002756	1,1,1,1,1,1,1,1	0	15	0	0	0	0	0	0	0	0	0	0	0	0	0	0
GRMZM2G002765	1,1,1,1,1,1,1,1	0	15	0	0	0	0	0	0	0	0	0	0	0	0	0	0
GRMZM2G002786	1,1,1,1,1,1,1,1	0	15	0	0	0	0	0	0	0	0	0	0	0	0	0	0
GRMZM2G002805	1,1,0,0,0,0,1,1	0	0	0	0	0	0	0	0	0	0	9	0	0	0	0	0
GRMZM2G002807	1,1,1,1,1,1,1,1	0	15	0	0	0	0	0	0	0	0	0	0	0	0	0	0
GRMZM2G011347	0,0,0,0,0,0,1,1	0	0	1	0	0	0	0	0	0	0	0	0	0	0	0	0
GRMZM2G002825	1,1,1,1,1,1,1,1	0	15	0	0	0	0	0	0	0	0	0	0	0	0	0	0
GRMZM2G002828	1,1,1,1,1,1,1,1	0	15	0	0	0	0	0	0	0	0	0	0	0	0	0	0
GRMZM2G002830	0,1,1,0,1,1,1,1	0	0	0	0	0	0	0	0	0	0	0	0	0	0	0	0
GRMZM2G002851	1,1,1,1,1,1,1,1	0	15	0	0	0	0	0	0	0	0	0	0	0	0	0	0
GRMZM2G002858	1,1,1,1,1,1,0,0	0	0	0	0	0	0	0	0	0	0	0	0	0	0	0	14
GRMZM2G002859	1,1,1,1,1,1,1,1	0	15	0	0	0	0	0	0	0	0	0	0	0	0	0	0
GRMZM2G002863	1,1,0,0,1,1,1,1	0	0	0	0	0	0	0	0	0	0	0	0	11	0	0	0
GRMZM2G002874	1,1,1,1,1,1,1,1	0	15	0	0	0	0	0	0	0	0	0	0	0	0	0	0
GRMZM2G002879	1,1,1,1,1,1,1,1	0	15	0	0	0	0	0	0	0	0	0	0	0	0	0	0
GRMZM2G002894	1,1,1,1,1,1,1,1	0	15	0	0	0	0	0	0	0	0	0	0	0	0	0	0
GRMZM2G002898	1,1,1,1,1,1,1,1	0	15	0	0	0	0	0	0	0	0	0	0	0	0	0	0
GRMZM2G002903	1,1,1,1,1,1,1,1	0	15	0	0	0	0	0	0	0	0	0	0	0	0	0	0
GRMZM2G002910	1,1,1,1,1,1,1,1	0	15	0	0	0	0	0	0	0	0	0	0	0	0	0	0
GRMZM2G002915	1,1,1,1,0,1,1,1	0	0	0	0	0	0	0	0	0	0	0	0	0	0	0	0
GRMZM2G002918	0,0,0,0,0,0,0,0	16	0	0	0	0	0	0	0	0	0	0	0	0	0	0	0
GRMZM2G002948	1,1,1,1,1,1,1,1	0	15	0	0	0	0	0	0	0	0	0	0	0	0	0	0
GRMZM2G002950	1,1,0,0,0,0,1,1	0	0	0	0	0	0	0	0	0	0	9	0	0	0	0	0
GRMZM2G002959	1,1,1,1,1,1,1,1	0	15	0	0	0	0	0	0	0	0	0	0	0	0	0	0
GRMZM2G002961	0,0,0,0,0,0,0,0	16	0	0	0	0	0	0	0	0	0	0	0	0	0	0	0
GRMZM2G002976	0,0,0,0,0,0,0,0	16	0	0	0	0	0	0	0	0	0	0	0	0	0	0	0
GRMZM2G002978	1,1,1,1,1,1,1,1	0	15	0	0	0	0	0	0	0	0	0	0	0	0	0	0
GRMZM2G002993	1,1,1,1,1,1,1,1	0	15	0	0	0	0	0	0	0	0	0	0	0	0	0	0
GRMZM2G002999	1,1,1,1,1,1,1,1	0	15	0	0	0	0	0	0	0	0	0	0	0	0	0	0
GRMZM2G003002	1,1,1,1,1,1,1,1	0	15	0	0	0	0	0	0	0	0	0	0	0	0	0	0
GRMZM2G003022	1,1,1,1,1,1,1,1	0	15	0	0	0	0	0	0	0	0	0	0	0	0	0	0
GRMZM2G003023	1,1,1,1,1,1,1,1	0	15	0	0	0	0	0	0	0	0	0	0	0	0	0	0
GRMZM2G003028	1,1,1,1,1,1,1,1	0	15	0	0	0	0	0	0	0	0	0	0	0	0	0	0
GRMZM2G003033	1,1,1,1,1,1,1,1	0	15	0	0	0	0	0	0	0	0	0	0	0	0	0	0
GRMZM2G003038	1,1,1,1,1,1,1,1	0	15	0	0	0	0	0	0	0	0	0	0	0	0	0	0
GRMZM2G003043	1,1,1,1,1,1,1,1	0	15	0	0	0	0	0	0	0	0	0	0	0	0	0	0
GRMZM2G003057	1,1,1,1,1,1,1,1	0	15	0	0	0	0	0	0	0	0	0	0	0	0	0	0
GRMZM2G003059	0,0,1,1,1,1,0,1	0	0	0	0	0	0	0	0	0	0	0	0	0	0	0	0
GRMZM2G003064	1,1,1,1,1,1,1,1	0	15	0	0	0	0	0	0	0	0	0	0	0	0	0	0
GRMZM2G003068	1,1,1,1,1,1,1,1	0	15	0	0	0	0	0	0	0	0	0	0	0	0	0	0
GRMZM2G003076	1,1,1,1,1,1,1,1	0	15	0	0	0	0	0	0	0	0	0	0	0	0	0	0
GRMZM2G003090	1,1,1,1,1,1,1,1	0	15	0	0	0	0	0	0	0	0	0	0	0	0	0	0
GRMZM2G003092	0,0,0,0,0,0,0,0	16	0	0	0	0	0	0	0	0	0	0	0	0	0	0	0
GRMZM2G003096	1,1,0,0,0,0,1,0	0	0	0	0	0	0	0	0	0	0	0	0	0	0	0	0
GRMZM2G003108	1,1,1,1,1,1,1,1	0	15	0	0	0	0	0	0	0	0	0	0	0	0	0	0
GRMZM2G003124	1,1,1,1,1,1,1,1	0	15	0	0	0	0	0	0	0	0	0	0	0	0	0	0
GRMZM2G003138	1,1,0,0,1,0,0,0	0	0	0	0	0	0	0	0	0	0	0	0	0	0	0	0
GRMZM2G003157	1,1,1,1,1,1,1,1	0	15	0	0	0	0	0	0	0	0	0	0	0	0	0	0
GRMZM2G003165	1,1,1,1,0,0,1,1	0	0	0	0	0	0	0	0	0	0	0	0	0	0	13	0
GRMZM2G003167	1,1,1,1,0,0,1,1	0	0	0	0	0	0	0	0	0	0	0	0	0	0	13	0
GRMZM2G003172	1,1,1,1,1,1,1,1	0	15	0	0	0	0	0	0	0	0	0	0	0	0	0	0
GRMZM2G003179	1,1,1,1,1,1,1,1	0	15	0	0	0	0	0	0	0	0	0	0	0	0	0	0
GRMZM2G003186	1,1,1,1,1,1,1,1	0	15	0	0	0	0	0	0	0	0	0	0	0	0	0	0
GRMZM2G003190	1,1,1,1,1,1,1,1	0	15	0	0	0	0	0	0	0	0	0	0	0	0	0	0
GRMZM2G003225	0,0,0,0,0,0,0,0	16	0	0	0	0	0	0	0	0	0	0	0	0	0	0	0
GRMZM2G003234	0,0,1,1,1,1,0,0	0	0	0	0	0	0	0	6	0	0	0	0	0	0	0	0
GRMZM2G003246	1,1,1,1,1,1,1,1	0	15	0	0	0	0	0	0	0	0	0	0	0	0	0	0
GRMZM2G003252	1,1,1,1,1,1,1,1	0	15	0	0	0	0	0	0	0	0	0	0	0	0	0	0
GRMZM2G003289	1,1,1,1,1,1,1,1	0	15	0	0	0	0	0	0	0	0	0	0	0	0	0	0
GRMZM2G003304	1,1,1,1,1,1,1,1	0	15	0	0	0	0	0	0	0	0	0	0	0	0	0	0
GRMZM2G003306	1,1,1,1,1,1,1,1	0	15	0	0	0	0	0	0	0	0	0	0	0	0	0	0
GRMZM2G003307	1,1,1,1,1,1,1,1	0	15	0	0	0	0	0	0	0	0	0	0	0	0	0	0
GRMZM2G003318	1,1,1,1,1,1,1,1	0	15	0	0	0	0	0	0	0	0	0	0	0	0	0	0
GRMZM2G003331	1,1,1,1,1,1,1,1	0	15	0	0	0	0	0	0	0	0	0	0	0	0	0	0
GRMZM2G003342	1,1,1,1,1,1,1,1	0	15	0	0	0	0	0	0	0	0	0	0	0	0	0	0
GRMZM2G003354	1,1,1,1,1,1,1,1	0	15	0	0	0	0	0	0	0	0	0	0	0	0	0	0
GRMZM2G003377	1,1,1,1,1,1,1,1	0	15	0	0	0	0	0	0	0	0	0	0	0	0	0	0
GRMZM2G003379	0,0,0,0,0,1,0,0	0	0	0	0	0	0	0	0	0	0	0	0	0	0	0	0
GRMZM2G003384	1,1,1,1,1,1,1,1	0	15	0	0	0	0	0	0	0	0	0	0	0	0	0	0
GRMZM2G003385	1,1,1,1,1,1,1,1	0	15	0	0	0	0	0	0	0	0	0	0	0	0	0	0
GRMZM2G003389	0,0,1,1,1,1,1,1	0	0	0	0	0	0	0	0	7	0	0	0	0	0	0	0
GRMZM2G003406	1,1,1,1,1,1,1,1	0	15	0	0	0	0	0	0	0	0	0	0	0	0	0	0
GRMZM2G003409	1,1,1,0,0,0,1,1	0	0	0	0	0	0	0	0	0	0	0	0	0	0	0	0
GRMZM2G003411	1,1,1,1,1,1,1,1	0	15	0	0	0	0	0	0	0	0	0	0	0	0	0	0
GRMZM2G003417	1,1,1,1,1,1,1,1	0	15	0	0	0	0	0	0	0	0	0	0	0	0	0	0
GRMZM2G003424	1,1,1,1,1,1,1,1	0	15	0	0	0	0	0	0	0	0	0	0	0	0	0	0
GRMZM2G003426	1,1,1,1,0,0,1,1	0	0	0	0	0	0	0	0	0	0	0	0	0	0	13	0
GRMZM2G003461	1,1,1,1,1,1,1,1	0	15	0	0	0	0	0	0	0	0	0	0	0	0	0	0
GRMZM2G003466	1,1,1,1,1,1,1,1	0	15	0	0	0	0	0	0	0	0	0	0	0	0	0	0
GRMZM2G003488	1,1,1,1,1,1,1,1	0	15	0	0	0	0	0	0	0	0	0	0	0	0	0	0
GRMZM2G360523	0,1,0,0,0,0,0,1	0	0	0	0	0	0	0	0	0	0	0	0	0	0	0	0
GRMZM2G003493	0,0,1,1,1,1,1,1	0	0	0	0	0	0	0	0	7	0	0	0	0	0	0	0
GRMZM2G003496	0,0,0,0,1,1,0,0	0	0	0	2	0	0	0	0	0	0	0	0	0	0	0	0
GRMZM2G003501	1,1,0,1,0,0,0,1	0	0	0	0	0	0	0	0	0	0	0	0	0	0	0	0
GRMZM2G003506	1,1,1,1,0,0,1,1	0	0	0	0	0	0	0	0	0	0	0	0	0	0	13	0
GRMZM2G003509	1,1,1,1,1,1,1,1	0	15	0	0	0	0	0	0	0	0	0	0	0	0	0	0
GRMZM2G007928	0,1,0,0,0,0,0,0	0	0	0	0	0	0	0	0	0	0	0	0	0	0	0	0
GRMZM2G003518	1,1,1,1,1,1,1,1	0	15	0	0	0	0	0	0	0	0	0	0	0	0	0	0
GRMZM2G003520	1,1,1,1,1,1,1,1	0	15	0	0	0	0	0	0	0	0	0	0	0	0	0	0
GRMZM2G003526	1,1,0,0,0,0,1,0	0	0	0	0	0	0	0	0	0	0	0	0	0	0	0	0
GRMZM2G003530	1,1,1,1,1,1,1,1	0	15	0	0	0	0	0	0	0	0	0	0	0	0	0	0
GRMZM2G003551	1,0,0,0,0,0,0,1	0	0	0	0	0	0	0	0	0	0	0	0	0	0	0	0
GRMZM2G003558	1,1,1,1,1,0,1,0	0	0	0	0	0	0	0	0	0	0	0	0	0	0	0	0
GRMZM2G003563	1,1,1,1,1,1,1,1	0	15	0	0	0	0	0	0	0	0	0	0	0	0	0	0
GRMZM2G003565	1,1,1,1,1,1,1,1	0	15	0	0	0	0	0	0	0	0	0	0	0	0	0	0
GRMZM2G003595	1,1,1,1,1,1,1,1	0	15	0	0	0	0	0	0	0	0	0	0	0	0	0	0
GRMZM2G003607	1,1,1,1,1,1,1,1	0	15	0	0	0	0	0	0	0	0	0	0	0	0	0	0
GRMZM2G003625	1,1,1,0,0,0,1,1	0	0	0	0	0	0	0	0	0	0	0	0	0	0	0	0
GRMZM2G003631	1,1,1,1,1,1,1,1	0	15	0	0	0	0	0	0	0	0	0	0	0	0	0	0
GRMZM2G003635	1,1,1,1,1,1,1,1	0	15	0	0	0	0	0	0	0	0	0	0	0	0	0	0
GRMZM2G003638	1,1,1,1,1,1,1,1	0	15	0	0	0	0	0	0	0	0	0	0	0	0	0	0
GRMZM2G003640	1,1,1,1,1,1,1,1	0	15	0	0	0	0	0	0	0	0	0	0	0	0	0	0
GRMZM2G003642	1,1,1,1,1,1,1,1	0	15	0	0	0	0	0	0	0	0	0	0	0	0	0	0
GRMZM2G003648	1,1,1,1,1,1,1,1	0	15	0	0	0	0	0	0	0	0	0	0	0	0	0	0
GRMZM2G003656	1,1,1,1,1,1,1,1	0	15	0	0	0	0	0	0	0	0	0	0	0	0	0	0
GRMZM2G003662	1,1,1,1,1,1,1,1	0	15	0	0	0	0	0	0	0	0	0	0	0	0	0	0
GRMZM2G003663	1,1,1,1,1,1,1,1	0	15	0	0	0	0	0	0	0	0	0	0	0	0	0	0
GRMZM2G003679	1,1,0,0,0,0,1,1	0	0	0	0	0	0	0	0	0	0	9	0	0	0	0	0
GRMZM2G003682	1,1,1,1,0,0,1,1	0	0	0	0	0	0	0	0	0	0	0	0	0	0	13	0
GRMZM2G003692	1,1,1,1,1,1,1,1	0	15	0	0	0	0	0	0	0	0	0	0	0	0	0	0
GRMZM2G003715	1,1,1,1,1,1,1,1	0	15	0	0	0	0	0	0	0	0	0	0	0	0	0	0
GRMZM2G003718	1,1,1,1,1,1,1,1	0	15	0	0	0	0	0	0	0	0	0	0	0	0	0	0
GRMZM2G003720	1,1,1,1,1,1,1,1	0	15	0	0	0	0	0	0	0	0	0	0	0	0	0	0
GRMZM2G003724	1,1,1,1,1,1,1,1	0	15	0	0	0	0	0	0	0	0	0	0	0	0	0	0
GRMZM2G003725	1,1,1,1,1,1,1,1	0	15	0	0	0	0	0	0	0	0	0	0	0	0	0	0
GRMZM2G003732	1,1,1,1,1,1,1,1	0	15	0	0	0	0	0	0	0	0	0	0	0	0	0	0
GRMZM2G003734	1,1,1,1,1,1,1,1	0	15	0	0	0	0	0	0	0	0	0	0	0	0	0	0
GRMZM2G003738	0,1,1,1,1,0,1,1	0	0	0	0	0	0	0	0	0	0	0	0	0	0	0	0
GRMZM2G003742	1,1,1,1,1,1,1,1	0	15	0	0	0	0	0	0	0	0	0	0	0	0	0	0
GRMZM2G003750	0,0,0,0,0,0,0,0	16	0	0	0	0	0	0	0	0	0	0	0	0	0	0	0
GRMZM2G003752	1,1,1,1,1,1,1,1	0	15	0	0	0	0	0	0	0	0	0	0	0	0	0	0
GRMZM2G003754	1,1,1,1,1,1,1,1	0	15	0	0	0	0	0	0	0	0	0	0	0	0	0	0
GRMZM2G003755	1,1,1,1,1,1,1,1	0	15	0	0	0	0	0	0	0	0	0	0	0	0	0	0
GRMZM2G003762	1,1,1,1,1,1,1,1	0	15	0	0	0	0	0	0	0	0	0	0	0	0	0	0
GRMZM2G003765	1,1,1,1,1,1,1,1	0	15	0	0	0	0	0	0	0	0	0	0	0	0	0	0
GRMZM2G003775	1,1,1,1,1,1,1,1	0	15	0	0	0	0	0	0	0	0	0	0	0	0	0	0
GRMZM2G003789	1,1,1,1,1,1,1,1	0	15	0	0	0	0	0	0	0	0	0	0	0	0	0	0
GRMZM2G003794	1,1,1,1,0,1,1,1	0	0	0	0	0	0	0	0	0	0	0	0	0	0	0	0
GRMZM2G003814	1,1,1,1,1,1,1,1	0	15	0	0	0	0	0	0	0	0	0	0	0	0	0	0
GRMZM2G003821	1,1,1,1,0,0,1,1	0	0	0	0	0	0	0	0	0	0	0	0	0	0	13	0
GRMZM2G003835	1,1,1,1,1,1,1,1	0	15	0	0	0	0	0	0	0	0	0	0	0	0	0	0
GRMZM2G003852	1,1,1,1,1,1,1,1	0	15	0	0	0	0	0	0	0	0	0	0	0	0	0	0
GRMZM2G003853	1,1,1,1,1,1,1,1	0	15	0	0	0	0	0	0	0	0	0	0	0	0	0	0
GRMZM2G003861	1,1,1,1,1,1,1,1	0	15	0	0	0	0	0	0	0	0	0	0	0	0	0	0
GRMZM2G003869	0,0,0,0,0,0,0,0	16	0	0	0	0	0	0	0	0	0	0	0	0	0	0	0
GRMZM2G003875	1,1,1,1,1,1,1,1	0	15	0	0	0	0	0	0	0	0	0	0	0	0	0	0
GRMZM2G003883	1,1,1,1,1,1,1,1	0	15	0	0	0	0	0	0	0	0	0	0	0	0	0	0
GRMZM2G003897	1,1,1,1,1,1,1,1	0	15	0	0	0	0	0	0	0	0	0	0	0	0	0	0
GRMZM2G003916	0,0,0,0,0,0,0,1	0	0	0	0	0	0	0	0	0	0	0	0	0	0	0	0
GRMZM2G003930	1,1,1,1,1,1,1,1	0	15	0	0	0	0	0	0	0	0	0	0	0	0	0	0
GRMZM2G003937	1,1,1,1,1,1,1,1	0	15	0	0	0	0	0	0	0	0	0	0	0	0	0	0
GRMZM2G003944	1,1,1,1,1,1,1,1	0	15	0	0	0	0	0	0	0	0	0	0	0	0	0	0
GRMZM2G003947	1,1,1,1,1,1,1,1	0	15	0	0	0	0	0	0	0	0	0	0	0	0	0	0
GRMZM2G003953	0,0,0,0,0,0,0,0	16	0	0	0	0	0	0	0	0	0	0	0	0	0	0	0
GRMZM2G003963	1,1,1,1,1,1,1,1	0	15	0	0	0	0	0	0	0	0	0	0	0	0	0	0
GRMZM2G003970	1,1,1,1,1,1,1,1	0	15	0	0	0	0	0	0	0	0	0	0	0	0	0	0
GRMZM2G003979	1,1,1,1,1,1,1,1	0	15	0	0	0	0	0	0	0	0	0	0	0	0	0	0
GRMZM2G003984	1,1,1,1,1,1,1,1	0	15	0	0	0	0	0	0	0	0	0	0	0	0	0	0
GRMZM2G003988	1,1,1,1,1,1,1,1	0	15	0	0	0	0	0	0	0	0	0	0	0	0	0	0
GRMZM2G003992	1,1,1,1,1,1,1,1	0	15	0	0	0	0	0	0	0	0	0	0	0	0	0	0
GRMZM2G013045	0,0,0,0,0,0,1,1	0	0	1	0	0	0	0	0	0	0	0	0	0	0	0	0
GRMZM2G004023	1,1,1,1,1,1,1,1	0	15	0	0	0	0	0	0	0	0	0	0	0	0	0	0
GRMZM2G004040	1,1,1,1,1,1,1,1	0	15	0	0	0	0	0	0	0	0	0	0	0	0	0	0
GRMZM2G004054	1,1,0,0,0,0,1,1	0	0	0	0	0	0	0	0	0	0	9	0	0	0	0	0
GRMZM2G004057	1,1,1,1,1,1,1,1	0	15	0	0	0	0	0	0	0	0	0	0	0	0	0	0
GRMZM2G004060	1,1,1,1,1,1,1,1	0	15	0	0	0	0	0	0	0	0	0	0	0	0	0	0
GRMZM2G004079	1,1,1,1,1,1,1,1	0	15	0	0	0	0	0	0	0	0	0	0	0	0	0	0
GRMZM2G004083	1,1,1,1,1,1,1,1	0	15	0	0	0	0	0	0	0	0	0	0	0	0	0	0
GRMZM2G004087	1,1,1,1,1,1,1,1	0	15	0	0	0	0	0	0	0	0	0	0	0	0	0	0
GRMZM2G004090	1,0,0,0,0,0,0,0	0	0	0	0	0	0	0	0	0	0	0	0	0	0	0	0
GRMZM2G004092	1,1,1,1,1,1,1,1	0	15	0	0	0	0	0	0	0	0	0	0	0	0	0	0
GRMZM2G004106	0,0,1,1,1,1,1,1	0	0	0	0	0	0	0	0	7	0	0	0	0	0	0	0
GRMZM2G004110	0,0,0,0,0,0,0,0	16	0	0	0	0	0	0	0	0	0	0	0	0	0	0	0
GRMZM2G004111	1,1,1,1,1,1,1,1	0	15	0	0	0	0	0	0	0	0	0	0	0	0	0	0
GRMZM2G004119	1,1,1,1,1,1,1,1	0	15	0	0	0	0	0	0	0	0	0	0	0	0	0	0
GRMZM2G004128	1,1,1,1,0,0,1,1	0	0	0	0	0	0	0	0	0	0	0	0	0	0	13	0
GRMZM2G004131	1,1,1,1,1,1,1,1	0	15	0	0	0	0	0	0	0	0	0	0	0	0	0	0
GRMZM2G004138	1,1,1,1,1,1,1,1	0	15	0	0	0	0	0	0	0	0	0	0	0	0	0	0
GRMZM2G004140	1,1,1,1,1,1,1,1	0	15	0	0	0	0	0	0	0	0	0	0	0	0	0	0
GRMZM2G004157	1,1,1,1,1,1,1,1	0	15	0	0	0	0	0	0	0	0	0	0	0	0	0	0
GRMZM2G004160	1,1,0,1,0,0,1,1	0	0	0	0	0	0	0	0	0	0	0	0	0	0	0	0
GRMZM2G004161	1,1,1,1,1,0,1,1	0	0	0	0	0	0	0	0	0	0	0	0	0	0	0	0
GRMZM2G004172	1,1,1,1,1,1,1,1	0	15	0	0	0	0	0	0	0	0	0	0	0	0	0	0
GRMZM2G004180	1,1,1,1,1,1,1,1	0	15	0	0	0	0	0	0	0	0	0	0	0	0	0	0
GRMZM2G004182	0,1,1,1,1,1,1,1	0	0	0	0	0	0	0	0	0	0	0	0	0	0	0	0
GRMZM2G004183	1,1,1,1,1,1,1,1	0	15	0	0	0	0	0	0	0	0	0	0	0	0	0	0
GRMZM2G004188	1,1,1,1,1,1,1,1	0	15	0	0	0	0	0	0	0	0	0	0	0	0	0	0
GRMZM2G004191	0,1,0,0,0,0,1,1	0	0	0	0	0	0	0	0	0	0	0	0	0	0	0	0
GRMZM2G004207	1,1,1,1,0,1,1,1	0	0	0	0	0	0	0	0	0	0	0	0	0	0	0	0
GRMZM2G004211	0,0,0,0,1,1,1,1	0	0	0	0	3	0	0	0	0	0	0	0	0	0	0	0
GRMZM2G004222	1,1,0,1,1,1,1,1	0	0	0	0	0	0	0	0	0	0	0	0	0	0	0	0
GRMZM2G004259	1,1,1,1,1,1,1,1	0	15	0	0	0	0	0	0	0	0	0	0	0	0	0	0
GRMZM2G004278	1,1,0,0,0,0,1,1	0	0	0	0	0	0	0	0	0	0	9	0	0	0	0	0
GRMZM2G004290	1,1,1,1,1,1,1,1	0	15	0	0	0	0	0	0	0	0	0	0	0	0	0	0
GRMZM2G004301	1,1,1,1,1,1,1,1	0	15	0	0	0	0	0	0	0	0	0	0	0	0	0	0
GRMZM2G004305	1,1,1,1,1,1,1,1	0	15	0	0	0	0	0	0	0	0	0	0	0	0	0	0
GRMZM2G004314	1,1,1,1,1,1,1,1	0	15	0	0	0	0	0	0	0	0	0	0	0	0	0	0
GRMZM2G004320	1,1,1,1,1,1,1,1	0	15	0	0	0	0	0	0	0	0	0	0	0	0	0	0
GRMZM2G004334	0,0,0,0,0,0,0,0	16	0	0	0	0	0	0	0	0	0	0	0	0	0	0	0
GRMZM2G004349	1,1,1,1,1,1,1,1	0	15	0	0	0	0	0	0	0	0	0	0	0	0	0	0
GRMZM2G004352	0,1,0,0,0,0,0,1	0	0	0	0	0	0	0	0	0	0	0	0	0	0	0	0
GRMZM2G004356	1,1,1,1,1,1,1,1	0	15	0	0	0	0	0	0	0	0	0	0	0	0	0	0
GRMZM2G004362	1,1,1,1,1,1,1,1	0	15	0	0	0	0	0	0	0	0	0	0	0	0	0	0
GRMZM2G004375	1,1,1,1,1,1,1,1	0	15	0	0	0	0	0	0	0	0	0	0	0	0	0	0
GRMZM2G004377	1,1,1,1,1,1,1,1	0	15	0	0	0	0	0	0	0	0	0	0	0	0	0	0
GRMZM2G004382	1,1,1,1,1,1,1,1	0	15	0	0	0	0	0	0	0	0	0	0	0	0	0	0
GRMZM2G004396	1,1,1,1,1,1,1,1	0	15	0	0	0	0	0	0	0	0	0	0	0	0	0	0
GRMZM2G004397	1,1,1,1,1,1,1,1	0	15	0	0	0	0	0	0	0	0	0	0	0	0	0	0
GRMZM2G004412	1,1,1,1,1,1,1,1	0	15	0	0	0	0	0	0	0	0	0	0	0	0	0	0
GRMZM2G004414	1,1,1,1,1,1,1,1	0	15	0	0	0	0	0	0	0	0	0	0	0	0	0	0
GRMZM2G004422	1,1,1,1,1,1,1,1	0	15	0	0	0	0	0	0	0	0	0	0	0	0	0	0
GRMZM2G004435	1,1,1,1,1,1,1,1	0	15	0	0	0	0	0	0	0	0	0	0	0	0	0	0
GRMZM2G004440	0,0,0,0,0,0,0,0	16	0	0	0	0	0	0	0	0	0	0	0	0	0	0	0
GRMZM2G004445	0,1,1,1,1,1,1,1	0	0	0	0	0	0	0	0	0	0	0	0	0	0	0	0
GRMZM2G004455	1,1,1,1,1,1,1,1	0	15	0	0	0	0	0	0	0	0	0	0	0	0	0	0
GRMZM2G004459	1,1,1,1,1,1,1,1	0	15	0	0	0	0	0	0	0	0	0	0	0	0	0	0
GRMZM2G013761	0,0,0,0,0,0,1,1	0	0	1	0	0	0	0	0	0	0	0	0	0	0	0	0
GRMZM2G004468	1,1,1,1,1,1,1,1	0	15	0	0	0	0	0	0	0	0	0	0	0	0	0	0
GRMZM2G004475	1,1,1,1,1,1,1,1	0	15	0	0	0	0	0	0	0	0	0	0	0	0	0	0
GRMZM2G004480	1,1,1,1,1,1,1,1	0	15	0	0	0	0	0	0	0	0	0	0	0	0	0	0
GRMZM2G004483	0,1,1,1,0,0,0,0	0	0	0	0	0	0	0	0	0	0	0	0	0	0	0	0
GRMZM2G004500	0,0,0,0,0,0,0,0	16	0	0	0	0	0	0	0	0	0	0	0	0	0	0	0
GRMZM2G004511	1,1,1,1,1,1,1,1	0	15	0	0	0	0	0	0	0	0	0	0	0	0	0	0
GRMZM2G004516	1,1,1,1,1,1,1,1	0	15	0	0	0	0	0	0	0	0	0	0	0	0	0	0
GRMZM2G004519	1,1,1,1,1,1,0,1	0	0	0	0	0	0	0	0	0	0	0	0	0	0	0	0
GRMZM2G004521	0,0,0,0,0,0,0,0	16	0	0	0	0	0	0	0	0	0	0	0	0	0	0	0
GRMZM2G004523	1,1,0,0,0,0,0,0	0	0	0	0	0	0	0	0	0	8	0	0	0	0	0	0
GRMZM2G004528	1,1,1,1,1,1,1,1	0	15	0	0	0	0	0	0	0	0	0	0	0	0	0	0
GRMZM2G004531	1,1,1,1,1,1,1,1	0	15	0	0	0	0	0	0	0	0	0	0	0	0	0	0
GRMZM2G004534	1,1,1,1,1,1,1,1	0	15	0	0	0	0	0	0	0	0	0	0	0	0	0	0
GRMZM2G004548	1,1,1,1,1,1,1,1	0	15	0	0	0	0	0	0	0	0	0	0	0	0	0	0
GRMZM2G004572	1,1,1,1,1,1,1,1	0	15	0	0	0	0	0	0	0	0	0	0	0	0	0	0
GRMZM2G004582	1,1,1,1,1,1,1,1	0	15	0	0	0	0	0	0	0	0	0	0	0	0	0	0
GRMZM2G004583	1,1,1,1,1,1,1,1	0	15	0	0	0	0	0	0	0	0	0	0	0	0	0	0
GRMZM2G004590	1,1,1,1,1,1,1,1	0	15	0	0	0	0	0	0	0	0	0	0	0	0	0	0
GRMZM2G004592	1,1,1,1,1,1,1,1	0	15	0	0	0	0	0	0	0	0	0	0	0	0	0	0
GRMZM2G004593	0,0,0,0,1,1,1,1	0	0	0	0	3	0	0	0	0	0	0	0	0	0	0	0
GRMZM2G004619	1,1,1,1,1,1,1,1	0	15	0	0	0	0	0	0	0	0	0	0	0	0	0	0
GRMZM2G004641	1,1,1,1,0,0,1,1	0	0	0	0	0	0	0	0	0	0	0	0	0	0	13	0
GRMZM2G004653	1,1,0,0,0,0,0,0	0	0	0	0	0	0	0	0	0	8	0	0	0	0	0	0
GRMZM2G004663	0,0,0,0,0,0,0,0	16	0	0	0	0	0	0	0	0	0	0	0	0	0	0	0
GRMZM2G004679	0,0,0,0,1,1,1,1	0	0	0	0	3	0	0	0	0	0	0	0	0	0	0	0
GRMZM2G004683	1,1,0,0,0,0,1,1	0	0	0	0	0	0	0	0	0	0	9	0	0	0	0	0
GRMZM2G004690	0,0,0,0,0,0,0,0	16	0	0	0	0	0	0	0	0	0	0	0	0	0	0	0
GRMZM2G004694	1,1,1,1,1,1,1,1	0	15	0	0	0	0	0	0	0	0	0	0	0	0	0	0
GRMZM2G004696	1,1,1,1,1,1,1,1	0	15	0	0	0	0	0	0	0	0	0	0	0	0	0	0
GRMZM2G004699	1,1,1,1,1,1,1,1	0	15	0	0	0	0	0	0	0	0	0	0	0	0	0	0
GRMZM2G004703	1,1,1,1,1,1,1,1	0	15	0	0	0	0	0	0	0	0	0	0	0	0	0	0
GRMZM2G004709	1,1,1,1,1,1,1,1	0	15	0	0	0	0	0	0	0	0	0	0	0	0	0	0
GRMZM2G004715	0,0,0,0,1,1,0,0	0	0	0	2	0	0	0	0	0	0	0	0	0	0	0	0
GRMZM2G004732	0,0,0,0,0,0,0,0	16	0	0	0	0	0	0	0	0	0	0	0	0	0	0	0
GRMZM2G004736	1,1,1,1,1,1,1,1	0	15	0	0	0	0	0	0	0	0	0	0	0	0	0	0
GRMZM2G004741	1,1,1,1,1,1,1,1	0	15	0	0	0	0	0	0	0	0	0	0	0	0	0	0
GRMZM2G052288	1,1,0,0,0,0,0,1	0	0	0	0	0	0	0	0	0	0	0	0	0	0	0	0
GRMZM2G004768	1,1,1,1,1,1,1,1	0	15	0	0	0	0	0	0	0	0	0	0	0	0	0	0
GRMZM2G004784	1,1,1,1,1,1,1,1	0	15	0	0	0	0	0	0	0	0	0	0	0	0	0	0
GRMZM2G004795	1,1,0,0,0,0,1,1	0	0	0	0	0	0	0	0	0	0	9	0	0	0	0	0
GRMZM2G004824	0,0,0,0,0,0,0,0	16	0	0	0	0	0	0	0	0	0	0	0	0	0	0	0
GRMZM2G004828	1,1,0,1,1,1,1,1	0	0	0	0	0	0	0	0	0	0	0	0	0	0	0	0
GRMZM2G004835	1,1,1,1,1,1,1,1	0	15	0	0	0	0	0	0	0	0	0	0	0	0	0	0
GRMZM2G004847	1,1,1,1,1,1,1,1	0	15	0	0	0	0	0	0	0	0	0	0	0	0	0	0
GRMZM2G004856	1,0,0,0,0,0,0,0	0	0	0	0	0	0	0	0	0	0	0	0	0	0	0	0
GRMZM2G004858	1,1,1,1,1,1,1,1	0	15	0	0	0	0	0	0	0	0	0	0	0	0	0	0
GRMZM2G004878	1,1,1,1,1,1,1,1	0	15	0	0	0	0	0	0	0	0	0	0	0	0	0	0
GRMZM2G004880	1,1,1,1,1,1,1,1	0	15	0	0	0	0	0	0	0	0	0	0	0	0	0	0
GRMZM2G004888	1,1,1,1,1,1,1,1	0	15	0	0	0	0	0	0	0	0	0	0	0	0	0	0
GRMZM2G004898	1,1,1,1,1,1,1,1	0	15	0	0	0	0	0	0	0	0	0	0	0	0	0	0
GRMZM2G004908	1,1,1,1,1,1,1,1	0	15	0	0	0	0	0	0	0	0	0	0	0	0	0	0
GRMZM2G004909	1,1,1,1,1,1,1,1	0	15	0	0	0	0	0	0	0	0	0	0	0	0	0	0
GRMZM2G004924	0,0,1,1,1,1,1,1	0	0	0	0	0	0	0	0	7	0	0	0	0	0	0	0
GRMZM2G004927	0,0,1,1,1,1,0,0	0	0	0	0	0	0	0	6	0	0	0	0	0	0	0	0
GRMZM2G004932	1,1,1,1,1,1,1,1	0	15	0	0	0	0	0	0	0	0	0	0	0	0	0	0
GRMZM2G016558	0,0,0,0,0,0,1,1	0	0	1	0	0	0	0	0	0	0	0	0	0	0	0	0
GRMZM2G004949	1,1,1,1,1,1,1,1	0	15	0	0	0	0	0	0	0	0	0	0	0	0	0	0
GRMZM2G004955	0,0,0,0,1,1,0,0	0	0	0	2	0	0	0	0	0	0	0	0	0	0	0	0
GRMZM2G004959	1,1,1,1,1,1,1,1	0	15	0	0	0	0	0	0	0	0	0	0	0	0	0	0
GRMZM2G004984	1,1,1,0,0,0,0,0	0	0	0	0	0	0	0	0	0	0	0	0	0	0	0	0
GRMZM2G004988	1,1,1,1,1,1,1,1	0	15	0	0	0	0	0	0	0	0	0	0	0	0	0	0
GRMZM2G004990	1,1,1,1,1,1,1,1	0	15	0	0	0	0	0	0	0	0	0	0	0	0	0	0
GRMZM2G004996	1,1,1,1,1,1,1,1	0	15	0	0	0	0	0	0	0	0	0	0	0	0	0	0
GRMZM2G004997	1,1,1,1,1,1,1,1	0	15	0	0	0	0	0	0	0	0	0	0	0	0	0	0
GRMZM2G005000	1,1,1,1,1,1,1,1	0	15	0	0	0	0	0	0	0	0	0	0	0	0	0	0
GRMZM2G005013	1,1,1,1,1,1,1,1	0	15	0	0	0	0	0	0	0	0	0	0	0	0	0	0
GRMZM2G005024	1,1,1,1,1,1,1,1	0	15	0	0	0	0	0	0	0	0	0	0	0	0	0	0
GRMZM2G005036	1,1,1,1,1,1,1,1	0	15	0	0	0	0	0	0	0	0	0	0	0	0	0	0
GRMZM2G005040	1,1,1,1,1,1,1,1	0	15	0	0	0	0	0	0	0	0	0	0	0	0	0	0
GRMZM2G005043	1,1,0,0,0,0,0,0	0	0	0	0	0	0	0	0	0	8	0	0	0	0	0	0
GRMZM2G005052	1,1,1,1,1,1,1,1	0	15	0	0	0	0	0	0	0	0	0	0	0	0	0	0
GRMZM2G005061	1,1,1,1,1,1,1,1	0	15	0	0	0	0	0	0	0	0	0	0	0	0	0	0
GRMZM2G005080	1,1,1,1,1,1,1,1	0	15	0	0	0	0	0	0	0	0	0	0	0	0	0	0
GRMZM2G005082	1,0,1,1,1,1,1,1	0	0	0	0	0	0	0	0	0	0	0	0	0	0	0	0
GRMZM2G005103	1,1,1,1,1,1,1,1	0	15	0	0	0	0	0	0	0	0	0	0	0	0	0	0
GRMZM2G005107	1,1,1,1,1,1,1,1	0	15	0	0	0	0	0	0	0	0	0	0	0	0	0	0
GRMZM2G005126	1,1,1,1,1,1,1,1	0	15	0	0	0	0	0	0	0	0	0	0	0	0	0	0
GRMZM2G005134	1,1,1,1,1,1,1,1	0	15	0	0	0	0	0	0	0	0	0	0	0	0	0	0
GRMZM2G005146	0,0,1,1,0,0,1,1	0	0	0	0	0	0	5	0	0	0	0	0	0	0	0	0
GRMZM2G005155	1,1,1,1,1,1,1,1	0	15	0	0	0	0	0	0	0	0	0	0	0	0	0	0
GRMZM2G005163	1,1,1,1,1,1,1,1	0	15	0	0	0	0	0	0	0	0	0	0	0	0	0	0
GRMZM2G005170	1,1,1,1,1,1,1,1	0	15	0	0	0	0	0	0	0	0	0	0	0	0	0	0
GRMZM2G005187	1,1,1,1,1,1,1,1	0	15	0	0	0	0	0	0	0	0	0	0	0	0	0	0
GRMZM2G005195	1,1,1,1,1,1,1,1	0	15	0	0	0	0	0	0	0	0	0	0	0	0	0	0
GRMZM2G005199	1,1,1,1,1,1,1,1	0	15	0	0	0	0	0	0	0	0	0	0	0	0	0	0
GRMZM2G005205	1,1,1,1,1,1,1,1	0	15	0	0	0	0	0	0	0	0	0	0	0	0	0	0
GRMZM2G005207	0,0,0,0,0,0,0,0	16	0	0	0	0	0	0	0	0	0	0	0	0	0	0	0
GRMZM2G005209	1,1,1,1,1,1,1,1	0	15	0	0	0	0	0	0	0	0	0	0	0	0	0	0
GRMZM2G005229	1,1,0,0,1,1,1,1	0	0	0	0	0	0	0	0	0	0	0	0	11	0	0	0
GRMZM2G005233	1,1,0,0,0,0,1,1	0	0	0	0	0	0	0	0	0	0	9	0	0	0	0	0
GRMZM2G005236	1,1,1,1,1,1,1,1	0	15	0	0	0	0	0	0	0	0	0	0	0	0	0	0
GRMZM2G005251	1,1,1,1,1,1,1,1	0	15	0	0	0	0	0	0	0	0	0	0	0	0	0	0
GRMZM2G019363	0,0,0,0,0,0,1,1	0	0	1	0	0	0	0	0	0	0	0	0	0	0	0	0
GRMZM2G005256	1,1,1,1,1,1,1,1	0	15	0	0	0	0	0	0	0	0	0	0	0	0	0	0
GRMZM2G005260	1,1,0,0,1,1,0,0	0	0	0	0	0	0	0	0	0	0	0	10	0	0	0	0
GRMZM2G005269	1,1,0,0,1,0,1,1	0	0	0	0	0	0	0	0	0	0	0	0	0	0	0	0
GRMZM2G005278	1,1,1,1,1,1,1,1	0	15	0	0	0	0	0	0	0	0	0	0	0	0	0	0
GRMZM2G005281	1,1,1,1,1,1,1,1	0	15	0	0	0	0	0	0	0	0	0	0	0	0	0	0
GRMZM2G005284	0,0,1,1,0,0,0,0	0	0	0	0	0	4	0	0	0	0	0	0	0	0	0	0
GRMZM2G005290	0,1,1,1,1,1,0,0	0	0	0	0	0	0	0	0	0	0	0	0	0	0	0	0
GRMZM2G005293	1,1,1,1,1,1,1,1	0	15	0	0	0	0	0	0	0	0	0	0	0	0	0	0
GRMZM2G005298	0,1,1,1,1,1,1,1	0	0	0	0	0	0	0	0	0	0	0	0	0	0	0	0
GRMZM2G005301	1,1,1,1,0,0,1,1	0	0	0	0	0	0	0	0	0	0	0	0	0	0	13	0
GRMZM2G005304	1,1,1,1,1,1,1,1	0	15	0	0	0	0	0	0	0	0	0	0	0	0	0	0
GRMZM2G005308	1,1,1,1,1,1,1,1	0	15	0	0	0	0	0	0	0	0	0	0	0	0	0	0
GRMZM2G005310	1,1,1,1,1,1,1,1	0	15	0	0	0	0	0	0	0	0	0	0	0	0	0	0
GRMZM2G005339	1,1,1,1,1,1,1,1	0	15	0	0	0	0	0	0	0	0	0	0	0	0	0	0
GRMZM2G005346	1,1,1,1,1,1,1,1	0	15	0	0	0	0	0	0	0	0	0	0	0	0	0	0
GRMZM2G005347	1,1,1,1,1,1,1,1	0	15	0	0	0	0	0	0	0	0	0	0	0	0	0	0
GRMZM2G005350	1,1,1,1,1,1,1,1	0	15	0	0	0	0	0	0	0	0	0	0	0	0	0	0
GRMZM2G005365	1,1,1,1,1,1,1,1	0	15	0	0	0	0	0	0	0	0	0	0	0	0	0	0
[truncated: 27,510 more rows]
