# Supplementary material for: Extensive tissue-specific transcriptomic plasticity in maize primary roots upon water deficit
Source: J Exp Bot. 2015 Oct 13;67(4):1095–107. doi: 10.1093/jxb/erv453 (PMC4753846; doi:10.1093/jxb/erv453)
Supplement: Supplementary Data [file supp_erv453_Supplementary_table4.xlsx]

## Sheet: Tab_S4
Table S4. Comprehensive list of expressed classical maize genes.
The table provides for each classical gene the log2Fc between control and water deficit condition and q-values (FDR adjusted p-values) indicating significane of expression changes per tissue.
Mz: Meristematic zone, Ez: Elongation zone, Co: Cortex, St: Stele; C: control, WD: water deficit treatment.
Gene ID	Mz log2Fc	Mz q-value (FDR)	Ez log2Fc	Ez q-value (FDR)	Co log2Fc	Co q-value (FDR)	St log2Fc	St q-value (FDR)	Classical Gene
AC149475.2_FG005	0.114547	0.429457	0.200226	0.175502	-0.0295507	0.873474	0.00806028	0.983576	jmj20
AC149475.2_FG007	0.185614	0.357557	0.281354	0.431055	0.586151	0.148976	0.415165	0.284341	hagtf38
GRMZM2G417954	1.43092	0.4831	-0.554863	0.809641	1.70201	0.0541983	6.5402	1.46971e-05	nced5
AC149829.2_FG004	0.117838	0.9338	1.84568	0.12788	0.880584	0.430005	1.21737	0.454601	bhlh97
AC152495.1_FG002	0.204916	0.43278	0.122183	0.558697	-0.227127	0.0583687	-0.0834017	0.826152	rp1
GRMZM2G425728	1.08209	0.438532	0.0095507	0.996395	4.97002	6.47154e-07	2.64964	0.0218461	elip2
AC155434.2_FG005	0.388071	0.636522	0.0532768	0.930767	-0.620724	0.436363	-0.00907044	0.982188	glk59
GRMZM2G369629	-0.168456	0.953883	1.30169	0.284396	2.12751	0.00759535	1.38472	0.295395	bhlh123
AC186524.3_FG005	0.172037	0.449696	0.0366469	0.892886	0.0467785	0.867016	-0.140179	0.668562	hmg101
AC186606.4_FG003	0.802123	0.474654	0.333167	0.800242	0.404372	0.674928	1.08789	0.16384	bzip126
AC187157.4_FG001	0.452006	0.781642	1.11621	0.181047	0.34086	0.286227	0.506613	0.443389	ereb186
AC187157.4_FG005	0.181194	0.598408	0.0572438	0.791236	-0.129629	0.544016	0.0696445	0.760247	hb52
AC187891.3_FG006	0.351721	0.765321	-0.343759	0.826752	-1.02511	0.433569	-0.034978	0.989396	ofp39
AC189879.3_FG003	-0.0992773	0.565842	-0.450291	0.00584219	-0.0826993	0.891613	-0.125957	0.629196	ago101
GRMZM2G048131	-0.0370176	0.990917	-2.8224	0.00192884	-2.20553	0.0662565	-0.374461	0.911967	iaa33
GRMZM2G023813	-0.538071	0.78254	-2.80151	0.00483625	-0.823405	0.539395	-1.45838	0.110436	arftf31
GRMZM2G049686	-0.0513613	0.986495	-0.625716	0.522212	-1.40008	0.00463013	0.187523	0.911409	bhlh78
GRMZM2G320754	0.0214708	0.995689	0.0383071	0.97681	-0.58946	0.417977	-1.57017	0.00156934	abi5
AC193786.3_FG005	0.034342	0.995916	0.0879579	0.967664	1.56724	0.123836	-0.754042	0.382098	bhlh54
GRMZM2G397755	-0.0174379	0.997715	0.00540143	0.99766	-1.59881	5.60391e-06	0.632984	0.650163	bhlh70
GRMZM2G159937	0.542732	0.271344	0.894379	0.204029	-2.37863	4.06329e-09	0.435874	0.64417	bhlh57
GRMZM2G382534	1.15307	0.0553085	0.722388	0.0804279	3.09654	0.0291033	5.59612	1.46971e-05	hyd5
GRMZM2G133331	1.05378	0.0552968	-0.806322	0.176235	3.09327	0.000461443	2.54078	0.0119988	fea4
AC194965.4_FG004	0.581941	0.595906	0.225534	0.441777	-0.267393	0.175895	-0.0884742	0.865324	gata12
AC194970.5_FG002	0.757416	0.0378673	0.677887	0.150714	-0.16899	0.775002	0.152364	0.864467	bzr7
GRMZM2G167673	-0.487732	0.538665	-2.5882	0.00098123	-0.236961	0.678995	0.130621	0.95106	ga16,17ox1
AC195340.3_FG001	-0.154289	0.177416	-0.10655	0.351261	0.0423836	0.747429	0.0649474	0.717873	tua1
AC195340.3_FG004	0.0626924	0.968039	0.375579	0.210009	-0.0237746	0.920318	0.0826054	0.746792	iaa20
GRMZM2G360523	1.34642	0.0065683	1.28082	0.00423205	0.721157	0.0278541	0.968149	0.00493058	arr4
AC233899.1_FG002	1.9159	0.000331646	4.89266	3.35517e-06	1.34783	0.0474135	2.0081	0.177033	bhlh21
GRMZM2G065374	-0.226227	0.699313	-1.29609	3.49858e-05	-0.0717384	0.810331	0.390417	0.355472	bhlh47
GRMZM2G174396	-0.570177	0.757476	-2.54491	0.0165516	-0.0527678	0.942543	-0.139435	0.852642	trpp8
AC196465.3_FG006	0.0896262	0.663836	0.00846379	0.98068	0.351783	0.0770467	-0.140107	0.603017	ddt5
AC196475.3_FG004	0.274063	0.786253	0.725474	0.0106926	-0.193262	0.367888	0.0588462	0.879585	bm3
AC196475.3_FG005	0.145968	0.287114	-0.0555184	0.726259	0.000618431	0.9972	0.08878	0.588436	nactf77
GRMZM2G094532	0.447377	0.194692	0.0699895	0.942611	2.72411	0.000362692	-0.152072	0.812252	fl1
AC197705.4_FG001	1.0619	0.185877	1.21859	0.340146	-0.0145135	0.991744	2.17007	0.148267	pdc1
AC197764.4_FG003	-0.76014	0.812729	-0.275497	0.935523	-0.73291	0.198159	0.460206	0.85618	zim30
AC198403.3_FG001	-0.729013	0.63507	0.213112	0.850184	-0.60267	0.425579	0.193376	0.959436	ereb106
AC198418.3_FG005	-0.171286	0.284908	0.0352347	0.924458	0.0424057	0.850265	-0.0405591	0.940825	rh4
AC198725.4_FG004	0.039366	0.983275	-0.61312	0.493431	-0.467563	0.398632	0.585137	0.730199	ofp19
GRMZM2G082586	2.24139	0.000274904	3.9121	1.50736e-07	1.27732	0.0220713	0.241306	0.809044	bhlh105
GRMZM2G149040	0.06136	0.805828	0.00947261	0.976378	1.1486	0.00927359	0.259927	0.49239	bzip58
AC199526.5_FG003	-0.278857	0.13456	0.237484	0.361293	0.036642	0.887386	-0.250826	0.306062	caf2
AC199782.5_FG003	-0.25903	0.483198	0.189221	0.800861	-0.461702	0.356924	0.168869	0.892576	tcptf19
AC199820.4_FG006	-1.07504	0.432264	-0.989214	0.182584	0.885261	0.174279	0.0517784	0.985724	mybr29
AC202864.3_FG002	0.306431	0.315733	0.0605119	0.970863	1.10039	0.302793	0.36693	0.789141	gata25
AC203535.4_FG002	0.421024	0.0400366	0.222211	0.189331	0.0437581	0.882513	0.232333	0.229464	nactf90
AC203865.3_FG001	0.495094	0.0449271	0.767789	0.00415436	0.353514	0.073976	0.169662	0.581663	cpp13
AC203957.3_FG004	0.599134	0.723859	0.070828	0.912925	-0.41472	0.148482	0.191389	0.572384	bzip40
AC203966.5_FG005	0.0703889	0.906847	0.520518	0.113957	0.571714	0.078839	1.05776	0.126886	ga20ox1
AC204212.4_FG001	0.0709622	0.982915	-1.2578	0.236367	-0.0411909	0.977369	-0.98476	0.000912338	mybr78
GRMZM5G849600	-1.65401	0.00098918	-1.91716	0.00240598	-0.618731	0.00546875	-0.620807	0.0512669	bhlh94
AC204621.4_FG006	-0.875255	0.288459	-0.0033465	0.998415	0.0947014	0.922288	0.438821	0.789877	gras59
AC205471.4_FG003	0.463995	0.6838	0.0494642	0.976308	-0.304623	0.44563	0.361693	0.745749	hsftf16
AC205484.3_FG005	-0.134628	0.814456	0.0477297	0.960104	0.506437	0.164788	-0.0366523	0.952541	nactf58
GRMZM2G428184	0.380245	0.349274	-0.121265	0.73318	-1.09984	0.00788978	-0.0581614	0.948915	bzip114
GRMZM2G019806	-1.09346	7.86469e-06	-0.606264	0.000742401	-0.439678	0.0228343	-0.465666	0.0625542	bhlh137
GRMZM2G437481	-2.08267	0.00487573	-0.722052	0.445703	-1.16947	0.0151487	-0.514277	0.757817	bhlh133
AC205703.4_FG006	0.18717	0.523576	-0.0873804	0.741241	0.23139	0.27278	0.0200687	0.97935	gl8
AC206165.3_FG007	0.201507	0.936879	0.0173947	0.993984	0.572979	0.380792	0.279883	0.860403	hsftf15
AC206901.3_FG005	-0.132057	0.791922	-0.52228	0.0202364	-0.067405	0.761562	-0.231334	0.417205	myb132
GRMZM2G171912	1.14366	0.000992038	0.579888	0.0640309	1.28938	0.000252365	1.46408	9.49015e-05	bzip122
AC206951.3_FG017	-0.263148	0.876246	-0.414569	0.578924	-0.572745	0.0951451	0.255913	0.767646	ereb182
AC207656.3_FG002	-0.0706874	0.922534	-0.262401	0.44894	-0.177864	0.55831	0.248983	0.488643	arftf19
AC207888.3_FG009	0.0422622	0.989237	0.0723272	0.960536	0.160523	0.746078	-0.270494	0.854641	lbd15
GRMZM2G139813	3.96605	0.000247759	4.56588	1.04472e-05	2.34791	0.000211994	-0.0384613	0.960653	tat1
GRMZM2G158809	-0.0699591	0.923341	0.0285692	0.982689	2.34205	0.00646973	-0.609702	0.249348	pebp18
GRMZM2G024668	0.934449	0.00352234	2.62833	2.09651e-05	2.33788	0.000270347	2.43862	0.0001838	pza03531
AC209050.3_FG003	0.4758	0.854139	1.00099	0.508309	-0.462492	0.346728	-0.222146	0.926792	wrky114
GRMZM2G374986	-0.298774	0.545702	-2.17678	0.0230145	0.913243	0.360906	0.906738	0.44754	glk30
AC209257.4_FG006	0.947343	0.625139	-0.634398	0.766278	-1.4463	0.218184	0.650924	0.834017	ereb100
AC209374.4_FG002	-0.0372261	0.891447	0.256886	0.158885	-0.170022	0.173007	-0.0286434	0.937737	mecs2
AC209784.3_FG011	0.109814	0.913808	-0.495601	0.615542	0.190093	0.760632	-0.184497	0.894507	thx27
GRMZM2G045883	0.322129	0.217197	-1.05945	6.6376e-05	-0.176688	0.794048	-0.259943	0.618291	bhlh161
AC209819.3_FG012	0.0661869	0.865354	-0.367839	0.185122	0.237169	0.621783	0.13757	0.804267	rop7
AC209858.4_FG004	0.503023	0.157089	-0.311665	0.683545	0.680118	0.328557	0.313929	0.854682	hagtf1
AC210013.4_FG005	0.0917403	0.977363	0.0535739	0.980204	-0.263489	0.855238	0.375333	0.69955	ipt5
GRMZM2G337229	1.15636	0.229516	0.208285	0.913207	2.25044	0.0247004	1.07341	0.535966	ole1
AC211276.4_FG008	0.549603	0.0257063	0.214398	0.329389	0.131582	0.476534	0.461756	0.0124666	pve1
AC211652.4_FG002	-0.290772	0.217197	0.282975	0.621641	-0.128433	0.725882	0.148541	0.81613	fha10
GRMZM2G479760	1.7772	0.0035952	1.57778	0.000463544	1.91676	3.69317e-05	1.34084	0.00116798	bzip4
GRMZM2G042756	0.393858	0.839742	0.0473903	0.983536	3.50433	2.98677e-05	0.832921	0.638214	ereb105
GRMZM2G150327	3.28445	0.0161026	2.61439	8.69738e-05	0.792166	0.595215	1.04417	0.563812	bhlh111
GRMZM2G095899	-0.409418	0.373871	-1.03794	0.00247467	-0.370919	0.0785777	-0.889275	0.346011	bhlh114
AC215198.3_FG002	-0.0566882	0.853165	0.582876	0.250719	0.178783	0.729395	0.291433	0.63749	ppr2263
GRMZM2G079440	6.86277	0.00716288	5.11942	0.0435426	2.13801	0.00941055	3.04406	0.00267824	dhn1
GRMZM2G067919	2.10984	0.0930937	2.02194	0.154717	2.13294	0.00991393	1.08737	0.614486	glb1
GRMZM2G034157	-0.166559	0.9433	1.42442	0.187238	2.12903	0.00148053	1.02391	0.0209841	hsp18c
AC216731.3_FG001	0.112495	0.808222	-0.656234	0.103059	0.670311	0.490752	0.0802575	0.971701	bhlh89
GRMZM2G137341	0.0284837	0.997115	0.0191859	0.993248	2.83702	0.000657639	2.18211	0.112364	ereb16
GRMZM2G396632	0.0728768	0.983966	1.34331	0.234471	0.14228	0.920519	2.919	0.000528531	bzip59
AC217264.3_FG005	0.226598	0.899921	0.55314	0.55505	-1.12823	0.0832508	0.0332994	0.980557	myb58
AC217965.2_FG012	0.597429	0.202278	0.542619	0.352171	0.324159	0.630842	0.985239	0.239971	tha8
GRMZM2G050697	-0.208035	0.791771	1.20891	0.184328	2.07361	0.00207537	0.258211	0.796318	ppr152
GRMZM2G006631	0.741142	0.0211289	1.48735	0.000359587	0.782441	0.00174456	1.88127	0.011909	bhlh160
AC219006.2_FG007	-0.163414	0.684931	-0.973224	0.0944286	0.956438	0.103117	0.235181	0.790118	rad51e
AC219020.4_FG002	-0.384937	0.174018	-0.479174	0.0505125	-0.0846942	0.745911	1.55995	0.366923	glk33
AC225147.4_FG003	-0.0848371	0.518912	-0.00949264	0.970863	0.248178	0.0944288	0.149955	0.408633	alf15
AC230011.2_FG002	-0.155029	0.462409	-0.139364	0.470273	0.440767	0.111447	0.139135	0.777249	rp3
AC233850.1_FG005	-0.0968514	0.698424	-0.190342	0.48288	-0.392609	0.105059	-0.495175	0.0725956	e2f4
AC233853.1_FG002	1.26658	0.0734933	0.241397	0.716767	-0.900872	0.430865	0.86075	0.603349	bzip117
AC233865.1_FG003	0.572177	0.3592	0.101603	0.860644	0.40115	0.705821	0.231025	0.650099	nactf121
AC233866.1_FG006	-0.0907254	0.627087	-0.236861	0.110694	-0.185089	0.245751	0.0496176	0.870587	elfa1
AC233880.1_FG006	-0.00106203	0.998934	0.0269223	0.894735	-0.0605347	0.717365	0.0903305	0.660985	nlp1
GRMZM2G015666	1.35996	0.0273465	1.45413	0.000396781	-0.64233	0.535523	-0.674748	0.769495	bhlh33
GRMZM2G335814	1.11113	0.374589	-0.885076	0.463353	2.00839	0.0178981	-0.444353	0.805707	gras16
GRMZM2G137046	1.24623	0.00529396	1.32974	0.015412	2.00347	0.000380756	1.07965	0.0532285	bzip61
GRMZM2G093526	-0.760572	0.579849	1.27924	0.313448	1.99675	0.00530894	1.76037	0.196377	ks2
AC233912.1_FG001	0.329907	0.350205	-0.0942994	0.828088	-0.197113	0.554566	-0.132273	0.81274	mads21
AC233935.1_FG005	0.145557	0.727444	0.0693583	0.839599	-0.160321	0.8354	-0.00225471	0.994605	dof30
GRMZM2G025642	0.0785744	0.853165	0.195182	0.535462	1.98446	0.0169957	0.854642	0.090229	nactf33
AC233943.1_FG002	0.946436	0.283741	0.75121	0.17754	-0.151863	0.924914	0.292954	0.57548	ra2
AC233960.1_FG002	0.228636	0.160121	-0.154676	0.275974	0.207426	0.19784	-0.0657408	0.839864	aox1
AC233960.1_FG003	0.661942	0.00471243	0.240541	0.178031	-0.450557	0.412408	0.00740301	0.991517	glk11
GRMZM2G404249	3.99791	0.00132231	5.81332	1.83672e-05	0.875047	0.434689	1.43395	0.150452	hsp18a
GRMZM2G179462	3.20922	0.156918	4.4402	0.0104201	1.97625	0.0481697	2.66883	0.00768278	pmpm4
AC234164.1_FG004	-0.00202827	0.997857	0.910881	0.102687	0.542872	0.302587	0.303822	0.587128	gras42
GRMZM2G069082	-0.372412	0.813321	0.80691	0.484942	2.4213	0.00267628	0.0859982	0.971238	ereb36
AC234203.1_FG011	-0.0804212	0.788514	0.407343	0.139405	-0.0626563	0.755005	0.104521	0.745749	eil13
AC234521.1_FG006	-0.243522	0.718604	0.311552	0.721207	0.28309	0.684135	0.381943	0.685353	tcptf34
AC235534.1_FG007	-0.0864528	0.903179	-0.155477	0.873671	1.50107	0.0572334	0.599056	0.701452	ocl2
EF517601.1_FG010	0.375966	0.550633	0.887882	0.31328	0.235625	0.775166	0.380692	0.752457	gbptf21
GRMZM2G000171	0.16301	0.411488	0.0312965	0.915978	-0.101188	0.557414	-0.145646	0.468112	bzip83
GRMZM2G000236	0.380363	0.916733	1.14925	0.609841	-0.66193	0.150704	0.0696431	0.985088	opr2
GRMZM5G817173	0.665614	0.465234	-1.68379	0.0233043	0.0165041	0.98834	0.408309	0.436681	cko4
GRMZM2G000520	-0.40362	0.760882	-1.31212	0.136803	-0.44606	0.226361	-0.595629	0.630999	ereb127
GRMZM2G045431	-0.234866	0.950832	4.14177	0.00391963	0.0768003	0.839728	0.36954	0.688948	bhlh150
GRMZM2G000610	-0.102375	0.456904	0.156183	0.429367	-0.0482863	0.786039	0.0657393	0.822964	mterf14
GRMZM2G083810	2.44425	0.00859694	1.80383	0.0372871	1.90749	0.00129942	0.918066	0.00293289	hsp18f
GRMZM2G033413	1.20896	0.000114456	1.47551	2.59404e-05	1.41889	1.0183e-07	1.02948	3.9505e-05	bzip100
GRMZM2G068967	1.48735	0.0643877	1.91901	0.0431577	1.59989	0.00119193	1.76288	0.0131175	ereb97
GRMZM2G000818	0.0734569	0.876948	0.517823	0.0370712	-0.213509	0.214712	0.252669	0.194765	myb11
GRMZM2G000842	-0.0967801	0.816143	0.298202	0.342768	-0.18364	0.516866	-7.54532e-05	0.999895	bzip87
GRMZM2G402936	2.33214	0.000901095	2.62004	0.0127601	1.87442	0.00298883	1.58737	0.214702	lhcb7
GRMZM2G001048	0.510794	0.0329297	0.77108	0.00233287	0.0708965	0.749283	0.172547	0.611389	abi36
GRMZM2G001139	-0.415428	0.660373	0.466176	0.722633	-0.0306349	0.983839	0.621012	0.693301	mads43
GRMZM2G001272	-0.119057	0.0895688	-0.203242	0.00209417	-0.0746705	0.288754	-0.155013	0.0537567	tubtf14
GRMZM2G001304	-0.376305	0.490612	0.473793	0.214013	-0.526626	0.564967	-0.118524	0.760247	trps12
GRMZM2G090051	1.84244	0.0183257	2.44092	0.00171844	0.219862	0.886128	3.25451	0.000427772	hyd6
GRMZM2G001530	0.28167	0.0817848	0.160152	0.367879	0.232096	0.286349	0.368673	0.153265	pza01877
GRMZM2G001696	-0.696098	0.565022	-0.450866	0.823054	0.0542447	0.921507	1.57745	0.195147	pck1
GRMZM2G001699	-0.145674	0.859594	-0.549512	0.366002	0.196461	0.798224	0.212163	0.829929	e2f1
GRMZM2G001799	0.381791	0.449204	-0.159436	0.858459	-0.639942	0.475833	-0.510739	0.596807	iaa41
GRMZM2G001904	0.00345979	0.996552	0.300155	0.122416	0.233015	0.0624547	-0.0670119	0.7456	ftcl1
GRMZM2G164591	0.308548	0.499158	0.681936	0.0324448	1.32487	5.48403e-06	0.46729	0.114921	ereb40
GRMZM2G174807	0.481627	0.0389224	-0.081386	0.698987	-0.275002	0.110142	0.201615	0.501903	pip1a
GRMZM2G002075	0.124584	0.625819	-0.336928	0.107466	0.195903	0.192617	0.245061	0.180275	bzip123
GRMZM2G002100	0.0117617	0.925819	-0.00110839	0.992331	0.0421889	0.572712	-0.115471	0.148223	mpk7
GRMZM2G002128	0.42914	0.282094	0.712023	0.0287879	-0.412942	0.112072	-0.238311	0.645252	mybr3
GRMZM2G002178	-0.146614	0.854999	-0.327665	0.636185	0.386754	0.201935	0.7919	0.636099	aos2
GRMZM2G002225	0.143059	0.875933	-0.0887118	0.924695	0.277548	0.60405	0.442035	0.557512	knox10
GRMZM2G002276	-0.169776	0.084429	-0.115049	0.282777	-0.027843	0.801796	-0.11593	0.376118	taf1
GRMZM2G002578	0.120296	0.755431	0.488505	0.209222	0.250292	0.332269	-0.155758	0.646728	pza00316
GRMZM2G002616	0.118706	0.272711	0.16795	0.141934	0.0775391	0.58845	0.108904	0.557871	eif6
GRMZM2G002652	0.190612	0.802891	0.665741	0.0302588	-0.100938	0.697094	0.0643869	0.919244	pzb01021
GRMZM2G002807	-0.145153	0.133615	-0.0491521	0.67289	-0.139615	0.139753	-0.138336	0.292746	tpi2
GRMZM2G043854	0.0601979	0.916219	-0.11465	0.803035	1.80104	0.0185031	0.13396	0.759506	bhlh143
GRMZM2G002959	0.204134	0.0138025	0.0921105	0.242596	0.0324398	0.683061	-0.0122262	0.944615	pza00473
GRMZM2G002978	0.0958381	0.417702	0.0553425	0.71166	0.0750687	0.539066	-0.0422816	0.848	thx26
GRMZM2G125460	0.558937	0.463884	0.908106	0.347298	1.79959	0.0119557	1.53602	0.173521	ereb210
GRMZM2G109842	0.016411	0.997466	0.0649956	0.966743	1.79592	0.00190677	0.525206	0.68625	prf2
GRMZM2G003043	-0.0169441	0.91833	0.0712179	0.485161	0.119409	0.17027	-0.0484681	0.731058	rrb1
GRMZM2G003304	0.233697	0.262707	0.726621	0.00315665	-0.0365073	0.851985	0.182341	0.432629	hb112
GRMZM2G003406	0.237474	0.892938	0.215365	0.72034	0.0226306	0.950535	0.131887	0.625691	myb124
GRMZM2G003424	-0.0825225	0.614243	-0.0975478	0.647496	0.242006	0.0903865	0.036575	0.908589	c3h45
GRMZM2G003509	-0.147447	0.447931	-0.295196	0.0640309	0.0046394	0.989663	0.00752066	0.985107	hb119
GRMZM2G003514	0.0496149	0.992986	0.110443	0.961992	1.11045	0.0833031	-1.60012	0.274695	zag5
GRMZM2G033230	1.00383	0.2484	0.304027	0.680563	0.218311	0.51396	1.03991	0.00737622	bzip108
GRMZM2G003551	0.622691	0.720668	1.22431	0.233059	-0.0772559	0.932406	0.565612	0.501141	wrky118
GRMZM2G003558	-0.807484	0.466701	-0.115789	0.929885	-0.925254	0.0601218	-1.3285	0.315861	eil2
GRMZM2G003715	-0.199088	0.506094	-0.892973	0.000781804	-0.212826	0.189583	-0.214727	0.453255	nactf61
AC234185.1_FG006	0.690257	0.125719	0.456073	0.403009	1.75836	0.0204135	1.27052	0.10854	mads59
GRMZM2G011932	2.15682	0.0287299	2.38073	0.00191727	1.13454	0.0574152	1.3269	0.0988023	bzip18
GRMZM2G003883	0.117008	0.242492	0.0503169	0.646186	-0.0552872	0.610673	-0.0774959	0.594122	phm15899
GRMZM2G003944	0.122355	0.907859	-0.336377	0.491252	-0.627493	0.0944427	-0.294837	0.560581	tcptf2
GRMZM2G056400	0.128026	0.927049	0.512309	0.573209	1.74329	0.0480325	-0.555665	0.637918	kan1
GRMZM2G004060	-0.142371	0.859554	-0.388346	0.313334	0.149227	0.795397	-0.287913	0.865804	wrky15
GRMZM2G004090	0.0704608	0.921785	0.188718	0.787824	-0.29803	0.409964	-0.306436	0.678833	myb87
GRMZM2G102760	-0.54525	0.226489	-1.45517	6.23414e-07	-0.0388607	0.863196	0.0711587	0.918476	lox5
GRMZM2G073427	-0.118625	0.764635	-0.815365	0.00152062	-0.615432	3.3795e-06	-1.15076	4.04169e-09	bzip111
GRMZM2G004356	-0.819377	0.0834537	-0.0764003	0.842265	-0.49043	0.402573	-0.455363	0.0160267	bhlh159
GRMZM2G030877	0.25785	0.777606	1.48048	0.00191187	-0.511886	0.0547226	-0.226444	0.72774	bzip79
GRMZM2G004548	0.569672	0.0900868	0.511913	0.117971	0.235203	0.32994	0.758733	0.00189061	platz11
GRMZM2G004619	-0.00404633	0.995934	0.202998	0.297314	0.241664	0.163883	0.179348	0.341029	AY109917
GRMZM2G004663	0.906112	0.230784	1.32765	0.093617	0.785726	0.194936	-0.225752	0.860163	nlp16
GRMZM2G004696	0.405543	0.0325417	0.589735	0.000166418	-0.0399245	0.783501	-0.0186082	0.951833	iaa8
GRMZM2G112247	-0.0957032	0.828417	0.291037	0.716312	1.71194	0.0239519	0.417387	0.83615	phm532
GRMZM2G048621	-0.93313	0.387284	1.15273	0.176188	1.68528	0.0179028	0.180478	0.843463	ereb5
GRMZM2G005126	-0.120319	0.190813	-0.118672	0.221415	-0.0281307	0.792763	0.0910716	0.488119	c3h24
GRMZM2G005155	0.443022	0.220978	0.270875	0.471636	0.468577	0.0617192	0.337032	0.318723	mads9
GRMZM2G005284	1.61813	0.0705503	0.179031	0.834364	1.42709	0.0888293	0.752667	0.58489	arftf38
GRMZM2G005301	-0.748751	0.562848	-0.22909	0.821774	0.209706	0.666891	0.197677	0.84563	ereb144
GRMZM2G005310	-0.302145	0.0967411	-0.482386	0.0636346	0.177717	0.631694	-0.0454693	0.940876	met5
GRMZM2G005483	-0.0807918	0.73419	-0.107003	0.463226	-0.000575169	0.998499	-0.00735698	0.988523	sun4
GRMZM2G005619	-0.358358	0.168708	0.116705	0.963548	1.51553	0.242673	0.122499	0.946839	cyc5
GRMZM2G005849	0.26675	0.124059	-0.0650775	0.717461	-0.0871069	0.67531	0.132062	0.668562	gfa1
GRMZM2G005909	0.128598	0.552696	0.13573	0.762364	0.68116	0.060277	0.299845	0.449664	ggps4
GRMZM2G005938	-0.00722901	0.992085	0.0689314	0.900053	-0.155102	0.43412	-0.0262415	0.960465	ppr*-59040
GRMZM2G006042	-0.256575	0.887337	1.22633	0.380679	0.123387	0.545449	-0.0807762	0.933049	arftf28
GRMZM2G006246	-0.341848	0.0119303	-0.275566	0.257913	-0.16909	0.354057	-0.24075	0.357679	fha14
GRMZM2G460544	0.10968	0.784532	0.110144	0.799792	1.63547	0.0311197	0.694099	0.191076	ub3
GRMZM2G006497	-0.703992	0.450713	-0.5312	0.672203	-0.0519448	0.921285	0.526097	0.785353	wrky49
GRMZM2G006578	0.0108559	0.999168	1.19189	0.54486	0.0482918	0.907585	0.193292	0.90934	bzip7
GRMZM2G006736	0.510239	0.613884	-0.076301	0.968733	0.96477	0.302819	-0.670373	0.581172	sig9
GRMZM2G006745	0.229113	0.315453	-0.0929904	0.722186	0.105115	0.600419	-0.0341273	0.930856	ereb22
AC207722.2_FG009	1.35828	0.176485	1.11533	0.391534	1.62649	0.00318736	0.838768	0.552243	lhcb2
GRMZM2G006871	-0.076389	0.841996	0.689621	0.242319	0.141709	0.889639	0.462064	0.663771	gbptf11
GRMZM2G336766	0.000894187	0.999736	2.3724	0.00731134	0.835231	0.249043	0.488816	0.677558	bzip50
GRMZM2G113181	-0.0242027	0.952142	0.653714	0.0379878	1.612	0.000166144	0.79179	0.00798405	mterf12
GRMZM2G113349	2.5025	0.000703745	2.53472	0.00135909	1.60463	0.00211934	1.54814	1.36411e-05	oec33b
AC206951.3_FG016	-0.49686	0.789129	0.720802	0.555881	-1.37212	0.004979	-2.19631	0.086273	ereb181
GRMZM2G007406	0.963613	0.176213	0.402397	0.667754	-0.751047	0.581693	-0.096787	0.963595	ereb173
GRMZM2G060216	-1.52278	0.201082	2.47268	0.00111024	0.0692265	0.80643	0.0808274	0.86524	lg2
GRMZM2G007466	-0.203796	0.244825	-0.0696356	0.656697	-0.150651	0.142951	-0.0301173	0.912336	AY107329
GRMZM2G046284	0.7282	0.549458	1.53173	0.110603	1.59135	0.00196626	0.783531	0.662732	pzb01301
GRMZM2G007721	-0.0287549	0.89476	-0.1874	0.106173	-0.102818	0.441349	-0.24015	0.0901329	pza00048
GRMZM2G100727	-0.0392276	0.994962	-0.479617	0.737033	-2.19536	0.00402371	1.06868	0.401665	ereb133
GRMZM2G014392	3.03479	0.00430434	3.56725	4.26023e-05	1.58668	0.0274851	2.07133	0.00110523	vp14
GRMZM2G127121	-0.00226791	0.999168	0.188039	0.875582	1.5828	0.044356	-0.00537529	0.997421	pebp16
GRMZM2G008226	-0.123399	0.670873	0.0259976	0.960104	0.229647	0.272441	-0.0322545	0.955145	trps4
GRMZM2G008259	-0.197888	0.061767	-0.0224481	0.921354	-0.0489008	0.690483	-0.0887098	0.609701	alf18
GRMZM2G008263	0.0823271	0.679244	0.208256	0.284316	0.362946	0.140022	0.118672	0.725078	gbss1b
GRMZM2G008286	0.206994	0.766582	-0.263281	0.640384	0.43539	0.400454	-0.417921	0.456793	hb86
GRMZM2G008356	-0.0242143	0.892952	-0.00492835	0.981867	0.0165466	0.911054	0.0570058	0.777321	abi22
GRMZM2G008374	-0.0209211	0.998466	-0.326151	0.895175	-0.105041	0.854595	0.662086	0.716097	nactf24
GRMZM2G103647	-1.02907	0.0335684	-1.42512	0.00025201	-0.488518	0.0213513	-0.205515	0.554135	bzip17
GRMZM2G008691	0.722842	0.00749446	0.416402	0.108673	0.481115	0.0573362	1.33347	0.130629	bhlh36
GRMZM2G038015	-0.464117	0.482066	-0.900042	0.407627	-0.414112	0.561347	-2.41997	0.0081218	bzip24
AC209208.3_FG002	1.89107	1.00259e-05	0.171384	0.396555	-0.042389	0.854614	0.289269	0.237679	pip1b
GRMZM2G008792	-1.27043	0.281768	-0.76485	0.341924	0.290293	0.763103	-0.0504176	0.945347	ckx12
GRMZM2G008898	-0.268585	0.156141	-0.720187	0.0216152	0.0808721	0.911054	0.113068	0.889589	bhlh73
GRMZM2G009060	-0.0115107	0.982915	0.3232	0.0808573	0.34089	0.317682	-0.205987	0.162894	glk26
GRMZM2G009070	-0.165751	0.313057	-0.18625	0.546689	0.279298	0.301289	-0.0899974	0.872349	murE1
GRMZM2G009208	0.314702	0.0474986	0.28481	0.0993466	0.321688	0.0790954	0.0994001	0.729317	rmr2
GRMZM2G009443	0.297193	0.10824	0.180171	0.210304	0.0359797	0.796054	0.0159851	0.953031	cip1
AC198366.3_FG004	1.08938	0.0731342	0.482619	0.329787	1.53371	0.0152948	1.99863	0.0209873	gras29
GRMZM2G009478	0.592694	0.0236975	-0.039217	0.851184	-0.266574	0.0636825	-0.179604	0.454221	bhlh157
GRMZM2G009479	0.221072	0.337137	-0.0751704	0.733013	-0.0544851	0.790829	0.621531	0.0567407	lox11
GRMZM2G009506	-0.608219	0.349088	-0.430748	0.0678594	-0.211654	0.261044	-0.115596	0.877926	sln1
GRMZM2G009530	-0.208938	0.588423	0.353126	0.411963	0.0485386	0.843848	0.22735	0.37541	gata9
GRMZM2G009598	0.101877	0.655074	0.35556	0.134604	0.194889	0.285913	0.168476	0.468787	ereb159
GRMZM2G318780	1.21624	0.082469	4.09648	8.80031e-05	1.51853	0.0045759	0.817798	0.000349845	sus2
GRMZM2G010221	0.431188	0.0696788	0.408361	0.0370712	0.0343613	0.900737	0.203574	0.532213	cyp15
GRMZM2G010290	0.630532	0.125632	0.142595	0.746457	0.18036	0.793382	0.290721	0.231489	dof23
GRMZM2G010353	-0.249965	0.180936	-0.258473	0.234758	0.289805	0.205975	-0.167277	0.279349	vp8
GRMZM2G005624	-0.707483	0.511336	0.501803	0.675622	1.49725	0.0441518	0.309494	0.809643	gt1
GRMZM2G381441	-0.611086	0.678472	0.0739824	0.971877	-4.45656	1.11948e-05	0.673345	0.690562	ereb58
GRMZM2G338454	0.347704	0.791539	-0.756741	0.4658	1.47955	0.0209534	-1.34365	0.00585874	pebp3
GRMZM2G152862	-0.379727	0.710501	0.948748	0.120882	1.46957	0.034502	0.19969	0.895268	zmm29
GRMZM2G010920	0.481106	0.550103	0.0602452	0.94579	1.12215	0.0521853	0.531706	0.615596	glk18
GRMZM2G171707	0.169495	0.850637	2.18662	0.000470173	1.46642	1.25504e-05	1.24401	4.03234e-07	pzb01103
GRMZM2G010937	0.12045	0.304498	-0.0765549	0.46389	0.0463698	0.787913	0.0123775	0.965129	fim1
GRMZM2G004683	1.05059	0.333785	0.0356368	0.986706	1.4508	0.00449186	0.398832	0.654714	dfr1
GRMZM2G141399	0.428167	0.0437378	0.287436	0.434511	1.44639	0.00121092	0.697346	0.129309	du1
GRMZM2G162690	1.42203	0.0132779	1.85044	2.48793e-06	1.44569	0.000373108	1.48511	0.000172947	tre1
GRMZM2G011129	-0.268621	0.0578473	-0.195427	0.447995	0.0273163	0.895335	0.019178	0.961077	nbp1
GRMZM2G011422	-0.155382	0.978625	1.63399	0.335907	0.186785	0.880467	0.817713	0.590307	myb108
GRMZM2G011588	0.0128911	0.995916	0.573659	0.00690085	-0.20979	0.204897	-0.0206303	0.958806	hb33
GRMZM2G070849	2.45968	0.22923	3.15878	0.0570639	1.42614	0.0244361	0.813268	0.158299	myb75
GRMZM2G011598	0.258764	0.789626	-0.581056	0.413057	0.230472	0.715381	0.820973	0.202621	nactf44
GRMZM2G011624	0.248016	0.197619	0.233347	0.255368	0.422617	0.097993	0.175079	0.674721	hagtf19
GRMZM2G011746	-0.0794206	0.79966	0.395672	0.1321	0.035822	0.850586	-0.00214718	0.995956	y9
GRMZM2G425366	0.0736347	0.982915	1.18918	0.291189	2.4236	0.00571818	-0.535412	0.566568	gras64
GRMZM2G012160	0.123768	0.288827	0.113667	0.494732	-0.0360523	0.743959	0.0571697	0.767585	psei2
GRMZM2G049159	0.583367	9.24993e-05	0.637052	3.23709e-05	1.13858	7.38506e-08	0.510172	0.000756387	gras67
GRMZM2G020054	2.44291	0.0343356	1.76211	0.0343146	1.19262	0.0019523	2.98536	0.00417824	ereb54
GRMZM2G012262	-0.220977	0.0619596	-0.362555	0.14093	-0.053975	0.820953	0.0813886	0.797963	whirly2
GRMZM2G012566	0.270873	0.791364	-0.243934	0.690118	0.0372067	0.838118	0.140232	0.538334	AY109929
GRMZM2G119823	-0.902201	0.220449	-1.21035	0.0282388	0.94646	0.369679	0.553961	0.783932	bhlh108
GRMZM2G012654	-0.108195	0.500432	0.243369	0.244101	0.145458	0.463422	-0.000346838	0.999586	cadtfr16
GRMZM2G012724	-0.0701299	0.951265	0.181819	0.774604	-0.0670937	0.851634	0.736887	0.216568	wrky83
GRMZM2G012923	0.127291	0.451068	-0.192358	0.129641	0.154802	0.413729	-0.198958	0.38998	pza00270
GRMZM2G012999	-0.16005	0.179509	-0.0540514	0.742684	-0.060321	0.736311	0.170879	0.409535	mterf22
GRMZM2G013302	0.514327	0.312493	-0.196971	0.744152	0.828754	0.231451	0.11014	0.955362	ofp21
GRMZM2G013378	-0.0170431	0.927212	-0.0923149	0.417593	-0.0987987	0.439122	0.0120216	0.965692	bsdtf2
GRMZM2G013391	0.822384	0.0472109	0.888171	0.128246	0.181823	0.312397	0.349039	0.284217	wrky111
GRMZM2G013581	-1.34183	0.516584	0.360051	0.869144	-0.600297	0.451831	-0.297303	0.191076	myb62
GRMZM2G013617	-0.0324202	0.996131	0.835373	0.551148	1.09941	0.175339	0.660836	0.664826	hb38
GRMZM2G013657	-0.398904	0.0139514	0.758458	0.333549	-0.0283816	0.921285	-0.177391	0.71998	dwil1
GRMZM2G022679	3.38618	0.0356689	1.79345	0.00650436	0.184075	0.842269	0.731114	0.14276	ga2ox3
GRMZM2G013726	-0.0745202	0.989586	1.76059	0.21126	-0.554334	0.102214	0.319526	0.892576	a4
GRMZM2G013981	-0.113157	0.573421	0.069823	0.812561	0.253192	0.195269	0.0243359	0.959993	pza02480
GRMZM2G014154	0.413093	0.000423544	0.42492	2.48936e-05	0.116892	0.35818	0.234644	0.0461184	hp2
GRMZM2G014240	0.041975	0.82525	0.00057396	0.998156	0.0763211	0.562782	0.0186466	0.94503	vpp1
GRMZM2G014376	-0.135118	0.371465	0.29967	0.0505012	-0.0415742	0.771932	-0.0831624	0.647931	sad1
GRMZM2G032219	0.226881	0.649468	0.641561	0.242942	1.35859	0.0177241	0.249724	0.781783	mlo1
GRMZM2G105954	0.750158	0.672729	1.23143	0.364451	0.0951367	0.87096	2.75796	0.0318851	abh3
GRMZM2G337113	0.520722	0.721516	0.801088	0.513788	1.35574	0.0173902	-0.189358	0.931366	gpa1
GRMZM2G014797	-1.74472	0.360871	-0.662943	0.72834	-0.602411	0.316983	1.61085	0.465913	aasr7
GRMZM2G014833	0.0313709	0.866671	-0.0627464	0.721063	0.164001	0.126186	0.239589	0.0390148	pk4
GRMZM2G136494	-0.33493	0.392321	-1.48778	0.00180242	-1.32502	0.0221379	-0.589726	0.0349532	c2h46
GRMZM2G014902	-0.881121	0.0170653	-0.79809	0.0489899	-0.719657	0.0638948	-0.217405	0.765895	mybr79
GRMZM2G392975	0.848916	0.000102978	0.805271	4.64578e-06	0.0701053	0.666399	0.222211	0.183067	pip1c
GRMZM2G015021	0.580174	0.552604	0.259966	0.579907	0.0176381	0.988022	0.480808	0.670761	myb16
GRMZM2G015037	1.04678	0.262978	1.12605	0.287717	-0.591414	0.694646	-0.261805	0.913977	tcptf24
GRMZM2G015080	0.255548	0.376007	0.131941	0.850184	0.0797611	0.835194	0.824168	0.222783	gras37
GRMZM2G015097	0.136296	0.236801	0.068002	0.595985	0.136296	0.263264	0.125779	0.392461	cpp2
GRMZM2G015281	0.536751	0.315249	-0.00417142	0.994829	-0.571302	0.643423	0.801163	0.336056	ereb4
GRMZM2G053503	1.21239	0.0112606	2.39396	0.000952325	2.79299	5.11184e-06	2.48905	5.15068e-06	ereb148
GRMZM2G015285	1.07907	0.154737	2.36003	0.000742401	1.33986	0.00396396	1.1422	0.0365364	hrbp1
GRMZM2G355752	1.1798	0.00621496	2.43869	2.10871e-05	1.32713	6.90461e-05	1.46041	0.000186557	elip1
GRMZM2G015433	0.883607	0.788538	1.02762	0.703478	0.373742	0.257674	-0.296602	0.859212	wrky119
GRMZM2G033885	1.20497	0.651113	-0.573076	0.834211	1.3269	0.00788961	0.994748	0.677921	psb29
GRMZM2G015605	0.509071	0.195676	0.737704	0.00237507	0.0801073	0.722042	0.58868	0.0148774	nac1
GRMZM2G166041	-0.544459	0.70266	0.0631914	0.973723	-1.66996	0.000793254	-0.0297884	0.988916	hb24
GRMZM2G137380	1.09701	0.275226	0.201928	0.877896	1.32213	0.033881	0.454875	0.7423	bhlh50
GRMZM2G016150	0.137709	0.238401	0.0724555	0.56324	0.00705082	0.957104	0.108833	0.489278	ohp1
GRMZM2G016241	0.2935	0.793391	0.674731	0.59461	0.126966	0.692877	0.601847	0.646222	bz2
GRMZM2G132880	-0.0379206	0.995689	1.16064	0.35864	-0.333296	0.820121	2.73752	0.00463865	pebp6
GRMZM2G016370	-0.262102	0.635987	-0.571814	0.258629	0.23583	0.651359	0.45557	0.688069	glk5
GRMZM2G012966	0.806981	0.293456	1.275	0.23499	1.29355	0.0330923	0.473328	0.733066	lyce1
GRMZM2G016637	-0.146468	0.94984	-0.554828	0.697286	-0.394365	0.539644	0.449235	0.729738	thx5
GRMZM2G016649	0.125256	0.593583	-0.305107	0.0690585	-0.185551	0.450247	0.244324	0.524111	thx12
GRMZM2G016671	0.000432702	0.99928	0.00494145	0.978603	-0.0367875	0.723589	-0.11002	0.352877	tlk1
GRMZM2G016756	0.165901	0.946938	1.00136	0.568949	0.188976	0.319458	-0.39994	0.63402	bhlh60
GRMZM2G008166	1.73351	6.12278e-05	0.645345	0.120561	0.974007	0.00219284	-0.0465602	0.938812	bzip125
GRMZM2G016817	-0.142535	0.0642445	-0.094393	0.320387	-0.147811	0.059977	-0.0102121	0.958048	alf5
GRMZM2G016939	-0.0304589	0.932067	0.164448	0.447838	0.0113381	0.966398	-0.31993	0.0711974	pzb01111
GRMZM5G801627	3.67502	0.000424731	2.79996	0.000616317	2.79243	0.00271878	2.1483	0.0109563	c3h39
GRMZM2G100505	0.402315	0.00802264	0.645602	0.000647012	1.27158	2.93567e-05	0.388735	0.242559	rop3
GRMZM2G017087	-0.456957	0.455198	0.596268	0.525233	1.15288	0.0897454	-0.128207	0.865187	kn1
GRMZM2G017142	0.112068	0.466701	-0.221844	0.0786263	0.256446	0.10172	-0.0951266	0.668153	alf9
GRMZM2G017268	-0.0679371	0.989237	0.946016	0.505038	0.401441	0.432377	0.122308	0.912003	myb63
GRMZM2G173090	0.0211867	0.997115	-0.372585	0.75512	1.89354	0.000137304	-0.213699	0.826524	hsftf12
GRMZM2G129674	1.18802	0.0346306	3.63977	7.19659e-05	2.19533	7.33771e-06	2.02174	5.70362e-06	ereb179
GRMZM2G017429	0.637274	0.183228	0.651716	0.340455	-0.268192	0.613593	0.0957863	0.924772	mterf19
GRMZM2G017470	0.514269	0.423281	-0.0691505	0.906762	-0.304115	0.789194	0.241728	0.581093	dof27
GRMZM2G017520	1.1672	0.20823	0.0608748	0.82649	-0.114145	0.590271	0.0938729	0.819987	myb128
GRMZM2G017557	0.392527	0.907253	1.17034	0.377229	-0.163226	0.629863	-0.223073	0.592199	rtp1
GRMZM2G073054	0.0739036	0.604543	0.0147658	0.941584	1.25474	5.60391e-06	0.534383	0.000698421	sbe3
GRMZM2G017616	0.225633	0.271768	0.188439	0.260321	-0.144714	0.413172	-0.0859773	0.881414	lox9
GRMZM2G017805	0.0619731	0.462788	-0.00502574	0.968673	0.021251	0.80333	0.0861776	0.353682	crup1
GRMZM2G017845	0.110246	0.3868	0.110281	0.35473	-0.00397618	0.978112	-0.00420194	0.986493	limtf11
GRMZM2G017882	1.19875	0.0947072	1.50127	0.181182	0.315167	0.790267	0.133581	0.927898	platz8
GRMZM2G018177	0.0375687	0.811472	-0.0813869	0.475097	-0.0750949	0.531599	-0.0222768	0.921119	tpi3
GRMZM2G018241	0.139228	0.499272	-0.0413015	0.844074	0.00706712	0.97398	0.112773	0.638959	cesa9
GRMZM2G018254	-0.798979	0.549048	0.928823	0.515329	-0.332464	0.51266	-0.573515	0.786674	gras48
GRMZM2G018375	0.0935384	0.968049	1.42121	0.276493	0.169952	0.376543	0.163051	0.658395	thi1
GRMZM2G018414	-0.0425402	0.896625	0.257042	0.376717	-0.285084	0.12238	-0.245082	0.334783	grftf4
GRMZM2G018436	0.720446	0.548834	0.410072	0.714008	-0.421141	0.225477	1.51977	0.317842	nactf126
GRMZM2G018447	0.0468076	0.833465	0.0492991	0.781057	-0.0942788	0.378666	-0.147739	0.295894	uce1
GRMZM2G018472	-0.170861	0.757045	0.420954	0.616823	-0.200683	0.811068	0.484923	0.648191	bhlh26
GRMZM2G018487	-0.272257	0.143503	-0.50115	0.00810012	-0.474168	0.0777445	-0.649244	2.67126e-05	wrky107
GRMZM2G098520	0.00957109	0.998934	-0.357455	0.805179	1.22036	0.01832	1.18867	0.0126373	ssu1
GRMZM2G018793	1.6185	0.170912	1.18402	0.413032	0.289633	0.578248	1.52025	0.240537	AY111333
GRMZM2G003466	0.903355	0.00130745	2.41905	4.17577e-06	1.19726	0.00175543	1.67439	1.60726e-07	ereb101
GRMZM2G018984	-1.17667	0.0658855	-0.370156	0.192366	-0.248544	0.224241	-0.194396	0.677217	ereb180
GRMZM2G325653	-0.633666	0.441068	-1.06327	0.0337902	-0.792245	0.408252	-0.641726	0.615492	mlo6
GRMZM2G019060	0.730141	0.329932	0.132449	0.883956	0.00931012	0.986219	0.656129	0.158897	gras85
GRMZM2G019106	-0.107728	0.791064	0.202649	0.421985	-0.105433	0.559449	-0.0281258	0.956242	bzip71
GRMZM2G019121	0.00149014	0.99732	-0.0583497	0.545831	0.0923641	0.285992	0.105051	0.36671	dts1
GRMZM2G019183	-0.0269516	0.949693	-0.544629	0.00987459	-0.0407807	0.875647	0.0436732	0.936391	trps13
GRMZM2G019267	-0.0421512	0.656945	-0.137243	0.055323	-0.0149285	0.873937	-0.048071	0.675677	AY110019
GRMZM2G019325	-0.176091	0.285374	-0.138885	0.490247	0.0958103	0.667347	0.0271365	0.952327	rps11
GRMZM2G089850	1.68018	0.00222073	1.14481	0.00149562	0.259812	0.231247	0.243716	0.343239	dof16
GRMZM2G085964	1.51049	2.51556e-06	3.10119	9.84697e-07	3.19486	0.000141807	1.71484	6.56209e-06	ereb69
GRMZM2G173633	0.409771	0.817666	0.00249501	0.999171	1.19572	0.0274151	0.462705	0.81834	myb84
GRMZM2G019434	0.271227	0.0453503	0.281542	0.0127601	0.094787	0.380553	0.234849	0.0772641	mkkk51
GRMZM2G019443	0.546497	0.784666	0.497738	0.39455	-0.211908	0.780548	0.457476	0.857673	ereb82
GRMZM2G019446	0.0684816	0.806636	-0.0179315	0.956619	-0.245538	0.130662	-0.055229	0.863734	bzip41
GRMZM2G119186	1.49517	0.241126	1.41989	0.392796	-0.236922	0.822119	2.70322	0.0282085	chi3
GRMZM2G019799	0.282909	0.0566473	0.225572	0.229757	0.187064	0.242479	-0.211418	0.260311	ao3
GRMZM2G169382	1.58421	0.00130745	3.57194	0.00010386	2.59908	7.7295e-06	2.55884	2.82676e-05	ereb193
GRMZM2G165272	0.939223	0.00276414	0.360615	0.195453	1.20697	0.000118374	0.80797	0.0049198	hsftf10
GRMZM2G019907	0.0683218	0.891683	0.0469786	0.922144	0.199902	0.264987	-0.155729	0.617179	bzip56
GRMZM2G020016	0.202948	0.894994	0.405967	0.761537	-0.32083	0.653163	0.740574	0.446839	ereb42
GRMZM2G135447	0.0596325	0.992085	0.563338	0.724551	1.17995	0.0215517	0.980626	0.405809	hb8
GRMZM2G020150	0.932479	0.201	0.580302	0.190246	0.0972448	0.727705	0.634477	0.164823	ereb196
GRMZM2G020859	0.543464	0.626835	1.52245	0.109915	1.17372	0.0393725	0.0145481	0.984735	kch2
GRMZM2G020187	-0.0569594	0.761487	-0.130352	0.432036	0.133474	0.499435	0.106187	0.666961	rgd1
GRMZM2G020216	0.0064181	0.983275	0.00310562	0.986088	0.121573	0.247484	-0.0540573	0.743899	mpk2
GRMZM2G020254	-0.888983	0.663328	0.490534	0.824961	0.437865	0.138585	0.442944	0.87875	wrky33
GRMZM2G020366	-0.00183718	0.997857	0.179343	0.173307	0.22464	0.0550529	-0.000692996	0.998315	pzb01112
GRMZM2G020409	-0.251116	0.00629463	-0.296336	0.00162819	0.0378539	0.741395	-0.382336	0.000427772	pza03409
GRMZM2G020772	0.428401	0.168568	0.230735	0.436266	0.0332962	0.903531	-0.0451512	0.892873	myb81
GRMZM2G020799	0.0814649	0.98761	1.14355	0.0974219	0.777755	0.144459	0.00202531	0.999101	bzip13
GRMZM2G020805	0.260867	0.601067	0.229571	0.663875	0.0676244	0.91858	0.304903	0.595062	tcptf43
GRMZM2G020928	0.00351023	0.989522	0.0419243	0.633428	0.0606332	0.418178	0.0620041	0.566365	c3h53
GRMZM2G075499	0.0208603	0.997466	1.3156	0.192533	2.21697	0.0082099	0.340008	0.639221	lbd24
GRMZM2G021095	0.362328	0.715024	0.14997	0.89025	-1.72164	0.0841613	1.04721	0.602583	lbd4
GRMZM2G021331	-0.0101948	0.969336	-0.103973	0.391592	-0.132055	0.25485	-0.0426537	0.844473	csu849(atpb)
GRMZM2G021339	0.820311	0.0084118	0.441572	0.0156928	-0.0476065	0.769664	-0.0528628	0.858242	hb115
GRMZM2G009406	2.1745	0.00236825	0.837317	0.0768197	0.469251	0.0633266	0.341484	0.366379	dof2
GRMZM2G021573	0.405499	0.808776	1.0325	0.373757	-0.609158	0.572107	0.0197346	0.989465	ereb161
GRMZM2G177229	1.50197	2.94904e-08	1.30582	1.31027e-07	1.14526	1.0128e-06	0.879985	1.81938e-05	c3h40
GRMZM2G431445	-0.979994	0.349274	-1.02826	0.0271115	0.0133109	0.985374	0.305145	0.760247	hagtf21
GRMZM2G021687	0.0850062	0.861785	0.251212	0.723865	0.388727	0.259065	0.702994	0.195072	psa2
GRMZM2G021790	-0.241217	0.848657	1.18126	0.25924	-1.53302	0.138541	-0.16316	0.953859	ereb146
GRMZM2G021831	0.676554	0.0636456	0.196668	0.632131	-0.0205809	0.964286	0.495568	0.274407	thx15
GRMZM2G022019	0.0326442	0.778943	0.18987	0.0289925	0.141933	0.117476	0.175363	0.0946135	eif7
GRMZM2G022088	0.0513816	0.68653	-0.0281851	0.812308	-0.0762967	0.419292	-0.115192	0.267415	phm13823
GRMZM2G113060	1.38204	0.00503555	1.78733	0.0875044	4.1337	0.00124938	0.971574	0.671534	ereb71
GRMZM2G022359	0.0222983	0.909661	0.0490177	0.772602	0.100788	0.498648	0.0792803	0.734178	ereb163
GRMZM2G022499	0.344642	0.182731	0.190672	0.558664	0.374624	0.149891	0.257308	0.502269	mybr103
GRMZM2G140107	1.06897	0.0960577	0.727212	0.0239378	1.13151	0.0445528	0.555058	0.0686357	phm9914
GRMZM2G022558	0.160504	0.448049	-0.218347	0.176511	-0.345156	0.345571	0.334659	0.608107	fae2
GRMZM2G090568	2.27583	0.133938	3.17236	6.44822e-07	1.1282	0.0055858	2.47643	0.0353708	cat2
GRMZM2G022945	-0.257187	0.142697	-0.495879	0.108655	0.517013	0.287882	-0.0984948	0.864781	phd6
GRMZM2G023020	0.0460388	0.693984	-0.103858	0.242596	-0.114408	0.142423	-0.0119918	0.94872	phm3457
GRMZM2G023194	0.0158484	0.919953	-0.0126593	0.927749	0.00521692	0.97028	-0.027493	0.887954	isp1
GRMZM2G023257	-0.183064	0.246993	-0.0879917	0.764213	0.240161	0.324008	0.104621	0.788544	mterf11
GRMZM2G023285	0.526805	0.674428	-0.0567596	0.912362	-0.117536	0.772503	-0.324256	0.736535	ofp18
GRMZM2G023289	0.184181	0.196023	0.00832528	0.970899	0.276288	0.0679365	0.0348615	0.898264	pgm1
GRMZM2G023291	0.137426	0.768494	0.111808	0.767132	0.260789	0.744339	0.0661361	0.895824	hb124
GRMZM2G023422	0.224612	0.825849	-0.261486	0.753025	0.802737	0.105766	-0.364462	0.674721	pol1
GRMZM2G164318	0.88662	0.0174022	0.937273	0.000574612	1.10206	0.00170327	1.20366	0.0296435	hyd4
GRMZM2G023667	-0.0831896	0.392321	-0.211569	0.0213442	0.109597	0.275401	0.0371116	0.837379	mybr75
GRMZM2G100976	0.11506	0.861785	-1.01013	0.0363254	-0.00342729	0.99659	-0.52934	0.584585	psa1
GRMZM2G023858	0.0270726	0.891912	0.00231187	0.991642	0.107489	0.42834	-0.0632395	0.756516	csu318
GRMZM2G129513	0.482713	0.61762	1.10324	0.290722	1.09803	0.00497887	0.773062	0.23708	mdh6
GRMZM2G023988	0.120311	0.456687	0.131292	0.406272	0.0856538	0.490524	0.189136	0.199128	c2h3
GRMZM2G024054	0.209935	0.120824	0.207171	0.337762	0.146689	0.325258	-0.000378198	0.999429	mybr99
GRMZM2G024247	-0.00583393	0.995689	0.125052	0.773678	0.376742	0.0791552	-0.171676	0.610915	hmg4
GRMZM2G024476	1.99054	0.0915167	-0.37936	0.824666	0.451616	0.69968	2.61419	0.00416609	cko4b
GRMZM2G024530	0.277931	0.420992	0.512407	0.0776071	0.269794	0.119819	-0.0101636	0.980375	bhlh171
GRMZM2G024655	-0.15871	0.470923	0.128931	0.706211	-0.236801	0.089659	-0.372383	0.0256203	c3h42
GRMZM2G036609	0.0280825	0.922607	1.00088	5.91569e-07	-0.148543	0.243733	0.174329	0.296146	fgs1
GRMZM2G024104	1.79442	1.91066e-05	0.716251	0.00848292	1.07011	8.64469e-05	0.310499	0.164281	gln2
GRMZM2G024898	-0.248916	0.292825	0.248232	0.324483	-0.380917	0.0575849	0.0176054	0.994605	wrky70
GRMZM2G024973	0.622696	0.0557377	0.305189	0.270241	-0.0655611	0.819486	0.500679	0.127599	d9
GRMZM2G024976	0.168435	0.353212	0.258119	0.185899	-0.134773	0.489812	0.439881	0.0179658	arid6
GRMZM2G025014	-0.0019156	0.997115	0.00814875	0.966184	-0.0187099	0.880779	0.0105037	0.962631	c3h4
GRMZM2G025231	0.290331	0.18788	0.271252	0.0915885	0.0805192	0.596602	0.0200918	0.949075	cesa7
GRMZM2G025409	0.0402856	0.908259	0.549877	0.0763163	0.155668	0.401738	0.111863	0.745695	ppr5
GRMZM2G025592	-0.42316	0.000230793	-0.428635	0.00181293	0.0140574	0.93967	-0.196811	0.191506	met2
GRMZM2G061487	1.26432	3.47365e-05	2.01153	1.9755e-07	1.05817	4.71942e-05	1.28861	2.5079e-05	ereb204
GRMZM2G025685	0.201738	0.358584	0.0124695	0.989715	1.381	0.316983	-0.553605	0.793257	hsftf27
GRMZM2G013821	-0.008126	0.987923	0.00266578	0.993995	1.05636	0.00251221	0.355478	0.150279	hmg2
GRMZM2G025812	-0.264649	0.0900893	-0.578588	8.05623e-06	0.125665	0.277694	-0.000302598	0.999429	bzip112
GRMZM2G025832	-0.404684	0.911538	2.37068	0.150112	-0.0256221	0.93967	0.274768	0.938812	pr1
GRMZM2G025924	0.0374112	0.846192	-0.118278	0.392132	0.0684552	0.619089	0.00203566	0.994579	sdg137
GRMZM2G025992	0.106656	0.413419	-0.0653287	0.62606	0.0617469	0.624438	-0.00763564	0.978302	sod2
GRMZM2G103773	1.09379	8.5954e-05	0.280432	0.181982	1.04558	0.0208035	0.642478	0.044092	brd1
GRMZM2G492156	0.341317	0.0519094	0.763766	1.88333e-05	1.04424	7.8294e-08	0.450143	0.00572775	mads78
GRMZM2G300924	1.84878	0.102467	2.76446	0.0028718	1.59769	0.0409587	1.3042	0.0491865	ereb170
GRMZM2G026223	-0.583491	0.377092	0.283199	0.76097	-0.122119	0.877561	-0.0522283	0.951833	mads56
GRMZM2G026417	0.5845	0.0560337	0.30613	0.4022	0.0907069	0.809739	0.647783	0.131996	gbptf18
GRMZM2G026442	0.0557387	0.635987	-0.0290298	0.788676	0.111439	0.217493	0.0196093	0.91984	pza02479
GRMZM2G026643	0.0269075	0.937218	-0.338702	0.146038	0.329498	0.737178	0.524572	0.72836	ocl1
GRMZM2G038821	1.89289	0.0314181	2.9967	0.0109182	1.03712	0.0249052	0.822065	0.178842	pdc2
GRMZM2G026742	-0.160912	0.206134	-0.179299	0.184542	0.104479	0.321803	0.0610017	0.7423	hsftf9
GRMZM2G026807	0.118156	0.211845	0.0103625	0.948723	-0.0309638	0.704541	-0.1139	0.24415	csu1171
GRMZM2G104925	0.319371	0.18655	0.376065	0.265431	1.03458	0.016648	0.594534	0.0412445	fea2
GRMZM2G047918	0.819368	0.361889	1.12064	0.00432343	0.733126	0.0199682	-0.0982315	0.888554	ereb191
GRMZM2G026926	0.518521	0.581468	-0.109069	0.936544	-0.222264	0.76194	1.59793	0.218857	ereb154
GRMZM2G026927	0.034507	0.993368	-0.346784	0.762877	-0.0695789	0.917566	0.473612	0.585199	ofp28
GRMZM2G026930	-0.42651	0.911889	0.261248	0.937439	-0.332996	0.127278	0.296476	0.93528	a1
GRMZM2G026980	-0.424516	0.908451	1.32806	0.586539	-0.725254	0.231394	0.751922	0.026132	xet1
GRMZM2G027068	-0.211386	0.693984	0.175249	0.801924	-0.385498	0.369484	-0.092712	0.85212	bhlh48
GRMZM2G027075	-0.0442641	0.848471	0.256991	0.320899	0.273454	0.157042	-0.0564048	0.864467	jmj4
GRMZM2G027219	-0.437326	0.0368108	-0.344593	0.173213	0.336048	0.0800697	0.210916	0.647827	vde1
GRMZM2G027309	-0.412615	0.00818827	-0.923995	0.0214616	-0.283269	0.254543	-0.582507	0.0454193	nactf99
GRMZM2G171569	1.08164	0.0973638	1.37534	0.00218096	0.663338	0.167961	0.60624	0.366335	ereb64
GRMZM2G067743	0.0346424	0.954108	-0.604653	0.323677	1.02268	0.0497791	0.0204359	0.986896	grftf12
GRMZM2G027522	-0.202825	0.93406	-0.127449	0.893369	-0.0543744	0.953361	2.26693	0.121881	mac1
GRMZM2G027535	0.271432	0.0323199	0.127274	0.322555	0.206934	0.0548886	0.0836166	0.627533	bsdtf8
GRMZM2G027663	-0.129265	0.451849	0.136189	0.63688	0.104594	0.467934	0.0782168	0.770203	thic1
GRMZM2G027723	0.119574	0.54322	-0.061462	0.726079	-0.0391998	0.813258	-0.0834247	0.717515	cesa2
GRMZM2G027972	-0.0301965	0.993627	1.20738	0.408586	-0.103045	0.912592	-0.196203	0.851589	wrky87
GRMZM2G027976	0.204185	0.446196	-0.383961	0.018262	-0.30033	0.749451	0.296698	0.85212	bzip53
GRMZM2G027995	-0.12398	0.32308	-0.265231	0.0186769	-0.149857	0.241932	-0.0259908	0.926792	eif4a
GRMZM2G028037	0.00688823	0.983275	0.118333	0.34236	0.179716	0.0708467	0.0451595	0.797867	pza03391
GRMZM2G028039	-0.140759	0.716506	-0.177881	0.433533	0.00154242	0.994988	-0.0833516	0.757817	AY109543
GRMZM2G028041	-0.148756	0.971224	1.0781	0.48877	0.0823604	0.715148	0.446568	0.455233	hb132
GRMZM2G421033	0.39095	0.564866	-0.0541449	0.908355	0.906949	0.00123759	1.13167	0.0081218	ereb156
GRMZM2G028054	-0.373489	0.466187	-0.973091	0.0329185	-0.388688	0.415375	-0.64027	0.50537	myb74
GRMZM2G093313	0.069711	0.880446	0.131918	0.829565	1.01089	0.00810327	0.201972	0.696455	kch4
GRMZM2G113228	0.163553	0.881834	1.03337	0.0050289	0.999956	0.00624712	0.169417	0.662911	dmag2a
GRMZM2G166337	0.531239	0.889055	1.17386	0.645399	0.999368	0.0125808	0.129671	0.979729	myb141
GRMZM2G028393	-0.241668	0.755322	0.0207263	0.990046	-0.0162624	0.965136	0.355178	0.677739	sci1
GRMZM2G087059	0.52826	0.0751965	0.474805	0.00169002	0.430586	0.0165857	1.18487	2.19406e-07	ereb131
GRMZM2G028438	0.724803	0.392811	0.089293	0.938538	-0.132698	0.73949	0.274491	0.729045	gras76
GRMZM2G028608	-0.396837	0.63285	0.440665	0.709099	-0.524657	0.557966	0.68369	0.633133	gras51
GRMZM2G171383	0.0227838	0.935837	0.283343	0.0500087	0.990145	0.00416964	0.426367	0.373506	ans2
GRMZM2G313481	1.23566	0.377645	1.02576	0.00251726	-0.294311	0.270207	0.231575	0.731214	phm662
GRMZM5G845611	0.393855	0.82696	0.522718	0.64286	0.978872	0.0209534	1.37724	0.236825	gpb1
GRMZM2G029292	0.116606	0.788042	-0.372237	0.165427	0.103173	0.783174	-0.0664184	0.904446	wrky35
GRMZM2G029323	0.305078	0.0945106	0.670065	0.00306469	0.0616061	0.683764	0.374279	0.0165324	ereb17
GRMZM2G119783	0.881923	0.717046	1.02817	0.00231535	0.131682	0.649705	0.0578661	0.91897	xth1
GRMZM2G082387	0.926887	0.00338842	0.846005	0.00490491	0.666152	0.0913499	1.32996	0.00664569	gras4
GRMZM2G029824	-0.0682434	0.817407	-0.353593	0.0363224	0.38708	0.309288	0.263609	0.606672	pmp1
GRMZM2G029979	0.326906	0.879405	1.65606	0.250027	-0.111485	0.84735	0.476787	0.539026	bzip28
GRMZM2G156006	3.1149	0.00119897	1.78192	0.00204685	1.40613	0.187147	1.60722	0.238931	ereb207
GRMZM2G030148	-0.18538	0.625267	0.234649	0.706992	-0.488844	0.346277	0.485364	0.431096	smk1
GRMZM2G149647	1.02789	0.336818	0.730694	0.490393	0.962684	0.023478	0.809959	0.130455	hsp26
GRMZM2G162748	0.860321	0.576047	1.41833	0.213124	0.962596	0.0402385	1.44305	0.0204203	ris1
GRMZM2G030272	0.0271412	0.934903	-0.0836928	0.702953	0.0174233	0.923033	0.800553	0.00140654	wrky32
GRMZM2G030280	-0.0808335	0.586963	0.0968942	0.573816	-0.0681254	0.632073	0.126675	0.481953	bzip72
GRMZM2G146028	1.23445	0.00343632	0.690613	0.0379464	0.96294	0.00690824	0.594553	0.0759127	ereb8
GRMZM2G030458	0.173667	0.558044	0.267338	0.434322	-0.0259707	0.953577	0.687906	0.101109	gbptf9
GRMZM2G030465	0.398464	0.77296	0.991281	0.00874278	-0.258866	0.514196	0.146365	0.78204	iaa24
GRMZM2G030523	-0.36859	0.0348843	-0.504625	0.0282856	0.106999	0.724618	-0.0185623	0.973274	pcna1
GRMZM2G030583	-1.22457	0.732144	-0.173446	0.966184	-0.17784	0.55312	0.00671021	0.9986	tps26
GRMZM2G030606	0.256071	0.508425	0.0433188	0.937227	-0.0161652	0.953201	-0.159926	0.475702	csu173
GRMZM2G030628	-0.0670145	0.862858	-0.0879307	0.832141	0.177039	0.48735	0.120271	0.776428	hcp101a
GRMZM2G039828	0.612957	0.00341226	0.522416	0.0277269	0.956652	0.000269371	0.92693	0.00234613	bzip6
GRMZM2G030744	0.00834279	0.995916	0.201542	0.783374	-0.243905	0.166338	-0.166576	0.764312	bhlh168
GRMZM2G030762	0.264082	0.274944	0.14019	0.537343	-0.126067	0.538932	0.00981373	0.981157	bhlh55
GRMZM2G030784	0.154026	0.231504	0.0596391	0.675551	0.0906022	0.493397	-0.00360712	0.989738	tpi4
GRMZM2G031062	-1.10776	0.379611	0.172836	0.939501	-0.205223	0.758058	1.17566	0.379791	hagtf7
GRMZM2G031120	0.78602	0.739987	0.24633	0.917579	0.191887	0.722996	1.0203	0.352012	nactf106
GRMZM2G031200	0.560042	0.87888	1.34298	0.570889	0.680998	0.10631	0.127069	0.789502	nactf87
GRMZM2G031331	0.755067	0.48842	0.0180803	0.98051	-0.615588	0.490323	-0.433941	0.113341	mlo3
GRMZM2G031398	-0.170384	0.245468	0.1686	0.197293	-0.0490164	0.697361	-0.308089	0.0293388	nlp3
GRMZM2G031461	-0.00835313	0.994494	0.225607	0.553514	-0.00958589	0.975214	-0.297266	0.312481	nudix1
GRMZM2G031584	0.0859117	0.641998	0.110004	0.429453	0.269301	0.0708998	-0.00485849	0.988596	pza00827
GRMZM2G031615	-0.141688	0.514661	0.0694327	0.716767	-0.265708	0.618616	0.102819	0.681168	iaa14
GRMZM2G112483	0.0479666	0.812075	0.144252	0.430216	0.937085	0.00203937	0.440151	0.160654	bzip121
GRMZM2G031827	0.147134	0.799438	0.444851	0.422251	0.417385	0.285992	0.237341	0.744924	c3h36
GRMZM2G011110	0.605968	0.649468	-0.596456	0.446335	0.935189	0.0406055	0.245032	0.906491	ereb13
GRMZM2G031963	0.0319632	0.986495	-0.256903	0.795653	-1.00574	0.335398	0.943876	0.305325	wrky59
GRMZM2G031981	0.00760045	0.992401	0.281473	0.383573	0.164277	0.429574	0.0384884	0.924461	gpm7
GRMZM2G032003	0.142579	0.452908	-0.029083	0.889458	0.302349	0.0979456	-0.00865208	0.982747	ugp1
GRMZM2G032047	0.161752	0.915009	0.901552	0.586615	-0.0421024	0.904929	0.377586	0.544239	AY110435
GRMZM2G105644	1.75452	0.00751238	1.4115	0.0631362	0.931232	0.00581776	0.142866	0.912166	ggh1
GRMZM2G032252	-0.119314	0.202889	-0.0455331	0.742464	-0.0423114	0.699416	-0.0862046	0.544001	hmg14
GRMZM2G032282	0.221067	0.0717532	0.465914	0.00139715	0.098072	0.462519	0.515438	0.00122748	cpx2
GRMZM2G032315	-0.194958	0.22953	-0.120793	0.525075	0.109934	0.613593	0.0411183	0.922355	arpp1a
GRMZM2G032336	0.0662504	0.684618	0.158308	0.136237	-0.111252	0.326972	0.0503701	0.793186	camta2
GRMZM2G032478	0.462271	0.640107	0.574915	0.54271	-0.140775	0.821839	0.303642	0.892554	ofp10
GRMZM2G032711	-0.148088	0.362862	-0.380177	0.0523808	0.36527	0.149451	0.0355324	0.938876	nfc104a
GRMZM2G008247	0.545116	0.808517	0.349807	0.821591	0.925782	0.0340327	-0.284257	0.930307	glu2
GRMZM2G032905	-0.413902	0.457909	0.474615	0.401721	0.842852	0.0851168	-0.149495	0.824935	mads63
GRMZM2G033138	0.100149	0.469133	0.00484892	0.982751	-0.108339	0.43131	-0.0816398	0.685733	hb28
GRMZM2G033356	0.7511	0.432262	0.118442	0.706003	0.0139912	0.989176	1.10674	0.0734215	bhlh130
GRMZM2G450459	0.295301	0.888643	1.09845	0.446594	0.917695	0.0291033	0.387628	0.616463	srs6
GRMZM2G310431	1.07319	0.000622269	0.349323	0.219155	0.913203	0.00079139	0.497535	0.0527652	hsp1
GRMZM2G033694	-0.203055	0.308619	-0.366906	0.27433	-0.0726886	0.689063	-0.0524147	0.926792	sdg110b
GRMZM2G033799	-0.0516158	0.734134	-0.0323418	0.821111	-0.139247	0.13644	-0.337676	0.00267552	got5
GRMZM2G478417	0.555369	0.000132455	0.483268	0.000189959	0.909162	5.39964e-07	0.679616	1.84441e-05	bzip49
GRMZM2G117164	2.69192	0.28961	4.62531	0.0221431	1.73538	0.00365453	3.24832	0.00422752	hb41
GRMZM2G034113	-0.175862	0.812069	-0.297561	0.229335	-0.559665	0.312967	-0.22921	0.935169	hb126
GRMZM2G034217	0.251313	0.215598	0.212007	0.290913	0.136751	0.508948	0.157755	0.573247	mterf3
GRMZM2G034302	1.1551	0.136583	0.420046	0.100237	0.193124	0.587181	0.315176	0.179367	sut1
GRMZM2G178261	0.0643728	0.796531	-0.204287	0.48877	0.900149	0.0173546	0.51366	0.520979	grftf1
GRMZM2G031323	0.33174	0.907275	2.98157	0.0325207	0.899063	0.0244849	-0.171916	0.9559	myb105
GRMZM2G034572	-0.297222	0.0134465	-0.0886809	0.620838	-0.169158	0.717525	-0.113409	0.756516	pan2
GRMZM2G034638	0.517938	0.146371	0.404392	0.313616	0.00470951	0.991571	0.105695	0.859346	tcptf20
GRMZM2G034647	-0.336882	0.0933398	-1.90986	0.0969088	0.416379	0.704541	0.100591	0.93904	cyc1
GRMZM2G051619	2.76179	0.0917749	1.89977	0.0186732	0.894872	0.00886158	1.05806	0.0780479	ga2ox6
GRMZM2G351330	2.91346	0.0360786	-0.286644	0.901491	1.36461	0.132905	1.87155	0.0708228	hb66
GRMZM2G034840	-0.720153	0.0527946	-0.0554495	0.971621	0.885242	0.321803	-0.0807282	0.939957	arftf4
GRMZM2G034876	0.734248	0.670759	-0.308006	0.682831	0.749654	0.140952	-0.142586	0.930342	grftf6
GRMZM2G035092	0.151647	0.703546	0.859374	0.074615	0.551465	0.218097	0.386365	0.579615	mads53
GRMZM2G035156	-0.190386	0.393191	-0.43389	0.028944	-0.00854878	0.995376	-0.749075	0.693861	bhlh74
GRMZM2G035213	-0.0263855	0.949847	0.140427	0.665689	0.180084	0.611855	0.232068	0.627131	vte4
GRMZM2G035370	1.20247	0.0739008	-0.467644	0.269583	0.127373	0.811112	0.881968	0.0430345	glk16
GRMZM2G131516	-0.0989147	0.748935	-0.332581	0.491103	0.88866	0.0376335	0.653939	0.352877	scro1
GRMZM2G035688	0.262811	0.713517	0.311078	0.616824	0.716808	0.147086	-0.0569867	0.955362	abph1
GRMZM2G035820	-0.211595	0.214127	-0.196117	0.376641	0.0450657	0.795901	-0.214836	0.340053	rnc1
GRMZM2G036092	0.546574	0.0532669	0.345131	0.347231	0.636189	0.562337	0.904323	0.268032	bhlh30
GRMZM2G036351	0.553754	0.681668	0.974117	0.112689	0.338399	0.179225	0.13769	0.855531	zim4
GRMZM2G452178	0.721614	0.681668	1.06359	0.0271345	0.0340208	0.888441	0.512596	0.494287	gn1
GRMZM2G036554	-0.0176442	0.998876	1.94409	0.157131	-0.218326	0.725615	0.13918	0.957433	bhlh153
GRMZM2G419239	0.491415	0.772397	0.97855	0.341203	0.868469	0.02347	0.394502	0.662911	myb42
GRMZM2G037043	0.129297	0.930034	0.859906	0.2337	0.0147891	0.991598	0.787058	0.563053	ofp30
GRMZM2G037128	0.557468	0.00376748	0.468881	0.0409024	0.731399	0.128663	0.316282	0.564787	thx21
GRMZM2G037200	-0.0416215	0.68653	-0.0215431	0.841057	0.0737363	0.387801	-0.116571	0.242233	c3h34
GRMZM2G121543	0.016641	0.9582	0.00748304	0.986576	0.85929	0.00411232	0.0498564	0.893254	rad51a
GRMZM2G037368	-0.0829544	0.653183	0.313321	0.0211445	0.195077	0.153288	-0.266009	0.0668169	rum1
GRMZM2G000158	1.19038	0.00663474	2.87572	0.000145681	0.85674	0.00925775	-0.0163811	0.974768	iaa25
GRMZM2G037630	0.097897	0.675676	0.155482	0.496124	0.01518	0.946673	0.0771886	0.773095	ca2p3
GRMZM2G037650	0.0155428	0.975165	-0.0764638	0.835248	0.281029	0.0946079	-0.0743098	0.784712	myb167
GRMZM2G037792	0.0771577	0.674061	-0.102125	0.538179	0.341216	0.0607578	0.276398	0.179367	gras79
GRMZM2G038066	-0.414688	0.109075	0.0366911	0.968226	-0.308697	0.169542	-0.230022	0.655321	alf3
GRMZM2G038073	-0.90463	0.0876607	-1.09026	0.0566719	-0.510967	0.191324	-0.794614	0.236825	nactf13
GRMZM2G038153	-0.0654816	0.995888	2.48049	0.140571	0.21991	0.344523	-0.318751	0.64804	tps8
GRMZM2G038158	-0.0814024	0.950445	1.047	0.0732261	-0.461902	0.216841	0.494518	0.499832	wrky8
GRMZM2G157817	0.18214	0.490504	0.956274	0.0200991	0.847979	0.0109812	0.719639	0.051502	xrcc3
GRMZM2G038303	0.220084	0.806225	0.39275	0.562553	0.281021	0.499965	0.00880139	0.994186	ca2p15
GRMZM2G417089	0.113131	0.62441	1.46474	0.000135817	0.847919	0.0207561	0.755693	2.72096e-05	jmj22
GRMZM2G091964	0.468318	0.00341226	0.912393	2.84897e-07	0.846442	7.38506e-08	0.348975	0.0038752	ca2p16
GRMZM2G039113	-0.305575	0.274625	0.470239	0.488264	0.843229	0.0385976	0.488899	0.18137	tan1
GRMZM2G038722	-0.012092	0.999168	1.03029	0.289802	-0.266179	0.314559	-0.489202	0.318723	myb13
GRMZM2G038783	0.493637	0.0319746	-0.111154	0.65546	-0.225442	0.276376	-0.0895818	0.830711	col13
GRMZM2G088064	0.222145	0.184189	0.485264	0.00741457	0.839001	2.98677e-05	0.650839	0.00231589	alt4
GRMZM2G038964	0.0870842	0.729925	-0.328809	0.051924	-0.689742	0.0946374	0.0625073	0.956054	pza00978
GRMZM2G089259	0.13925	0.374077	-0.134426	0.422161	0.837712	0.00715066	0.373725	0.240333	mlo4
GRMZM2G039396	-0.0635135	0.675043	-0.000353647	0.999163	0.237568	0.107042	0.256399	0.181592	prpo1
GRMZM2G174776	0.476626	0.0198449	0.0330076	0.910178	0.833446	0.00219284	0.350168	0.103383	ca5p14
GRMZM2G024550	0.955317	0.000149263	1.47826	0.000244503	0.823009	0.0283047	0.827956	0.10407	mterf17
GRMZM2G039889	-0.146741	0.178073	-0.000195611	0.999606	0.0248912	0.870598	0.0121707	0.965076	c3h46
GRMZM2G039895	-0.0688788	0.595317	0.0636842	0.700603	0.121068	0.354057	0.0171081	0.953582	phd1
GRMZM2G040095	0.996347	0.149156	0.555112	0.173537	0.281663	0.130985	0.776194	0.21668	lox6
GRMZM2G040298	0.251112	0.740503	0.209419	0.408295	-0.0383301	0.896886	0.809232	0.352336	wrky29
GRMZM2G040627	-0.316867	0.0316948	-0.120071	0.76097	-0.306648	0.0809156	-0.207556	0.405023	udg1
GRMZM2G040634	-0.106157	0.588101	-0.0465717	0.876448	0.2082	0.325906	-0.0408607	0.931551	pza00111
GRMZM2G040673	0.0570203	0.968067	-1.21085	0.163199	0.0755224	0.914528	1.20817	0.45151	ofp41
GRMZM2G040736	0.272026	0.73348	0.302082	0.456217	0.51301	0.24929	0.467744	0.763282	crr1
GRMZM2G040762	-0.125725	0.294552	0.156209	0.192587	0.000637576	0.996906	0.0525972	0.762557	dcl101
GRMZM2G040911	-0.550737	0.728657	0.818863	0.514167	0.0637553	0.965384	0.370389	0.248396	pin11
GRMZM2G041015	0.202966	0.359224	0.273364	0.200897	-0.0548104	0.685431	-0.0259347	0.91897	phm3342
GRMZM2G114184	0.0492563	0.986739	0.236409	0.85773	0.802452	0.0478099	1.17363	3.33619e-05	hagtf2
GRMZM2G041415	-0.685988	0.686871	0.941231	0.38308	0.00159959	0.996128	0.705404	0.125155	myb8
GRMZM2G041462	0.627521	0.152502	0.0457018	0.882165	0.370163	0.0712105	0.887019	0.0473241	hb128
GRMZM2G137151	0.758939	0.0213835	0.28039	0.356184	0.802272	0.00569053	1.8273	0.00597057	dxs1
GRMZM2G041668	-0.190685	0.887119	-0.464658	0.569307	0.677386	0.556572	0.219382	0.759194	nactf91
GRMZM2G442658	0.524033	2.00205e-05	0.76387	2.56516e-08	0.80096	7.29803e-09	0.484572	2.43626e-05	adh1
GRMZM2G052720	0.395192	0.0848704	0.494314	0.0211636	0.799941	0.000290872	0.391002	0.0761373	ereb98
GRMZM2G041746	-0.6499	0.110866	0.0254128	0.992436	0.122452	0.914338	0.802751	0.629251	nactf116
GRMZM2G041761	0.807686	0.266148	0.578701	0.364071	1.56464	0.228696	-0.145896	0.963406	ofp23
GRMZM2G041818	0.325785	0.146661	0.407235	0.0721203	-0.0459927	0.831898	0.262512	0.32588	gbptf3
GRMZM5G875676	0.12846	0.357438	0.363797	0.0142148	0.798839	0.00036657	0.211259	0.358328	hagtf14
GRMZM2G041881	-0.139949	0.207021	-0.148661	0.186449	-0.183322	0.0950966	-0.104441	0.526405	btf3
GRMZM2G136344	0.560661	0.0314975	0.852396	0.000254686	0.794809	0.000588874	1.05613	2.87922e-06	fha18
GRMZM2G042101	0.752147	0.00314285	0.0692582	0.909562	-0.614556	0.536247	-0.0917169	0.975993	bhlh155
GRMZM2G042198	-1.60559	0.0894331	0.950412	0.279022	0.510009	0.288606	-0.0767698	0.933074	col14
GRMZM2G042218	0.0125613	0.995689	1.06252	0.352974	-1.58353	0.140092	0.0836557	0.974846	dof38
GRMZM2G042231	-0.21764	0.0750732	-0.0242478	0.897139	-0.222728	0.0554233	-0.080401	0.663771	haf101b
GRMZM2G042278	0.703826	0.00059066	0.677766	0.00244752	0.0931337	0.732109	0.515018	0.241371	nlp15
GRMZM2G042407	-0.0212737	0.976832	-0.0762652	0.887664	0.0311931	0.952019	0.0702306	0.931838	srs1
GRMZM2G042443	0.201453	0.232946	0.735759	0.0485945	0.28018	0.21571	0.283829	0.175884	mop1
GRMZM2G042666	-0.152648	0.763903	0.00488588	0.994829	-0.151773	0.727254	0.529727	0.405023	idd7
GRMZM2G042733	-0.00763981	0.99928	0.304157	0.913665	0.399292	0.542187	0.0438427	0.991252	in1
GRMZM2G032351	-0.454973	0.273362	-0.0750675	0.877423	0.790571	2.11949e-07	0.149185	0.619945	phot2
GRMZM2G042893	1.99995	0.136995	1.49909	0.0751559	-0.341975	0.80641	1.01353	0.0535964	bhlh144
GRMZM2G042895	0.272481	0.960849	1.4227	0.537549	0.87619	0.173366	1.94512	0.304192	bhlh116
GRMZM2G042920	0.562755	0.723888	1.12236	0.342002	-0.248187	0.589979	-0.141835	0.774791	bhlh7
GRMZM2G042992	-0.0365364	0.743	-0.156076	0.0672947	0.15677	0.0598186	0.0279967	0.869018	rel2
GRMZM2G079825	2.01076	0.00296529	2.73406	1.73701e-05	0.306306	0.741395	0.429633	0.629596	ereb91
GRMZM2G043250	0.124735	0.488561	0.411078	0.0159142	0.0368994	0.812635	-0.0452856	0.867553	farl7
GRMZM2G036966	0.125686	0.701219	-0.224936	0.554903	0.781106	0.0145643	0.0329351	0.922508	gbptf15
GRMZM2G043435	0.0840638	0.588221	-0.202183	0.0433159	-0.19401	0.0612574	-0.0977095	0.547574	rboh3
GRMZM2G043453	-0.428265	0.104921	0.128184	0.863318	0.415084	0.292247	0.422872	0.531812	chld1
GRMZM2G043600	1.22661	0.203259	0.000475092	0.999871	-1.08065	0.331599	-1.2857	0.187414	bzip22
AC234157.1_FG002	0.632887	0.0293797	1.11592	0.00634808	0.465261	0.1441	0.720087	0.0880063	lem1
GRMZM2G310368	0.641466	0.0143522	1.5921	7.17648e-07	-0.0108173	0.954573	0.329864	0.0643462	ereb147
GRMZM2G132185	0.428093	0.409058	1.91248	1.00297e-05	0.258314	0.48586	0.72529	0.186227	ereb83
GRMZM2G043813	-0.315286	0.86903	-0.732584	0.255196	-0.573457	0.304505	-0.0178209	0.984991	nactf65
GRMZM2G044074	0.0315138	0.848058	-0.171725	0.0968746	-0.136957	0.23267	-0.00223234	0.994872	les22
GRMZM2G044077	0.162654	0.952076	0.411062	0.829139	-0.923322	0.0679333	-0.181321	0.896442	ereb96
GRMZM2G133168	-0.291477	0.889609	2.58423	0.00505172	0.371336	0.765462	0.22387	0.765895	ereb103
GRMZM2G044132	-0.3414	0.834374	-0.753341	0.453061	-0.513944	0.12506	-0.348183	0.605703	aasr3
GRMZM2G044150	0.271873	0.624262	1.30646	0.180771	0.777929	0.547056	1.44186	0.413109	lbd31
GRMZM2G307588	0.077791	0.753076	0.453879	0.122117	0.77275	0.0176834	0.984077	0.00395323	tsh4
GRMZM2G044301	-0.120042	0.358401	-0.0343756	0.836682	0.28066	0.0912536	-0.0440694	0.897701	jmj10
GRMZM2G044408	0.291803	0.607602	0.108437	0.912442	0.681044	0.435221	-0.970362	0.449149	mads26
GRMZM2G102938	0.229126	0.558155	0.43468	0.362877	0.770384	0.00757777	0.409448	0.249348	abi50
GRMZM2G044576	0.168241	0.49938	-0.495975	0.113979	-0.0417411	0.97181	0.693862	0.679192	gata13
GRMZM2G044752	-0.0554157	0.92754	0.760087	0.0378562	-0.533101	0.320816	-0.143646	0.729045	hb53
GRMZM2G044824	-0.0390788	0.995888	0.955527	0.505311	0.251196	0.688326	0.133122	0.945033	myb148
GRMZM2G045236	0.160582	0.36241	0.176992	0.406782	0.112088	0.558876	0.0575927	0.862932	bzip34
GRMZM2G045366	-0.164616	0.371013	0.000813635	0.997708	-0.00862685	0.960167	-0.0914159	0.688438	mkkk47
GRMZM2G045544	0.0457921	0.842322	0.136556	0.584355	0.315048	0.0785854	0.428878	0.0437915	phd22
GRMZM2G045748	-0.638784	0.656945	-0.149232	0.941584	-0.00822652	0.991628	-0.516796	0.68625	myb162
GRMZM2G045977	0.495114	0.284664	1.1017	0.255825	1.66675	0.0602814	1.75922	0.0982399	grftf13
GRMZM2G046021	0.0480305	0.678975	0.218827	0.0162857	0.0307692	0.80055	0.191244	0.110767	hagtf23
GRMZM2G046070	0.576556	0.182731	0.127684	0.766658	-0.291855	0.628913	0.132619	0.904976	cad1
GRMZM2G106548	1.28224	0.108238	1.12495	0.0370712	0.183943	0.493073	0.489421	0.514818	gras54
GRMZM2G067171	0.472004	0.0639756	0.545515	0.129911	0.750126	0.0305977	0.676607	0.0520591	gata31
GRMZM2G046618	0.425914	0.178624	-0.703833	0.471594	0.0611636	0.947511	0.130078	0.953245	pme2
GRMZM2G046804	0.107566	0.422925	-0.0590568	0.673585	0.166653	0.144991	0.0946212	0.567059	gpc1
GRMZM2G046816	-0.0880837	0.524032	-0.0193901	0.914373	0.00760648	0.962032	-0.250592	0.0283126	tubtf3
GRMZM2G135849	0.22695	0.346904	0.308491	0.30224	0.745326	0.0342416	0.161928	0.718708	hagtf4
GRMZM2G023708	1.98314	0.00564298	1.6654	0.004094	-1.13821	0.0849279	1.25273	0.275263	ereb125
GRMZM2G081843	1.8016	5.27874e-06	0.83278	0.000106398	-0.036388	0.878761	0.391452	0.117893	pip1e
GRMZM2G047486	-0.0309758	0.819109	-0.180306	0.0764287	-0.108947	0.362401	0.0410195	0.82359	cdpk11
GRMZM2G047715	0.333733	0.787507	1.68254	0.114423	0.426212	0.532986	0.597679	0.729045	hb56
GRMZM2G047855	-0.0517962	0.687008	-0.0105791	0.948703	0.0967561	0.319381	-0.105392	0.449734	cka2
GRMZM2G106836	0.842099	0.755	1.1406	0.00708906	0.565836	0.33543	0.486462	0.838815	ofp42
GRMZM2G047999	0.0107726	0.998599	1.21956	0.184105	0.50754	0.600081	0.265162	0.764312	ereb178
GRMZM2G048067	-0.0735722	0.56121	-0.0400612	0.770225	0.041383	0.722308	-0.0800299	0.602097	raptor1
GRMZM2G048136	-0.127964	0.970671	1.6065	0.153834	-0.44494	0.635831	-0.479356	0.018569	myb88
GRMZM2G048295	0.1159	0.626318	0.185364	0.288197	-0.0699719	0.609863	0.264998	0.240946	myb72
GRMZM2G048324	-0.0578797	0.931024	0.274393	0.583146	-0.241668	0.363364	0.373368	0.676609	nrx1
GRMZM2G048371	-0.075331	0.587772	-0.0355738	0.818557	0.0993119	0.4479	-0.0367281	0.871546	eno2
GRMZM2G048392	-0.0498748	0.807658	-0.106089	0.716132	-0.147785	0.322246	-0.0736024	0.802258	emp6
GRMZM2G048403	0.310796	0.457299	0.579534	0.162964	0.449055	0.199672	0.37523	0.346596	mybr15
GRMZM2G048450	-0.157575	0.905854	1.62268	0.0786474	-0.387836	0.486593	0.0566233	0.955362	wrky2
GRMZM2G401835	0.19029	0.895242	1.5322	0.00693006	-0.404871	0.594611	-0.419966	0.840972	glk12
GRMZM2G009785	0.196288	0.366696	1.40295	0.000472312	0.732397	0.000744924	0.585807	0.0237761	sxd1
AC234155.1_FG002	-0.515251	0.722717	1.145	0.0397345	-0.341308	0.793019	-0.503361	0.304123	glk25
GRMZM2G048582	0.149453	0.715564	-0.0507776	0.852047	0.104839	0.533747	-0.361757	0.123106	nlp17
GRMZM2G048821	-0.40261	0.0102244	-0.452861	0.0524873	-0.125851	0.523652	-0.362208	0.117852	cptk
GRMZM2G048826	1.13471	0.121081	0.161391	0.720689	0.162291	0.851591	0.687917	0.0469727	nactf92
GRMZM2G040441	0.533227	0.290031	0.41006	0.46546	0.728046	0.0025245	0.074781	0.909483	mlo2
GRMZM2G048987	-0.00325944	0.995668	0.388038	0.00439182	0.0707866	0.54276	0.162883	0.249138	farl11
GRMZM2G339122	1.77177	2.94904e-08	0.736374	0.000134303	0.726506	0.00288047	0.490631	0.0443214	expa1
GRMZM2G049194	0.254492	0.0123959	0.145369	0.112642	0.0562399	0.554819	-0.0232398	0.892576	mybr67
GRMZM2G049229	0.68763	0.0828843	0.306903	0.404042	-0.195845	0.374459	0.372234	0.301533	bhlh91
GRMZM2G049418	-0.402597	0.557012	0.635764	0.47294	-0.220092	0.861018	0.870808	0.536779	ga20ox5
GRMZM2G017792	0.958641	0.0779437	0.27436	0.450482	0.724755	0.0427867	0.210016	0.546587	mpk3
GRMZM2G049525	-0.200046	0.069091	-0.287265	0.0625477	0.00781133	0.972068	-0.0737833	0.770315	pza00726
GRMZM2G049538	0.0575112	0.982637	0.0385651	0.980141	-0.467085	0.0706788	0.0996424	0.955735	tps1
GRMZM2G049541	0.691989	0.364492	0.0815942	0.970436	0.321127	0.778219	0.0832815	0.972921	ppck4
GRMZM2G049549	0.920063	0.220313	-0.173801	0.800926	0.0280007	0.926691	-0.20601	0.533419	cry2
GRMZM2G157722	0.588725	0.00138577	0.564615	0.000756655	0.721803	0.000199486	-0.303404	0.0774416	bzip68
GRMZM2G091044	0.489775	0.257325	1.48137	0.144259	1.48729	0.0701668	2.26963	0.0236944	platz7
GRMZM2G049915	0.772279	0.821294	0.559536	0.67875	-0.251467	0.387103	0.105462	0.875086	prcw1
GRMZM2G079653	1.28833	0.00135368	0.807587	0.00789799	0.52734	0.12865	0.668581	0.072427	ereb138
GRMZM2G033526	-0.011605	0.977814	-0.34788	0.0466098	0.720884	0.00113102	0.197125	0.588436	pyk1
GRMZM2G050108	0.8255	0.70933	0.375842	0.696489	-0.807336	0.356992	-0.0339598	0.939957	nas5
GRMZM2G125704	0.427589	0.178418	2.10099	1.59285e-05	0.592268	0.384201	0.415821	0.717873	glk36
GRMZM2G050305	0.580721	0.0535509	0.41927	0.21752	0.281537	0.116083	0.592529	0.00378506	myb31
GRMZM2G098696	2.33774	0.0139642	1.95966	0.0121688	1.82654	0.00502555	2.32285	0.000952433	hsftf7
GRMZM2G005815	0.422183	0.371582	0.0744603	0.925379	0.715947	0.0168542	1.27159	0.000330723	hsftf3
GRMZM2G050590	-0.330247	0.171519	-0.136885	0.665411	-0.242778	0.332098	-0.403833	0.182881	e2f5
GRMZM2G050912	-0.302784	0.168708	-0.141093	0.411999	0.0121539	0.960778	-0.285156	0.118509	bzip93
GRMZM2G050939	-0.272896	0.0312507	-0.0867202	0.568114	0.195622	0.145133	-0.105512	0.594122	c2h26
GRMZM2G050997	0.3303	0.76108	0.371354	0.690543	0.346657	0.663863	0.380209	0.667857	cko2
GRMZM2G051219	-0.0199911	0.937535	0.293398	0.0370587	0.0148366	0.917085	-0.0794173	0.742121	bf1
GRMZM2G051528	0.367857	0.0655363	0.430176	0.0895223	0.216165	0.29185	-0.240637	0.826123	myb95
GRMZM2G051637	-0.135697	0.795126	-0.391273	0.179917	0.351005	0.0600687	-0.246366	0.466458	cr4
GRMZM2G140669	0.355204	0.104335	0.442769	0.0233505	0.704374	0.000694525	0.765621	0.00142312	gata3
GRMZM2G051785	1.00261	0.166673	0.419531	0.518819	-0.0832192	0.880467	0.0119612	0.992688	gras32
GRMZM2G051793	-0.0647564	0.782096	0.146085	0.519719	-0.139367	0.531602	-0.043459	0.91984	myb45
GRMZM2G051943	0.256494	0.465296	0.200747	0.571438	0.0871617	0.810366	0.797495	0.621102	cta1
GRMZM2G052100	-0.605811	0.868534	-0.0975739	0.979071	0.0918565	0.850548	1.07009	0.32449	aasr5
GRMZM2G052102	0.182057	0.54061	-0.261799	0.184927	-0.218046	0.833056	0.911588	0.528028	bzip120
GRMZM2G021777	0.880916	0.0304721	0.123573	0.859886	0.702613	0.0105586	0.14072	0.850989	col3
GRMZM2G052239	0.645386	0.790333	0.270843	0.701102	-1.2275	0.191866	-0.180982	0.764756	nactf62
GRMZM2G380377	2.48925	0.0227021	-0.175572	0.937992	1.2374	0.238813	2.56845	0.0888055	dbp4
GRMZM2G105348	5.02879	0.000411953	3.34886	0.00222986	1.72779	0.000144328	1.2387	0.0029843	hsftf18
GRMZM2G001426	0.0334306	0.961113	2.0769	0.000604735	0.0381305	0.920519	0.0994576	0.89526	gras46
GRMZM2G052515	-0.234282	0.256106	-0.344021	0.145642	0.334738	0.212393	-0.369104	0.216256	e2f11
GRMZM2G052544	-0.260798	0.707649	-0.160196	0.823138	-0.149517	0.918002	0.137707	0.699665	glk53
GRMZM2G052581	-0.0876613	0.598448	0.0402995	0.895282	0.254956	0.217493	-0.00995349	0.983576	spo3
GRMZM2G052606	1.17784	0.59934	0.246774	0.683945	-0.517242	0.724826	0.258529	0.562282	myb109
GRMZM2G005346	0.0586542	0.843428	0.283001	0.178924	0.69631	0.00222889	-0.0875782	0.786674	pza02450
GRMZM2G057852	-0.028732	0.920985	0.03104	0.911511	0.691638	0.0083521	0.178533	0.668017	his2b3
GRMZM2G053196	0.146926	0.637959	0.255229	0.643609	-0.132735	0.625175	0.0483687	0.938212	crs4
GRMZM2G053458	0.0218189	0.895017	-0.00943417	0.959081	-0.171165	0.0786708	0.19288	0.102655	fdx3
GRMZM2G339563	0.514187	0.0207177	0.707967	0.000272132	0.680881	0.000436084	0.402108	0.114857	lls1
GRMZM2G053985	0.401078	0.828465	0.346435	0.625953	0.224437	0.86629	0.372849	0.648828	ofp8
GRMZM2G053987	-0.251876	0.358092	-0.540114	0.0140892	-0.19786	0.173933	0.305725	0.185768	mpk1
GRMZM2G053999	0.00188519	0.997115	0.0105268	0.942167	-0.0471084	0.615893	-0.090175	0.482237	alt9
GRMZM2G054125	0.749939	0.791915	1.42258	0.499455	-0.542239	0.185686	0.127932	0.967621	wrky36
GRMZM2G054162	-0.0990218	0.174061	-0.0243666	0.791175	-0.0205352	0.805883	-0.0145509	0.922527	jmj12
GRMZM2G054225	-0.123748	0.4426	0.185935	0.272681	-0.0211464	0.910774	-0.181461	0.307714	nrpd2/e2
GRMZM2G054300	0.179998	0.104599	0.0870665	0.469316	-0.0550814	0.63235	0.0499961	0.801335	apx1
GRMZM2G054380	-0.307219	0.00356399	0.0664102	0.828036	0.010093	0.964569	-0.116789	0.579947	pza00838
GRMZM2G054559	0.0929521	0.547591	-0.0526887	0.740626	0.0928902	0.496734	0.175404	0.29412	pld1
GRMZM2G384293	0.119271	0.589903	1.18873	0.000465425	0.672744	0.00399995	0.446692	0.0881624	emb14
GRMZM2G054803	-0.493428	0.632965	0.0219966	0.992312	0.587808	0.234538	0.120751	0.951322	pza01936
GRMZM2G055070	0.388527	0.846636	0.686309	0.300052	-1.80878	0.109184	-0.22869	0.913414	ereb51
GRMZM2G055141	0.216327	0.0766104	0.0288039	0.826025	0.156439	0.0656506	0.00856022	0.965692	hagtf18
GRMZM2G055180	0.426372	0.446133	0.0900177	0.864402	-0.154679	0.615704	-0.174689	0.824503	ereb198
GRMZM2G055204	0.379399	0.00124439	0.0888365	0.473937	-0.102044	0.298183	0.38863	0.0007608	ereb18
GRMZM2G055263	-0.567612	0.665255	0.28215	0.732228	-0.699071	0.183216	-0.459009	0.842961	gras61
GRMZM2G000660	0.459204	0.00366124	0.178905	0.261673	0.670641	0.005418	0.224439	0.39916	pza02423
GRMZM2G001457	-0.204067	0.496656	-0.384896	0.326026	0.669701	0.00755655	0.14665	0.789582	phot1
GRMZM2G055413	0.102118	0.497946	0.286974	0.0262109	-0.118454	0.264886	-0.220028	0.115174	bzip106
GRMZM5G872204	0.484016	0.0255661	0.380484	0.164076	0.669062	4.07191e-05	-0.0572357	0.819977	dsc2
GRMZM2G067402	2.44745	0.00880727	3.52099	0.0117154	-0.184517	0.70927	0.258614	0.92176	hb1
GRMZM2G055458	-0.202392	0.282975	-0.0566503	0.759522	-0.0178279	0.925407	-0.326855	0.0119567	tdpk1
GRMZM2G055464	-0.282655	0.225059	0.487057	0.385657	0.507879	0.248905	0.0415474	0.966709	rad51d
GRMZM2G055489	0.0636981	0.63285	0.156544	0.113451	0.0919796	0.339421	0.0595056	0.687515	spp1
GRMZM2G055737	1.20786	0.355277	0.611728	0.654083	-0.116579	0.907052	0.648795	0.386262	ofp1
GRMZM2G056014	-0.121889	0.721821	-0.248657	0.271066	-0.457364	0.06317	0.0562789	0.914825	cap1
GRMZM2G177104	-0.113386	0.935052	1.9594	0.0255624	0.662577	0.00836143	1.43809	0.0509762	ga2ox12
GRMZM5G813892	0.377773	0.0203098	0.509208	0.00113098	0.662118	2.86489e-05	0.312393	0.0706037	mybr43
GRMZM2G056099	0.187764	0.0509012	0.135538	0.115462	0.023295	0.798224	-0.078368	0.520176	bzip105
GRMZM2G056120	-0.191233	0.635149	0.485343	0.404889	-0.0763709	0.741359	-0.535637	0.0228131	arftf11
GRMZM2G471600	1.89618	0.00414082	1.68918	0.00147864	0.633605	0.232827	0.335049	0.694192	glk3
GRMZM2G056373	-0.187272	0.308127	-0.0265377	0.958136	-0.0224117	0.922582	0.0585064	0.887326	clpp2
GRMZM2G043277	0.673322	0.0893017	1.32449	0.0780367	0.659516	0.0218398	0.767353	0.0471339	ho2
GRMZM2G056600	0.160719	0.646978	0.869925	0.000403147	-0.0284063	0.872183	0.556835	0.00241665	hb120
GRMZM2G056920	0.0835437	0.810497	-0.18478	0.492427	-0.024196	0.911	0.048218	0.910814	c3h38
GRMZM2G056986	0.0484121	0.937248	-0.00570452	0.991962	-0.520958	0.232604	0.26654	0.662769	myb79
GRMZM2G057000	-0.0509289	0.83004	-0.34693	0.0304584	0.143821	0.557966	0.0324293	0.94469	dwf1
GRMZM2G057067	-0.329178	0.599736	0.915179	0.0664603	0.0298269	0.905386	-0.149505	0.728331	iaa12
GRMZM2G057116	-0.953337	0.826872	0.212813	0.950768	0.37746	0.563501	0.325029	0.874356	wrky34
GRMZM2G057131	0.127323	0.410921	-0.0809352	0.511766	0.178578	0.239652	0.133227	0.524307	nlp2
GRMZM2G057243	0.0737647	0.614114	0.234702	0.0588943	0.133792	0.126401	0.363294	0.00274427	wc1
GRMZM2G057260	0.099924	0.926715	0.026614	0.951255	-0.233875	0.451013	-0.847586	0.453847	bhlh15
GRMZM2G146206	0.524272	6.65536e-06	0.386009	0.000153672	0.654256	8.51968e-06	0.0103864	0.971237	tpi5
GRMZM2G057408	-0.0984597	0.550683	0.173814	0.270772	0.151461	0.217315	0.0789833	0.705243	mybr77
GRMZM2G057413	-0.00136129	0.999736	0.509498	0.679393	1.32525	0.082214	-0.478093	0.778652	bhlh126
GRMZM2G057466	0.357531	0.0416229	-0.0200295	0.926667	0.167004	0.277125	0.171083	0.496223	jmj14
GRMZM2G057554	-0.676729	0.102598	0.423722	0.330787	0.254471	0.188423	-0.593075	0.0218461	hagtf41
GRMZM2G057753	0.291963	0.600344	0.537584	0.0310978	-0.0670225	0.836271	-0.12856	0.881115	ofp38
GRMZM2G057823	0.101676	0.555909	-0.0543058	0.761049	-0.260102	0.0582177	-0.0676168	0.795664	ald1
GRMZM2G057935	0.0736951	0.596757	0.251872	0.0239666	0.140308	0.109864	-0.0108156	0.96231	phyC1
GRMZM2G057955	-0.452889	0.664428	-0.205148	0.841737	1.27761	0.192703	0.118072	0.959702	mybr97
GRMZM2G165631	0.0961664	0.55588	-0.0201931	0.92003	0.649565	0.00136132	0.0899249	0.717128	pza02040
GRMZM2G029933	0.034792	0.875791	0.191472	0.357141	0.648349	0.000276879	0.469417	0.0210171	mterf28
GRMZM2G058404	0.338478	0.579739	-0.099169	0.916544	-0.324606	0.107042	0.363833	0.784483	ggps3
GRMZM2G058451	-0.00708214	0.989435	0.0708085	0.706972	-0.0754584	0.494551	-0.135796	0.386832	bhlh164
GRMZM2G383841	2.39747	0.011015	0.627408	0.0437842	0.705047	0.19293	0.467171	0.807385	bhlh147
GRMZM2G010871	1.64933	4.50002e-06	1.56158	2.25695e-05	0.962347	0.00149495	1.06033	0.00125231	hsftf24
GRMZM2G058518	-0.592697	0.80169	1.07537	0.153917	-0.195615	0.512244	-0.190469	0.59483	nactf82
GRMZM2G058675	0.0819052	0.354767	-0.06072	0.474606	-0.0925727	0.205975	-0.0677621	0.576924	rf2
GRMZM2G058745	0.142024	0.143745	0.0339765	0.770527	0.0647406	0.505968	-0.0753889	0.582321	hex3
GRMZM2G002131	0.784076	0.44319	0.13742	0.928286	0.6441	0.0331209	0.998665	0.0171823	hsftf1
GRMZM2G059037	-0.0350877	0.923864	-0.376737	0.120378	-0.0978527	0.697971	-0.308397	0.481209	afd1
GRMZM2G059102	0.676143	0.232036	0.950305	0.0193317	0.135738	0.659293	-0.373829	0.316732	mads68
GRMZM2G059167	-0.0827032	0.61492	-0.160588	0.26139	-0.177363	0.139822	-0.0639585	0.751524	mybr38
GRMZM2G059266	0.0578452	0.656496	0.0729684	0.590173	0.193933	0.193063	0.0133616	0.966775	phd13
GRMZM2G059308	0.036713	0.881717	-0.190307	0.124769	0.153248	0.0784441	0.0431939	0.787445	ko1
GRMZM2G059562	0.881575	0.0238559	0.760329	0.0584498	0.523103	0.175895	0.842551	0.188456	wrky81
GRMZM2G059678	-0.415806	0.16229	-0.127544	0.864964	0.314213	0.515535	-0.444774	0.300125	cpp11
GRMZM2G129451	0.322962	0.124955	1.19958	2.25618e-06	0.689894	0.12137	0.604155	0.0217333	ss1
GRMZM2G059851	0.270167	0.14072	0.101277	0.635421	0.035484	0.801951	0.366449	0.0157206	hsftf6
GRMZM2G059991	0.234316	0.0391659	0.0900142	0.456241	0.0548252	0.64098	0.0616147	0.729317	sod3
GRMZM2G060000	-0.235638	0.0311027	-0.287435	0.0333659	-0.170715	0.294778	-0.0251916	0.939303	e2f12
GRMZM2G060109	0.0148794	0.93596	-0.0207196	0.88868	0.00505563	0.969679	-0.0225499	0.912264	bzip91
GRMZM2G055150	1.02206	0.308429	1.20133	0.01177	-0.654534	0.0693812	-0.132965	0.849121	trpp7
GRMZM2G060170	-0.00441473	0.995971	0.0442452	0.924458	-0.142065	0.443565	0.15995	0.639868	cpp4
GRMZM2G060206	0.077231	0.978625	0.0627359	0.973889	-0.63216	0.55831	-0.698148	0.102655	ereb78
GRMZM2G320099	-0.0560093	0.84376	-0.516158	0.0178259	0.633694	0.021567	0.358565	0.254889	pyrd1
GRMZM2G060249	0.369401	0.593601	0.352415	0.726793	0.266584	0.791111	1.56621	0.163207	ereb75
GRMZM2G060253	-0.161349	0.402327	-0.239317	0.846716	0.584051	0.487262	0.24327	0.679464	hmg9
GRMZM2G060265	1.60727	0.051312	0.459752	0.538115	-0.89894	0.436174	0.516168	0.26302	gras53
GRMZM2G060465	1.75767	0.0761346	0.0141726	0.993672	0.737693	0.317786	0.440069	0.741166	ereb155
GRMZM2G060485	0.0641906	0.609919	0.0230377	0.850076	-0.067496	0.517711	0.0844359	0.574034	glk24
GRMZM2G060536	-0.351621	0.106899	0.038787	0.964515	0.0734328	0.869359	0.378211	0.40564	emp5
GRMZM2G060541	0.122639	0.760914	-0.0149423	0.982734	0.0124985	0.979966	-0.0937356	0.882302	hb113
GRMZM2G060669	-0.0484174	0.714479	-0.0451161	0.760013	0.00985461	0.947549	0.015504	0.951833	hcp101b
GRMZM2G060834	0.678387	0.182619	0.654053	0.422624	-0.928923	0.414524	-0.0416808	0.914659	glk47
GRMZM2G060918	0.0893074	0.802361	-0.0701428	0.755793	0.216123	0.115696	0.623487	0.00417239	wrky65
GRMZM2G060919	0.10756	0.763903	0.152285	0.405456	0.0618516	0.74095	-0.310536	0.120414	jmj15
GRMZM2G060940	0.73785	0.808061	0.74443	0.773702	1.08673	0.124424	0.194931	0.933049	ga20ox4
GRMZM2G061043	-0.191297	0.175075	0.175993	0.47716	0.28915	0.0571285	-0.0456441	0.891495	IDP257
GRMZM5G849107	0.267851	0.327697	0.424626	0.0942169	0.627429	0.0198821	0.200204	0.530443	ps1
GRMZM2G061542	-0.279648	0.130109	0.0978366	0.856264	0.168726	0.681271	0.324801	0.491796	mterf2
GRMZM2G144273	-0.269783	0.243759	0.502499	0.0613821	0.624346	0.00358324	-0.000808768	0.998551	crti3
GRMZM2G061681	0.162227	0.0345302	-0.0385171	0.654343	0.0605037	0.419408	0.112738	0.195072	pza01360
GRMZM2G048910	-0.0708073	0.983975	0.0416915	0.986631	0.167019	0.888713	2.07744	0.0310741	myb106
GRMZM2G061734	0.127935	0.829127	0.184347	0.725711	0.360089	0.481695	0.696794	0.260328	sbp5
GRMZM2G061885	-0.0573386	0.713645	-0.159876	0.175649	-0.0992741	0.469361	-0.107526	0.639868	pza01735
GRMZM2G062052	0.164513	0.904568	-0.581983	0.572705	0.0492474	0.969568	-0.122901	0.904717	pebp19
GRMZM2G062396	0.0635639	0.995689	0.734353	0.775589	0.0570718	0.83217	-0.150291	0.967621	fht1
GRMZM2G153150	0.280137	0.0962266	0.219677	0.184636	0.61775	0.000228174	0.0389375	0.898481	rrb2
GRMZM2G062657	-0.170042	0.302187	-0.228339	0.166542	0.437426	0.103207	-0.305898	0.242845	hagtf29
GRMZM2G062788	-0.0119456	0.986033	0.360298	0.355204	-0.331723	0.109433	0.095551	0.837379	bsd2
GRMZM2G062910	-0.130793	0.353015	0.207648	0.306065	0.297451	0.123398	0.116696	0.665496	mterf26
GRMZM2G062914	0.261964	0.00102039	0.0993523	0.22712	-0.0516316	0.450784	0.15294	0.0532662	mpk14
AC197672.3_FG002	-0.105127	0.650756	-0.396778	0.0388037	0.615874	0.0140834	-0.046904	0.939957	acc1
GRMZM2G063048	-0.232824	0.787364	0.498538	0.58859	0.872781	0.08198	0.7932	0.330186	dvr1
GRMZM2G063162	0.760529	0.271891	0.558708	0.608462	0.102943	0.617875	0.31118	0.205244	pho1
GRMZM2G063203	0.362602	0.338392	-0.146525	0.554209	-0.478935	0.509899	0.133638	0.884345	thx16
GRMZM2G063216	0.874087	0.00255435	-0.0358148	0.874034	-0.0347244	0.854595	0.246234	0.242559	wrky16
GRMZM2G080583	0.0448623	0.898692	0.413356	0.0723624	0.6144	0.0167644	0.0925138	0.865324	thx17
AC200057.4_FG007	0.213659	0.238155	0.383083	0.014636	0.613424	0.000730134	0.111423	0.644246	bzip47
GRMZM2G063387	-0.26437	0.0480931	-0.0806702	0.658559	0.0527639	0.770443	-0.167058	0.421678	e2f6
GRMZM2G063522	-0.0638341	0.988693	0.485081	0.213131	-0.175091	0.352742	-0.14415	0.945347	nactf113
GRMZM2G063632	0.817304	0.256752	0.476182	0.518202	0.448197	0.454721	-0.00362511	0.998551	zim7
GRMZM2G117057	0.387785	0.734123	1.22543	0.00687515	0.349045	0.517458	0.565173	0.0143199	pebp11
GRMZM2G063756	0.334351	0.278506	0.156691	0.755484	0.0314131	0.920684	0.443462	0.261815	bx5
GRMZM2G063851	0.0087582	0.97609	0.0120712	0.944207	-0.180814	0.0703291	-0.194625	0.128671	cts1
GRMZM2G063864	-0.132773	0.253799	0.154489	0.280293	0.0882529	0.421925	-0.0949195	0.508336	alf2
GRMZM2G063880	1.27304	0.539409	0.506072	0.827168	-0.27589	0.572807	2.01227	0.0741848	wrky106
GRMZM2G064145	-0.243718	0.0238526	-0.235875	0.048196	-0.139039	0.358182	-0.154401	0.383276	ddt2
GRMZM2G064197	0.115337	0.583948	-0.0541577	0.772035	-0.239844	0.0585363	-0.558794	0.000133387	glk101
GRMZM2G125969	0.869358	0.000751968	0.899991	0.00048478	0.610341	0.000408235	0.657272	0.00930482	hsftf4
GRMZM2G064302	-0.0391877	0.845323	-0.0164546	0.940581	-0.235716	0.0941488	-0.0924451	0.692716	eno1
GRMZM2G064328	-0.0174476	0.93746	0.127584	0.395736	-0.0175906	0.904164	0.149142	0.365602	mybr88
GRMZM2G064371	0.291201	0.0846568	0.243988	0.377285	0.20664	0.152273	0.00869085	0.980375	abp4
GRMZM2G095598	0.378517	0.540987	0.464929	0.125137	0.608452	0.000759701	0.879988	0.0112977	col11
GRMZM2G064541	-0.0813107	0.775889	-0.429748	0.0205413	-0.0177348	0.942511	0.118185	0.721835	nactf66
GRMZM2G064630	-0.229275	0.175589	0.0899292	0.705886	0.0196624	0.916008	-0.127781	0.490856	myb7
GRMZM2G064655	0.425093	0.211835	0.114769	0.710373	-0.297274	0.474369	0.299412	0.224605	dof34
GRMZM2G064744	0.998131	0.247035	0.39016	0.352748	-0.427336	0.751308	0.0119472	0.990996	myb27
GRMZM2G064799	0.0851238	0.358541	0.0142754	0.911188	0.102426	0.212957	0.0155056	0.931332	sudh1
GRMZM2G064896	0.062433	0.653285	0.0307105	0.836365	0.0583775	0.638528	0.0377236	0.867636	ccr2
GRMZM2G065083	0.414434	0.0137007	0.344153	0.0134631	0.174946	0.186713	0.0822097	0.698278	phi1
AC234520.1_FG003	1.72503	0.000944509	1.35744	0.00613386	0.127446	0.800018	0.102873	0.93037	glk9
GRMZM2G065451	-0.229311	0.105693	-0.507542	0.000599529	0.203397	0.262709	0.0926903	0.763192	sbp20
GRMZM2G065478	0.540996	0.0935159	0.778004	0.235359	0.513098	0.259056	0.157395	0.843297	abi11
GRMZM2G065496	0.4127	0.140501	0.0735168	0.91917	0.0627396	0.952119	-1.07522	0.205103	abi46
GRMZM2G065506	-0.319405	0.0121914	-0.116999	0.675427	-0.286802	0.164952	0.163629	0.618822	gbptf2
GRMZM2G065599	-0.0256728	0.893558	0.0605418	0.753505	0.148134	0.374617	0.181419	0.296211	met6
GRMZM2G065635	0.772097	0.647178	0.218158	0.558664	-0.339443	0.189909	-0.117842	0.799797	brs1
GRMZM2G065829	0.0858343	0.923864	0.665143	0.0167268	0.599763	0.0288417	0.0955972	0.644032	mybr35
GRMZM2G065896	-0.243509	0.449208	0.815823	0.0492939	0.0257154	0.926322	-0.377364	0.141484	zim2
GRMZM2G065928	-0.678613	0.591074	-0.843636	0.465975	0.511052	0.284731	2.449	0.130432	abh4
GRMZM2G066024	0.058902	0.730472	-0.141078	0.276093	-0.216152	0.0826009	0.0110749	0.971189	ald2
GRMZM2G066057	0.226341	0.638034	0.353588	0.0903743	-0.167234	0.786174	0.799131	0.798658	bhlh19
GRMZM2G066120	0.0911854	0.720467	-0.589997	0.000439085	-0.104045	0.56836	0.201968	0.38106	mkkk11
GRMZM2G066158	-0.768391	0.477939	-1.43768	0.21713	-0.937375	0.0632851	-0.869685	0.438106	ereb93
GRMZM2G066191	0.623745	0.0152623	-0.0317631	0.914707	-0.260526	0.183099	-0.102381	0.787012	tub4
GRMZM2G066326	0.34666	0.626941	0.231728	0.634589	0.195922	0.854561	0.116676	0.854271	ccp5
GRMZM2G066373	0.231611	0.116616	0.336017	0.0244015	0.0765748	0.671681	0.217215	0.266893	gbptf4
GRMZM2G066528	0.0128198	0.98761	-0.126265	0.74795	0.405724	0.57047	-0.0209427	0.981355	hmg13
GRMZM2G066860	0.150252	0.556428	-0.422637	0.0691649	0.587213	0.368823	0.0992714	0.921639	pdlp1
GRMZM5G839518	0.0842093	0.923864	1.49353	0.0991044	0.590558	0.0373766	0.869544	0.0995804	bhlh152
GRMZM2G066870	-0.52141	0.584737	-0.608771	0.285978	-0.0870328	0.928439	-0.401289	0.563053	pmpm8
GRMZM2G180979	0.192294	0.0680895	0.468215	3.23709e-05	0.590552	1.90586e-05	0.297299	0.0179692	c3h17
GRMZM2G067176	-0.0403349	0.662502	-0.0152558	0.892608	-0.018773	0.802888	0.00204537	0.989738	vp10
GRMZM2G099862	-0.0157226	0.951457	0.2502	0.250605	0.587148	0.0137133	0.240641	0.509768	grftf15
GRMZM2G067376	1.37306	0.521162	0.427059	0.275954	0.0196455	0.990509	0.294112	0.52995	ofp33
GRMZM2G068259	0.357771	0.0414818	0.339657	0.0666777	0.586845	0.00104434	0.248702	0.230964	pza01921
GRMZM2G067511	-0.0224739	0.887409	-0.142682	0.127432	0.0778454	0.476007	-0.0943044	0.483569	cal2
GRMZM2G067546	0.178798	0.0062807	0.0329207	0.660242	-0.0935143	0.110105	0.0922494	0.249501	vacs1
GRMZM2G067601	-0.0794187	0.4895	-0.155636	0.108685	-0.102895	0.301053	-0.141984	0.261979	phm15278
GRMZM2G067624	1.05405	0.193527	1.04292	0.245581	1.22244	0.146915	-0.648256	0.30081	sbp29
GRMZM2G465169	0.0663187	0.698353	0.0126477	0.957634	0.585376	0.0134059	0.15696	0.618083	pza02861
GRMZM2G067654	0.403468	0.334439	0.12648	0.744581	-0.663754	0.174557	0.491534	0.805707	bhlh10
GRMZM2G144730	-0.155274	0.444803	-0.421793	0.0305974	0.585145	0.0486133	-0.161493	0.804559	pyk3
GRMZM2G067702	-0.298315	0.295407	0.0461089	0.878769	0.073376	0.544859	0.0112275	0.966899	glk56
GRMZM2G108228	0.341121	0.287578	-0.14585	0.644037	0.584533	0.0181474	-0.303685	0.0631076	tubtf4
GRMZM2G067921	0.248045	0.586401	-0.51524	0.0246673	-0.16437	0.702077	0.21727	0.650581	dlf1
GRMZM2G068028	-0.0227054	0.905368	0.264755	0.134006	0.0606851	0.713171	0.180766	0.345966	pza02957
GRMZM2G068117	0.196193	0.210548	0.392373	0.0298885	0.124246	0.334336	0.0713068	0.74247	AY106825
GRMZM2G068331	-0.100202	0.723463	-0.567829	0.0711156	-0.0158314	0.980228	0.188469	0.777807	phd28
GRMZM2G068476	-0.0288761	0.87193	0.0604634	0.867958	0.072445	0.71234	0.278365	0.419005	c3h51
GRMZM2G068506	0.247062	0.293477	0.430516	0.159947	0.834449	0.103819	0.185464	0.596807	bt2
GRMZM2G068586	0.108683	0.209196	0.196313	0.0128521	0.0460466	0.57683	0.127766	0.16494	tubtf1
GRMZM2G068604	-0.431548	0.658038	-0.610746	0.185328	-0.373909	0.0707278	-0.309958	0.569141	bhlh115
GRMZM2G068672	0.432551	0.354635	0.175512	0.467762	-0.666546	0.460716	0.415724	0.717512	hb60
GRMZM2G068710	0.0704873	0.547596	0.0719276	0.5034	0.0662374	0.468684	0.0852657	0.541493	c2h35
GRMZM2G068808	-0.0474183	0.788514	-0.0169942	0.942057	-0.0420645	0.769254	-0.245212	0.131996	cpps3
GRMZM2G068913	-0.477054	3.13109e-05	-0.44496	1.803e-05	-0.107447	0.49762	0.0943112	0.669759	hex4
GRMZM2G068943	-0.0822645	0.879226	-0.287825	0.385449	-0.127052	0.906903	-0.402965	0.228868	trps1
GRMZM2G068947	0.0349187	0.993927	-0.652198	0.524818	0.0105422	0.988832	-0.548557	0.482997	opr6
GRMZM2G069009	0.100675	0.35452	-0.0695246	0.520741	-0.103206	0.207315	0.00453555	0.982747	c3h12
GRMZM2G139688	0.542254	0.0613173	0.0175097	0.957362	0.577252	0.00833443	0.0854306	0.778559	myb138
GRMZM2G069146	0.0546007	0.993555	-0.571722	0.707893	0.857746	0.201698	0.564191	0.728331	ereb115
GRMZM2G069203	0.427515	0.601879	0.940909	0.0603627	-0.0897707	0.885702	1.12586	0.392327	sat1
GRMZM2G069298	0.650569	0.298544	0.370815	0.528408	0.384216	0.251024	0.577936	0.0572717	fls2
GRMZM2G408012	0.198728	0.267835	0.345745	0.0795677	0.576889	0.0135684	0.130589	0.661189	gras39
GRMZM2G069365	-0.16706	0.782493	0.0215212	0.98973	0.269978	0.688664	-0.104667	0.926792	zhd17
GRMZM2G069370	0.691584	0.409491	0.788748	0.193795	-0.843285	0.441198	-1.16775	0.121421	mads30
GRMZM2G069486	-0.0653797	0.70849	-0.691124	6.96934e-07	0.220304	0.116444	0.0995559	0.655604	bzr5
GRMZM2G069676	-0.0860564	0.395475	-0.0809336	0.397117	-0.0143673	0.904672	-0.0460903	0.756553	AY106170
GRMZM2G069773	0.13773	0.394539	-0.0571057	0.777823	0.0466552	0.73487	-0.00929057	0.974241	phm13360
GRMZM2G027955	0.514843	0.00474387	1.34976	4.64578e-06	0.574452	0.00154735	0.0356942	0.969266	agp2
GRMZM2G070034	-0.280745	0.568412	0.244881	0.563974	-0.539321	0.100791	-0.629148	0.031735	mads76
GRMZM2G041127	0.811453	0.116431	1.0164	0.00115844	-0.181181	0.112382	0.898937	2.67126e-05	hb54
GRMZM2G039454	0.263138	0.0543886	0.424782	0.028761	0.57151	0.0444434	0.085537	0.667587	cesa3
GRMZM2G070639	-0.264763	0.129761	-0.0845492	0.842734	0.291474	0.314052	-0.0926984	0.831076	pza02457
GRMZM5G838285	2.31144	0.0461285	1.6149	0.0303546	1.0375	0.249586	1.68133	0.196304	nced9
GRMZM2G070865	-0.45118	0.189317	-0.305857	0.249668	0.254383	0.635613	0.286378	0.16398	glk29
GRMZM2G071025	-0.195929	0.275925	-0.359739	0.0804898	0.18708	0.618276	-0.0514808	0.911409	chr106
GRMZM2G071034	-0.168259	0.0574884	-0.187528	0.0505809	-0.0974529	0.356992	-0.447127	0.000108224	c3h16
GRMZM2G137715	0.440024	0.0159117	0.702409	2.96067e-05	0.56749	0.000192557	0.173272	0.31028	hagtf40
GRMZM2G071630	0.0597823	0.770386	0.100047	0.525425	0.145387	0.425579	-0.0168662	0.962631	gpc3
GRMZM2G071790	0.0191184	0.937248	-0.237721	0.0492287	0.156202	0.294879	-0.0071957	0.982747	tubb6
GRMZM2G071959	0.0291823	0.89852	0.0490777	0.794407	0.319535	0.0510794	0.166942	0.450635	his2b1
GRMZM2G071977	0.678241	0.323402	0.458382	0.418778	0.290245	0.450009	0.272883	0.304547	mybr17
GRMZM2G072274	0.816222	0.157521	0.445528	0.285591	-0.3365	0.330775	1.47982	0.0902799	baf1
GRMZM2G072337	-0.0936767	0.67329	-0.185058	0.46429	0.204772	0.462828	0.0427402	0.936237	phm4341
GRMZM2G072376	0.372935	0.578693	0.176479	0.821584	0.0919129	0.951156	1.03466	0.117893	bhlh56
GRMZM2G072658	0.096324	0.417176	0.137267	0.156798	0.162469	0.0834727	-0.0372178	0.846301	pza02462
GRMZM2G370425	2.30724	0.0175311	1.49611	0.183626	1.42252	0.125935	-0.546666	0.662769	glk42
GRMZM2G104204	3.33549	8.28721e-05	2.26524	0.00415436	-0.236618	0.756753	0.436008	0.722849	hb13
GRMZM2G072926	0.819502	0.330792	0.493725	0.172568	-0.0750227	0.920015	0.248972	0.687173	ereb176
GRMZM5G870959	0.370218	0.0872133	1.28114	0.0448538	0.600537	0.200414	0.640263	0.114154	serk1
GRMZM2G073199	0.0831223	0.686576	0.228909	0.395754	0.0846133	0.579053	-0.296153	0.114857	pza02421
GRMZM2G073357	0.472292	0.663906	1.54996	0.191601	0.297975	0.760632	-1.72695	0.198798	mads58
GRMZM2G073535	0.0828282	0.566246	0.0864441	0.49299	0.165151	0.11545	-0.074691	0.651573	TIDP3683
GRMZM2G073581	-0.114101	0.436524	-0.190897	0.195453	-0.17258	0.181875	-0.130788	0.414382	phd9
GRMZM2G073671	-0.421631	0.0246494	-0.526604	0.618826	0.468606	0.610673	-0.0430667	0.966709	cyc3
GRMZM2G073725	0.0325116	0.88734	-0.21509	0.10427	-0.0293511	0.883053	0.0459984	0.882547	gap1
GRMZM2G342856	1.1823	0.032428	3.42787	9.98334e-05	-0.616353	0.265315	1.87822	0.0227642	hagtf8
GRMZM2G073750	-0.0138272	0.93076	0.080725	0.42786	0.167818	0.110281	-0.0347259	0.843527	arftf9
GRMZM2G073779	0.472379	0.251138	0.35067	0.22508	-0.0519007	0.821839	0.466597	0.118914	gras83
GRMZM2G073805	0.254571	0.638762	-0.0558531	0.890177	0.0463719	0.825913	0.279759	0.323864	gras72
GRMZM2G073826	-0.128711	0.529872	0.020483	0.948703	0.127832	0.439576	0.0227998	0.942513	mybr74
GRMZM2G073836	-0.177126	0.405362	0.0231181	0.949817	0.0510738	0.804505	-0.0338666	0.915332	myb157
GRMZM2G073892	0.351325	0.0639756	0.161023	0.332454	-0.0220892	0.90391	-0.0385206	0.931721	bzip38
GRMZM2G074032	0.815973	0.199078	0.0548273	0.88868	0.0854837	0.73807	-0.0168003	0.975652	c2h2
GRMZM2G074082	-0.263178	0.0294659	-0.170788	0.26018	0.147541	0.37917	-0.256966	0.148816	sgo1
GRMZM2G074097	-0.762372	0.4426	-0.775253	0.152919	0.130638	0.602117	0.0129579	0.983576	thi2
GRMZM2G074122	0.13877	0.175934	-0.00464703	0.978679	-0.102102	0.267132	-0.0592497	0.69901	pep3
GRMZM2G074124	0.231198	0.799438	-0.140308	0.847826	-0.308701	0.482473	0.0807636	0.931811	yab6
GRMZM2G076636	0.398344	0.0095224	0.494424	0.0419415	0.550661	0.00408643	0.369753	0.0961098	bhlh99
GRMZM2G074267	0.359497	0.0717392	0.0217242	0.938538	0.174171	0.521756	0.040874	0.921631	pin2
GRMZM2G074361	0.534479	0.795948	-0.904285	0.53491	0.174184	0.820121	-0.189025	0.898096	prf1
GRMZM2G074373	-0.0126213	0.938253	0.00295922	0.98548	0.121255	0.176684	-0.061343	0.648501	bzip3
GRMZM2G074427	-0.135791	0.949847	1.6757	0.248625	0.0184905	0.958339	-0.834656	0.000125473	iaa30
GRMZM2G059108	-0.235123	0.249994	-0.484602	0.00138698	0.549327	0.0154611	-0.267953	0.39983	pza01396
GRMZM2G074438	0.0108853	0.995107	0.745279	0.0552723	-0.0311493	0.945447	-0.464388	0.223731	bhlh142
GRMZM2G074604	0.362234	0.0508211	0.187363	0.25901	-0.0520321	0.747903	0.117047	0.558229	pal1
GRMZM2G074645	0.775214	0.00791559	0.11728	0.645322	0.0317076	0.86995	0.316848	0.238723	hb123
GRMZM2G074743	0.0793456	0.988671	0.910757	0.645636	-0.205329	0.696302	-1.15221	0.738009	aox3
GRMZM2G074759	0.679397	0.063119	0.952596	0.000848425	-0.0754111	0.758584	0.174042	0.714436	o7
GRMZM2G074908	0.205674	0.896428	-0.277169	0.773702	-0.210653	0.874647	0.305814	0.900991	glk54
GRMZM2G075081	-0.466073	0.763903	-0.166368	0.926758	0.551511	0.657867	1.43432	0.0527683	pebp4
GRMZM2G075122	0.160114	0.540741	-0.272337	0.189346	-0.144987	0.505898	0.0263005	0.962029	gbptf6
GRMZM2G075215	-0.364783	0.84386	0.267868	0.852356	0.113304	0.942826	0.81005	0.357679	pebp17
GRMZM2G004641	1.1488	0.618673	1.30027	0.0178881	-0.2685	0.250168	-0.103332	0.796332	hb64
GRMZM2G032339	0.171317	0.580505	0.186663	0.496622	0.547046	0.0189597	0.0315341	0.948198	mads4
GRMZM2G104396	0.356214	0.136014	0.19619	0.381719	0.546674	0.0103084	0.508504	0.0075643	ca2p12
GRMZM2G075562	0.0456199	0.95297	-0.247799	0.38394	-0.0886762	0.668309	-0.357828	0.125343	col5
GRMZM2G075676	-0.353368	0.251423	0.316711	0.697193	-0.173967	0.302638	0.0765355	0.915373	scp1
GRMZM2G075715	0.436876	0.764194	1.07941	0.310152	-0.160748	0.904971	-0.0560307	0.960284	arftf37
GRMZM2G128929	0.678008	5.80208e-05	0.421021	0.00353726	0.543666	0.00570154	0.595827	0.00231805	ldh1
GRMZM2G481163	0.200936	0.499635	0.433325	0.220223	0.542687	0.0240797	0.370112	0.233086	thx4
GRMZM2G075988	0.371306	0.769957	0.30364	0.669725	0.571658	0.594021	0.706135	0.401159	ofp4
GRMZM2G447176	0.165253	0.814697	-0.183245	0.462214	0.542411	0.0495295	-0.008969	0.98868	lbd12
GRMZM2G076104	-0.218453	0.140365	0.123126	0.701515	-0.167014	0.534462	0.212079	0.578393	phm2343
GRMZM2G076272	0.945595	0.22627	0.256973	0.421855	0.533841	0.309498	0.162216	0.793846	hb21
GRMZM2G076602	-0.20235	0.931024	-1.41751	0.235436	0.482371	0.535523	0.0116588	0.993987	ereb212
GRMZM2G076657	-0.259866	0.408609	-0.258283	0.338308	-0.0858248	0.557061	-0.210664	0.424059	wrky58
GRMZM2G077045	-0.262468	0.643407	-0.226663	0.76119	0.348221	0.570854	-0.0625497	0.957833	nactf64
GRMZM2G077124	0.425741	0.297258	0.679292	0.150052	0.761891	0.19517	0.414281	0.271012	bzip92
GRMZM2G438202	2.25781	0.0135756	0.923665	0.19711	0.483619	0.290274	0.540005	0.500104	ereb205
GRMZM2G077147	-0.358655	0.898514	1.8491	0.225074	0.213096	0.517439	-0.214079	0.51592	myb77
GRMZM2G077197	0.103239	0.848514	0.282201	0.463971	-0.45718	0.115927	-0.161642	0.703362	pza03527
GRMZM2G392101	0.761652	0.00172966	0.68746	0.00127075	0.536154	0.0133554	0.268616	0.49877	crr2
GRMZM2G077316	0.30835	0.111716	0.272478	0.174166	-0.0763369	0.64355	0.0397768	0.903819	aoc1
GRMZM2G077356	0.155013	0.354601	0.0358344	0.833592	-0.20813	0.103433	-0.147175	0.431134	iaa21
GRMZM2G077361	0.0161392	0.992085	-0.306914	0.581559	0.0603866	0.913409	0.139156	0.878584	pza03723
GRMZM2G077436	0.893062	0.142891	-0.0732112	0.852673	-0.802196	0.185142	0.616185	0.685081	sig8
GRMZM2G004583	0.16605	0.394768	-0.00526922	0.991962	0.534659	0.000944051	0.293164	0.137757	ij1
GRMZM5G858094	-0.0378838	0.896324	-0.296228	0.112831	0.534129	0.00754411	0.187476	0.573616	acc1
GRMZM2G077755	-0.0595462	0.955004	0.371403	0.106596	0.241346	0.395236	0.129088	0.823563	tcptf26
AC215201.3_FG005	0.125782	0.618474	-0.253018	0.555642	0.533579	0.0340322	0.435919	0.293007	cps2
GRMZM2G077789	0.370805	0.731693	0.288534	0.451277	0.327429	0.351433	0.381924	0.501141	myb85
GRMZM2G035465	0.0921866	0.745997	0.449942	0.042075	0.531505	0.000291508	0.161051	0.227101	iaa38
GRMZM2G078198	-0.235607	0.079097	-0.106367	0.557104	-0.189916	0.378026	0.103616	0.777249	jmj13
GRMZM2G078274	-0.0663531	0.732762	-0.0594246	0.737015	-0.129448	0.60425	-0.0378651	0.90363	arftf3
GRMZM2G078412	0.0101438	0.982666	0.103408	0.800891	0.149309	0.403663	-0.0103048	0.980285	crs1
GRMZM2G078691	0.152673	0.282806	0.225562	0.147093	0.164291	0.267056	0.102382	0.662708	ca5p16
GRMZM2G129247	0.433453	0.0337749	0.535066	0.01207	0.5242	0.0155289	0.0359368	0.932863	bzip101
GRMZM2G078954	-0.169171	0.442778	0.11485	0.783813	-0.264586	0.37917	-0.357851	0.280003	nactf129
GRMZM2G079089	0.0546111	0.75629	0.11548	0.422253	-0.107143	0.466515	0.211966	0.244508	trh3
GRMZM2G046288	-0.0313471	0.927049	0.425611	0.168536	0.521184	0.0208525	0.241071	0.548291	hagtf26
GRMZM2G079306	0.0488676	0.87888	-0.138741	0.502717	0.058867	0.78822	0.188846	0.49932	pmpm3
GRMZM2G079348	0.238235	0.882683	0.175512	0.917268	-0.0862091	0.731123	-0.232884	0.771264	cat3
GRMZM2G079365	0.0149406	0.989498	0.00992668	0.97681	0.102358	0.519955	-0.0841427	0.757519	bzip110
GRMZM2G079381	0.698413	0.112113	0.585706	0.0122683	0.241513	0.741668	1.12244	0.161256	nii2
GRMZM2G079458	0.0234491	0.965713	0.016851	0.964515	-0.059822	0.748258	0.0795589	0.725048	mybr21
GRMZM2G079470	0.44634	0.0857258	0.177264	0.405449	-0.305093	0.26934	-0.012309	0.983576	gras33
GRMZM2G079632	0.846777	0.0372241	0.741235	0.0111547	-0.221536	0.391046	0.114519	0.854641	nactf4
GRMZM2G079823	0.0764167	0.570309	0.246044	0.0259189	0.180079	0.0632966	0.0475934	0.770878	pzb01957
GRMZM2G391936	2.20224	0.0100318	-0.157329	0.833836	0.774245	0.455528	0.430539	0.732562	agpll1
GRMZM2G079928	0.165523	0.93908	0.0670047	0.974296	-1.62531	0.150057	-0.212096	0.902421	trps3
GRMZM2G080079	-0.475449	0.730752	0.065996	0.895332	-0.0635315	0.713545	-0.222696	0.20404	gol1
GRMZM2G080107	-0.386334	0.820816	0.0557078	0.97844	0.303699	0.634089	0.751893	0.59483	psan1
GRMZM2G080111	-0.17289	0.923864	-0.0833078	0.93343	-0.250968	0.734912	-0.226834	0.668329	bzip36
GRMZM2G080116	-0.0297239	0.937218	-0.059847	0.781726	0.608192	0.106542	0.644052	0.498441	dlc1
GRMZM2G080168	0.786985	0.464116	0.268697	0.26897	-0.147779	0.547351	-0.10864	0.773008	bhlh141
GRMZM2G080274	0.308026	0.207253	0.337474	0.204261	0.131759	0.759563	0.309146	0.480247	hon101
GRMZM2G080295	1.22229	0.358192	1.14814	0.340208	1.2378	0.153595	0.372636	0.69003	srs2
GRMZM2G047404	-0.0292895	0.865294	-0.202838	0.0753663	0.518327	0.00183143	-0.0618028	0.852013	ppt1
GRMZM2G080509	-0.020908	0.885559	-0.12724	0.20214	-0.120955	0.262313	0.073139	0.668944	zim20
GRMZM2G080516	0.0140504	0.993791	0.0289045	0.966848	-0.437299	0.0665436	-0.459332	0.343239	ereb2
GRMZM2G080603	0.0285912	0.906666	-0.0275838	0.897515	0.037941	0.818834	0.098804	0.653751	grp1
GRMZM2G080917	-0.169379	0.36841	0.0814757	0.666794	-0.0319756	0.840793	0.0886297	0.720384	alf13
GRMZM2G174610	-0.0465193	0.814306	0.397769	0.141423	0.515004	0.0396648	0.164458	0.557861	abi45
GRMZM2G081158	-0.206987	0.0253119	-0.0893604	0.487305	0.0572562	0.703692	-0.0618229	0.728331	arftf34
GRMZM2G081406	0.171717	0.511443	-0.407188	0.122618	-0.267475	0.209132	-0.0195671	0.974709	arftf15
GRMZM2G081652	0.0673615	0.904568	-0.05268	0.871429	-0.351769	0.177197	-0.130613	0.802831	pza00783
GRMZM2G081666	-0.254072	0.839635	-0.13079	0.90957	0.876275	0.332033	0.425674	0.230964	kch3
GRMZM2G081671	-0.0980053	0.896428	-0.16166	0.729815	0.134096	0.90478	-0.12433	0.668562	glk34
GRMZM2G081816	0.348664	0.473413	0.526316	0.321612	-0.310092	0.55726	0.315526	0.5678	bhlh25
GRMZM2G077752	2.17702	0.0380282	1.85551	0.0372285	0.0311946	0.951525	1.02016	0.176823	srs9
GRMZM2G081892	0.0424603	0.88247	-0.425388	0.170851	0.00778074	0.980228	0.340467	0.191383	ereb118
GRMZM2G148074	2.30484	0.00629463	2.12084	0.000738622	0.604748	0.0522628	0.581016	0.232257	hb78
GRMZM2G082087	0.447056	0.0203564	0.854863	0.000463544	0.215787	0.255484	0.161042	0.519461	opr8
GRMZM5G858197	0.320736	0.203479	0.243331	0.174003	0.512465	0.00129258	0.28728	0.108001	bzip95
GRMZM2G082227	0.487855	0.627087	0.752	0.117454	-0.19885	0.464784	1.72867	0.23074	abi8
GRMZM2G082264	0.167061	0.731033	0.61991	0.584355	-0.00200117	0.998562	-1.06013	0.249348	mwp1
GRMZM2G082318	0.214783	0.517291	0.00574821	0.990713	0.433854	0.0722862	0.332708	0.261184	gbptf12
GRMZM2G082343	-0.0828535	0.844658	-0.205304	0.499948	-0.445603	0.109684	-0.00380136	0.998335	bhlh18
GRMZM5G833699	2.98377	0.00824644	2.45906	0.00110388	0.798903	0.216303	1.78357	0.00438136	hsp90
GRMZM2G082490	0.748002	0.102598	0.31318	0.55483	0.703397	0.185142	0.693357	0.301393	dof45
GRMZM2G082709	0.423606	0.7953	1.58511	0.168944	-1.25785	0.172589	0.24172	0.636881	nactf43
GRMZM2G343157	-0.0307338	0.996552	3.06776	0.00497526	0.832218	0.214326	1.77881	0.0160855	zim26
GRMZM2G083239	0.303134	0.564104	-0.312751	0.808601	0.822668	0.370076	-0.238552	0.896693	myb43
GRMZM2G083374	-0.0537651	0.800943	0.0737189	0.675939	-0.0224495	0.903672	-0.166428	0.351686	farl4
GRMZM5G829544	0.0854899	0.66744	-0.133162	0.288218	0.505468	0.00875216	0.401665	0.0277809	fat2
GRMZM2G083459	0.0562798	0.617079	-0.0329954	0.767086	0.0754862	0.431066	0.0694552	0.605993	dcd1
GRMZM2G083472	0.203938	0.088009	0.0296468	0.891786	-0.138361	0.388957	0.02912	0.94001	glk10
GRMZM2G083504	0.790999	0.00105539	0.629682	0.000599838	-0.141619	0.384818	0.115947	0.76433	bhlh121
GRMZM2G108716	0.29363	0.0232327	0.386096	0.0229129	0.505019	0.00832999	0.406263	0.0267712	iws2
GRMZM2G083717	0.163812	0.826973	-0.0564219	0.938543	0.149637	0.794517	-0.387026	0.531609	wrky10
GRMZM2G087901	1.48699	0.394086	1.86585	0.00460315	0.503743	0.0435846	0.6821	0.0260375	umc2347
GRMZM2G083841	0.302406	0.334881	0.46315	0.105208	0.00326739	0.991744	0.402779	0.149648	pep1
GRMZM2G083886	-0.217569	0.0934512	-0.306627	0.049856	-0.204453	0.179129	-0.0912832	0.729179	gbptf17
GRMZM2G002915	1.47452	0.0478264	1.15632	0.00426342	0.336489	0.288537	0.44482	0.435539	hb34
GRMZM2G083950	-0.145521	0.439632	-0.302866	0.236081	0.157619	0.436436	-0.0323517	0.943507	crp1
GRMZM2G083964	-0.151841	0.424798	-0.0583979	0.944489	0.251139	0.567754	0.235535	0.563417	ca5p4
GRMZM2G126010	0.02324	0.962976	0.537016	0.374322	0.503278	0.00583673	0.569055	0.00223281	act1
GRMZM2G100716	0.277093	0.0688169	0.473624	0.00739969	0.502477	0.00180879	0.0645806	0.846518	pza02992
GRMZM2G084173	-0.0907436	0.473997	-0.149589	0.263385	0.235798	0.058286	-0.00974624	0.974725	abi29
GRMZM2G084264	-0.755232	0.598539	-1.05942	0.0923168	-0.180703	0.8037	-1.43141	0.399841	ereb27
GRMZM5G853392	0.332697	0.00434882	0.259889	0.0756304	0.5011	0.00206698	0.152474	0.405492	grftf14
GRMZM2G084465	-0.224469	0.178066	-0.237129	0.189491	-0.123766	0.569007	-0.0517199	0.899578	pza03733
GRMZM2G084762	-0.000127852	0.999736	0.0132189	0.961169	0.0786119	0.758853	-0.285414	0.165707	rad51b
GRMZM2G085019	0.14975	0.795139	0.638266	0.638247	-0.679286	0.279377	0.225472	0.887326	me3
GRMZM2G085035	0.364332	0.422322	0.494489	0.316157	1.43001	0.204765	-0.00458247	0.998939	ofp35
GRMZM2G085113	-0.0246012	0.993627	1.00306	0.40734	0.228319	0.865503	-1.09984	0.367076	te1
GRMZM2G085381	0.0222917	0.998876	0.935368	0.737114	0.249571	0.42917	0.117645	0.851013	bx1
GRMZM2G085427	-0.0202057	0.937535	-0.0467305	0.822372	-0.0703716	0.616651	-0.226564	0.126732	mybr59
GRMZM2G085467	0.628247	0.00314358	0.0882274	0.805178	0.108	0.748522	0.051818	0.956143	bhlh146
GRMZM2G085661	0.00301819	0.99928	0.746997	0.713153	0.410132	0.0647926	0.925711	0.0375179	bx2
GRMZM2G085678	0.107342	0.88602	-0.665107	0.0140242	0.227244	0.564561	-0.146842	0.820488	ereb46
GRMZM2G085718	-0.0288037	0.928637	0.115104	0.739366	0.357158	0.10174	0.132565	0.705751	AY107200
GRMZM2G085924	0.161791	0.980917	0.913705	0.627141	-0.121101	0.754676	0.213392	0.780525	hsbp1
GRMZM2G086072	-0.31632	0.032428	0.154233	0.455274	-0.123084	0.395893	-0.120451	0.588128	e2f19
GRMZM2G086258	0.013282	0.945527	-0.176537	0.0757002	-0.165834	0.154202	0.0378835	0.861309	dct2
GRMZM2G086403	0.0371151	0.952379	0.993811	0.00583323	0.0525804	0.814251	0.183601	0.510967	platz15
GRMZM2G086474	0.16921	0.840543	-0.310459	0.803455	0.449693	0.635958	1.1294	0.32744	bhlh134
GRMZM2G086573	-0.0630463	0.817651	0.262477	0.852348	-0.205526	0.814922	-0.0903684	0.957833	ereb24
GRMZM2G086614	-0.173854	0.250972	-0.10748	0.593942	-0.206875	0.205015	0.122534	0.588128	c3h6
GRMZM2G086934	-0.228828	0.281717	-0.513938	0.0370397	0.325904	0.352204	-0.0723011	0.896683	rfa1
GRMZM2G407044	0.0828789	0.589044	0.117689	0.59246	0.491361	0.00951896	0.150062	0.608888	pza03459
GRMZM2G086949	-0.578501	0.421287	0.726255	0.628728	0.145311	0.918536	0.0920439	0.960653	arftf29
GRMZM2G086971	0.074261	0.708453	0.0272891	0.965506	0.239782	0.379287	0.0385458	0.950554	ypt1
GRMZM2G086994	0.153097	0.172651	-0.047246	0.690543	-0.0105311	0.93967	-0.0421075	0.806743	c3h35
GRMZM2G087063	-0.0082344	0.994494	0.420762	0.255196	0.272546	0.106709	-0.167423	0.41615	pet2
GRMZM2G087095	0.689388	0.0303367	0.174404	0.60096	0.223506	0.439526	-0.0496577	0.925633	zmm24 merged
GRMZM2G087186	0.23891	0.0128578	0.251142	0.00866818	-0.0495029	0.60591	0.185325	0.0992499	pdc3
GRMZM2G050412	0.341054	0.141431	0.555817	0.0405607	0.486905	0.00124846	0.781928	0.000223735	jac1
GRMZM2G069047	2.14004	0.0134465	0.179877	0.589299	-0.0210681	0.975684	-0.220678	0.744479	nactf115
GRMZM2G087612	-0.0898589	0.665269	-0.158127	0.37614	0.149111	0.357291	-0.0798579	0.745749	pza02044
GRMZM2G087628	0.156129	0.804375	0.567425	0.364158	0.151445	0.523526	-0.138692	0.69369	rlsb1
GRMZM2G047316	0.0219837	0.910213	0.05081	0.723048	0.486747	0.000666346	0.137888	0.40399	alf19
GRMZM2G087741	-0.0583834	0.858378	-0.638356	9.68261e-05	-0.146895	0.279284	-0.385225	0.00369441	hb74
GRMZM2G087804	-0.32648	0.717596	-0.717659	0.656699	-1.41167	0.176887	1.37487	0.414323	g2
GRMZM2G088005	-1.17077	0.368369	0.879484	0.509972	0.317266	0.703046	0.580663	0.745143	mybr40
GRMZM2G088028	-0.500314	0.0488329	-0.408102	0.484174	-0.0389068	0.937514	-0.184852	0.480842	alt5
GRMZM2G088088	-0.12061	0.0391777	-0.0572141	0.37405	-0.00561957	0.946528	-0.0536078	0.536659	imp1
GRMZM2G088189	0.563468	0.279173	-0.122273	0.52021	-0.456161	0.450458	0.864623	0.601066	myb161
GRMZM2G088212	0.121645	0.233764	-0.0286845	0.811309	0.0395894	0.66699	0.0313236	0.837379	cat1
GRMZM2G088242	0.252416	0.341559	-0.531461	0.562111	0.957073	0.476007	1.04448	0.49223	hsftf2
GRMZM2G088299	0.152084	0.621789	-0.0192197	0.952884	-0.0659281	0.782675	-0.241689	0.148556	mkkk55
GRMZM2G088413	0.660593	0.724386	-1.44007	0.409616	0.715455	0.570985	-1.25106	0.567059	abi24
GRMZM2G088440	-0.345164	0.57863	0.406126	0.683769	0.910588	0.19911	1.15918	0.132155	tcptf37
GRMZM2G088443	-0.141687	0.942009	-0.123198	0.925136	-0.0136103	0.985391	-0.948325	0.0106459	bhlh104
GRMZM2G088524	0.542454	0.00390038	0.672558	0.00505546	-0.0170746	0.925582	0.187841	0.261979	mybr32
GRMZM2G088753	0.242852	0.0582195	0.0640319	0.729851	0.134041	0.44264	0.10495	0.655604	sbe1
GRMZM2G088849	-0.273476	0.0734185	-0.0111877	0.984289	-0.307107	0.0588982	-0.275115	0.439333	pza02291
GRMZM2G089050	-0.189287	0.080686	-0.322313	0.00850358	-0.0242749	0.871488	-0.126916	0.465454	c3h29
GRMZM5G899787	0.248466	0.340407	0.772492	0.0371682	0.479072	0.0315456	0.506894	0.0698929	orrm1
GRMZM2G032628	0.387343	0.123536	0.119551	0.661273	0.478929	0.0249747	0.0633417	0.919274	ae1
GRMZM2G089244	-0.242095	0.689025	-0.171037	0.681429	0.0537919	0.856967	0.0827076	0.842669	myb67
GRMZM2G089361	0.125918	0.8281	-0.100797	0.85109	-0.309834	0.503832	-0.407234	0.459727	tcptf44
GRMZM2G089406	0.0599659	0.570671	0.0762089	0.400342	0.152446	0.0555707	0.0194214	0.906396	mybr85
GRMZM2G089484	-0.123331	0.231323	-0.238824	0.00635743	0.183328	0.0674241	-0.286317	0.00745837	mpk6
GRMZM2G089501	0.596255	0.00524165	0.163421	0.268283	-0.124409	0.468074	0.234768	0.278068	bhlh106
GRMZM2G089517	-0.436411	0.0350481	-0.51267	0.758951	0.292258	0.784627	-0.126579	0.903978	pza01304
GRMZM2G089525	0.976095	0.0560337	0.0405463	0.962624	0.0935474	0.764994	-0.0594711	0.874185	hsftf23
GRMZM2G089636	0.197871	0.87666	-0.779434	0.518018	-0.613083	0.325165	-0.936548	0.310169	gras60
GRMZM2G089638	-0.234541	0.635491	-0.169807	0.627458	0.0457633	0.888855	-0.102369	0.91897	tcptf31
GRMZM2G089662	-0.75849	0.290612	-0.215455	0.850184	-0.199291	0.6664	0.490337	0.535948	gras57
GRMZM2G089713	0.0249095	0.894806	0.21307	0.14441	0.107703	0.293595	0.154991	0.218659	sh1
GRMZM2G089736	0.139518	0.705948	-0.0825662	0.760182	-0.147267	0.348374	0.0534108	0.885551	zim23
GRMZM2G089743	-0.212063	0.101128	-0.116493	0.617877	0.38533	0.102673	0.0129769	0.978812	ago105
GRMZM2G088140	-0.043686	0.800943	-0.0973379	0.434511	0.474205	0.00283938	0.0422582	0.841292	bzip37
GRMZM2G089836	0.857395	0.013948	0.0335619	0.933321	-0.137033	0.604509	0.302697	0.516456	ivr2
GRMZM2G089949	-0.0160087	0.994812	-0.633143	0.226271	-0.330713	0.498648	0.751656	0.312481	dof6
GRMZM2G090068	-0.0481841	0.836664	0.329711	0.0425491	0.256547	0.12121	0.284298	0.216749	pyrr1
GRMZM2G090213	0.00876375	0.967506	0.0728372	0.609244	0.0855844	0.395236	-0.0790849	0.582179	kelp2
GRMZM2G090217	-0.107925	0.32495	0.0300476	0.878769	-0.0587108	0.598918	-0.0815352	0.581959	nfc103a
GRMZM2G016439	0.106122	0.73419	0.280909	0.145776	0.473294	0.0135266	-0.203955	0.378648	hp1
GRMZM2G090422	-0.133136	0.503624	-0.238463	0.205342	-0.0927877	0.691724	0.061507	0.881507	mta1
GRMZM5G816314	0.765666	0.3471	1.37267	0.0115353	-0.606942	0.139698	-0.228726	0.614031	ereb104
GRMZM2G090718	0.377273	0.219884	0.335128	0.503331	-0.0525671	0.906218	0.0673307	0.924038	ppp1
GRMZM2G091201	-0.037175	0.994812	0.583217	0.644124	0.263156	0.83846	0.392902	0.670888	mybr13
GRMZM2G072526	-0.0126851	0.967877	-0.0475771	0.807029	0.469365	0.00426193	0.253507	0.214122	pza02386
GRMZM2G091302	0.115701	0.147714	0.117821	0.113268	0.000598429	0.9958	-0.17976	0.0422549	pks1
GRMZM2G091331	0.803693	0.0552968	0.933125	0.00489403	0.280557	0.311516	-0.0121696	0.985555	wrky14
GRMZM2G050089	0.280512	0.0285394	0.0302057	0.854972	0.468259	0.00354615	0.0657805	0.767646	pin14
GRMZM2G091481	0.0549753	0.692902	-0.0763925	0.520908	-0.0235141	0.851502	0.144869	0.32588	pdi1
GRMZM2G091490	-0.488888	0.855953	-0.975075	0.434511	0.0405927	0.921913	0.194735	0.573247	nactf21
GRMZM2G091588	-0.414058	0.896671	0.265961	0.935328	0.0166962	0.966665	0.934234	0.127501	cyp12
GRMZM2G091656	-0.966198	0.0147748	-1.28786	0.111062	-0.35515	0.136959	-0.48255	0.82995	gras9
GRMZM2G091822	-0.150215	0.921418	-0.0631201	0.966023	0.996789	0.119868	0.511178	0.693589	ms26
GRMZM2G106133	0.0849332	0.715781	-0.00986299	0.97647	0.464174	0.0327928	0.357674	0.213948	hmga102
GRMZM2G092008	-0.179123	0.76988	0.151569	0.846512	-0.0173094	0.9744	0.234515	0.202621	pebp1
GRMZM2G092091	-0.401006	0.00204707	-0.178756	0.365084	0.256109	0.315121	-0.075211	0.774954	bhlh27
GRMZM2G136032	4.96286	1.93914e-05	3.90446	0.00962983	1.82645	0.0226993	1.76223	0.0365547	pip1f
GRMZM2G092129	-0.138876	0.07269	-0.206864	0.00374402	-0.0332961	0.699544	-0.153418	0.0938969	phm4353
GRMZM2G144398	0.384758	0.0534968	0.339783	0.066485	0.463235	0.00454851	0.130824	0.520623	hmg5
GRMZM2G092137	0.748201	0.475534	0.844014	0.0254156	-0.208697	0.250885	0.151473	0.563694	bzip9
GRMZM2G092174	0.196621	0.4045	0.341585	0.284012	-0.00871274	0.966804	-0.0881867	0.742824	phyB2
GRMZM2G092198	-0.0092355	0.989335	0.0240466	0.973734	0.438634	0.197616	0.580012	0.102655	emp4
GRMZM2G092214	0.355115	0.106984	0.190595	0.427176	-0.0858203	0.71873	0.125493	0.729601	tcptf8
AC217051.3_FG006	-0.216282	0.97237	0.432236	0.910432	0.433302	0.889359	1.70082	0.024296	pebp5
AC233899.1_FG004	-0.774856	0.401789	2.76444	0.00115695	0.270023	0.736723	-0.268204	0.912001	hb12
GRMZM2G475305	0.357798	0.247595	1.37574	0.0133321	0.154955	0.286919	-0.0828135	0.784393	nlp6
GRMZM2G054615	0.270051	0.377363	1.37771	0.0118028	-0.120847	0.595207	0.195167	0.563812	gata6
GRMZM2G092465	-0.529701	0.525551	0.0905267	0.83361	-0.284773	0.353038	-0.143644	0.552463	nactf123
GRMZM2G092483	2.40503	0.115995	0.967754	0.000875062	0.445331	0.119915	0.61922	0.144356	lbd1
GRMZM2G092497	-0.0408377	0.85278	0.140555	0.490393	0.0699589	0.663586	-0.0432296	0.844339	met3
GRMZM2G092517	0.422126	0.109404	0.97152	0.0820026	0.284784	0.710429	0.14707	0.747951	lbd20
GRMZM2G126361	0.27883	0.132298	0.35408	0.0714027	0.46138	0.00252653	0.0606766	0.839424	pza03069
GRMZM2G105317	0.156414	0.269146	0.20428	0.100628	0.459931	0.00162897	0.0203617	0.945033	ca5p8
GRMZM2G092694	-0.421609	0.687197	0.64731	0.429065	-0.714864	0.0649894	1.08101	0.227199	wrky18
GRMZM2G003489	4.00616	0.00150065	3.59585	0.00577949	1.2173	0.215529	1.70875	0.167638	hsftf17
GRMZM2G368898	0.360022	0.00744785	0.442248	0.00108078	0.455972	0.00353158	0.192684	0.328778	bsdtf10
GRMZM2G093020	0.237441	0.681121	0.0510541	0.931124	-0.477667	0.426647	-0.313495	0.355578	bzip45
GRMZM2G093032	0.12799	0.879628	0.96365	0.0206302	0.0188584	0.935803	-0.217173	0.36671	see2b
GRMZM2G093050	-0.148727	0.277715	-0.206276	0.135906	-0.217982	0.127752	-0.0200596	0.950554	eif3
GRMZM2G093195	1.01838	0.460511	2.04883	0.270818	0.649845	0.296581	0.152011	0.785369	d3
GRMZM2G093270	-0.0991066	0.8718	0.531152	0.0539913	-0.0532317	0.860637	-0.128063	0.760247	platz13
GRMZM2G165901	0.15416	0.413114	0.079377	0.731642	0.453905	0.0105406	0.129839	0.634647	rab15
GRMZM2G030529	0.175163	0.166809	0.496363	0.000483296	0.452313	0.000729405	0.285896	0.0570195	pza00752
GRMZM2G093603	0.551278	0.132255	0.38239	0.242479	0.13467	0.723847	0.282531	0.121624	ks3
GRMZM2G065355	0.0514658	0.747137	0.211827	0.0694444	0.45172	0.00104903	-0.0487496	0.800584	hsbp2
GRMZM2G093744	-0.0103352	0.955004	0.043618	0.690508	0.0306149	0.749695	-0.0518845	0.695198	bhlh162
GRMZM2G093895	-0.345799	0.273518	-0.419431	0.0209415	-0.197769	0.304855	-0.21028	0.530575	tcptf12
GRMZM2G094067	0.203236	0.916046	-0.208984	0.565246	-0.312451	0.653163	-0.196432	0.335734	nactf133
GRMZM2G096475	2.04765	0.00286801	0.400377	0.260039	0.321813	0.742817	0.68839	0.137171	mlg3
GRMZM2G094168	0.2001	0.666214	0.575484	0.0142877	-0.185115	0.25485	-0.0204298	0.957468	platz3
GRMZM2G094241	0.193519	0.317476	0.137757	0.439256	0.0835881	0.584008	-0.0353013	0.899889	lg4
GRMZM2G094352	-0.40802	0.391818	-0.142167	0.686223	0.203832	0.594021	-0.300371	0.0725773	bzip107
GRMZM2G094558	0.150467	0.701674	0.629239	0.292575	0.230269	0.390861	-0.00614563	0.992577	thim1
GRMZM2G040933	0.635372	0.0202803	0.288606	0.116937	0.44819	0.00437373	0.63931	0.00107915	dct1
GRMZM2G030299	0.0846447	0.797158	0.693726	0.0882594	0.447857	0.010084	0.596228	0.146847	pyrd1
GRMZM2G094935	-0.276004	0.0441227	-0.24636	0.224338	-0.0412954	0.841194	-0.200674	0.402995	hb92
GRMZM2G095078	-0.330746	0.0627516	-0.0444004	0.88507	-0.0809314	0.672667	-0.168997	0.416018	embp1
GRMZM2G079185	0.771633	0.0306482	0.478383	0.0255291	0.445316	0.0279431	0.689063	0.000361056	lbd26
GRMZM2G095239	0.0161776	0.929166	0.00285536	0.986706	0.147769	0.112234	-0.190019	0.073878	smh6
GRMZM2G472167	0.522086	0.761225	1.39288	0.00141836	0.086519	0.71077	0.241269	0.603017	prc3
GRMZM2G164909	2.53896	0.013948	3.4732	0.00060272	2.43591	0.00365453	2.4437	0.0124531	hsftf8
GRMZM2G096247	-0.0832384	0.938602	0.921269	0.0650022	0.419856	0.550929	0.0800624	0.855991	gst9
GRMZM2G096352	-0.0141567	0.950124	-0.0595268	0.700329	0.272392	0.0892262	-0.133526	0.408077	hagtf36
GRMZM2G009892	0.985501	0.0959009	1.39856	0.0253937	0.101234	0.735984	0.74396	0.468663	nactf32
GRMZM2G096470	-0.0138684	0.953752	-0.222674	0.0517266	0.105172	0.483163	-0.119089	0.522703	phm1675
GRMZM2G096600	0.253536	0.593158	0.547374	0.173307	0.401294	0.250697	0.0116055	0.988596	cpp8
GRMZM2G096610	-0.332989	0.308308	0.338676	0.644466	0.255814	0.638638	0.538424	0.374761	tcptf40
GRMZM2G000686	0.0215532	0.958307	-0.248676	0.132822	0.439406	0.0072295	0.293752	0.155433	ca2p11
GRMZM2G122443	0.106722	0.4895	0.0518405	0.744856	0.439382	0.00808341	0.0644868	0.802776	pza00413
GRMZM2G096753	-0.00179514	0.999622	0.991737	0.573338	-1.02084	0.140433	-0.389501	0.796271	ppck3
GRMZM2G097059	-0.395909	0.788398	0.456204	0.716767	0.0981708	0.818834	0.772811	0.377032	mads7
GRMZM2G097258	-0.229469	0.334985	0.0311212	0.964515	0.252031	0.395724	-0.325012	0.33178	ipt1
GRMZM2G097275	-0.307514	0.0882071	-0.287508	0.161998	0.118586	0.473643	-0.166473	0.54796	sbp27
GRMZM2G097349	0.980039	0.0275278	0.177995	0.473545	-0.57958	0.395441	0.719908	0.372415	hb49
GRMZM5G805026	0.802855	0.00461034	0.333529	0.0581589	0.437682	0.0211959	0.354507	0.0403609	hb109
GRMZM2G097456	-0.271674	0.759328	-0.130794	0.876072	-0.157623	0.830013	0.59162	0.771908	gras11
GRMZM2G097457	-0.0446794	0.981795	-0.520356	0.468697	-0.247772	0.758112	-1.27716	0.147138	pdk2
GRMZM2G097636	0.000584748	0.999736	-0.924691	0.11086	0.0516422	0.898028	-0.367718	0.638769	myb5
GRMZM2G097638	0.618607	0.713645	-0.525265	0.520776	0.353866	0.268545	-0.0937392	0.915312	myb65
GRMZM2G097683	0.789671	0.626095	1.08249	0.278706	1.36854	0.0774553	0.222562	0.588128	srs4
GRMZM2G060544	2.26898	0.00059066	1.27186	0.000906221	2.07098	8.8128e-06	2.75205	3.4057e-05	lbd5
GRMZM2G098179	0.635962	0.688266	-0.892011	0.515424	-0.17278	0.903531	-0.415483	0.727085	myb52
GRMZM2G098239	0.804364	0.808517	0.0297331	0.992905	0.658123	0.133729	0.0982412	0.947187	gl2
GRMZM2G098290	0.244328	0.52592	0.769525	0.0282615	0.0972603	0.794771	-0.198553	0.833207	gln1
GRMZM2G098298	0.210791	0.058813	0.272467	0.00966889	-0.0498078	0.601816	0.123619	0.285559	ccp1
GRMZM2G098346	0.419967	0.0277567	-0.0407695	0.846536	-0.0710323	0.678571	-0.080866	0.873523	adh2
GRMZM2G169089	0.454005	0.0962294	0.679634	0.00163493	0.433581	0.00087439	0.314853	0.0306391	ln1
GRMZM2G386674	2.05793	0.00752822	2.20812	0.00173988	1.49039	0.000378613	2.25331	3.26039e-05	lbd33
GRMZM2G098517	-0.168217	0.737392	-0.687643	0.347781	-0.526512	0.0935507	0.964717	0.0341392	gras38
GRMZM2G098557	0.00794363	0.974546	-0.0320157	0.795653	0.00125008	0.993733	0.04837	0.781493	sbp7
GRMZM2G098594	-0.0125279	0.982082	-0.186289	0.836841	0.27056	0.513703	0.234328	0.668153	grftf7
GRMZM2G098643	0.0246864	0.954707	0.205622	0.401394	-0.379171	0.130985	-0.0576955	0.892554	pin1
GRMZM2G035502	0.236453	0.134513	0.247721	0.0744711	0.433006	0.00233049	0.117533	0.481034	dhar3
GRMZM2G098784	0.119798	0.280963	0.189743	0.0473472	0.0842357	0.458643	0.00776963	0.974995	gras1
GRMZM2G098800	0.0358696	0.872542	-0.00810702	0.976449	0.100312	0.65794	0.0598209	0.822488	gras80
GRMZM2G098813	-0.0293575	0.994962	-0.27028	0.761034	0.550022	0.422226	-0.418801	0.681778	zfl1
GRMZM2G098904	0.274827	0.199289	-0.0689471	0.720904	0.219784	0.164641	0.23175	0.0936069	bzip104
GRMZM2G098986	0.794435	0.664213	0.540297	0.753528	0.1398	0.936715	-0.963974	0.419214	mads77
GRMZM2G129311	0.119885	0.477182	0.501464	0.00392336	0.432286	0.00366208	0.105412	0.606256	farl12
GRMZM2G099056	-0.0608559	0.586239	-0.137474	0.0996484	0.0377133	0.726261	-0.211736	0.0398885	rth1
GRMZM2G099144	0.0471671	0.932851	-0.818493	0.590371	0.507065	0.722466	0.630266	0.792614	nactf71
GRMZM2G099186	-0.0646086	0.532472	-0.0365364	0.754497	-0.0331935	0.757748	0.011006	0.957433	pza03047
GRMZM2G099319	0.575938	0.708819	0.645784	0.0660825	-0.108803	0.636646	0.0499144	0.934995	hb84
GRMZM2G099363	0.530231	0.0520186	0.066549	0.773507	-0.171313	0.310548	-0.0021795	0.995683	omt2
GRMZM2G073044	1.38331	0.0040866	1.64992	0.000409793	0.74522	0.0144074	2.20793	1.35426e-05	lbd38
GRMZM2G099461	-0.0572446	0.894	-0.289587	0.512236	0.335668	0.64132	0.0119592	0.992214	ca5p15
GRMZM2G057386	2.00812	0.0333332	0.0911762	0.973456	0.892909	0.457644	0.734232	0.756228	ereb107
GRMZM2G099622	-0.103274	0.36579	-0.260195	0.00644896	-0.0602422	0.589607	0.215437	0.114432	c3h15
GRMZM2G099754	0.0835259	0.622861	0.318308	0.0102236	0.140727	0.177431	0.0757794	0.709178	ptk2
GRMZM2G099797	-0.236649	0.0152684	-0.237696	0.00583174	0.13411	0.1346	-0.0148337	0.946591	arr3
GRMZM2G099860	0.138883	0.361861	-0.0687652	0.697125	0.0316379	0.830313	-0.0681306	0.724649	trps2
GRMZM2G099984	-1.34386	0.144422	0.431881	0.274957	0.0763595	0.666704	-0.132653	0.729179	pmpm7
GRMZM2G100103	0.239028	0.317395	0.0446677	0.924382	0.0781312	0.799515	-0.0880447	0.770251	phs1
GRMZM2G100176	0.534021	0.0560337	0.0989681	0.709638	0.265319	0.275526	0.146595	0.671176	glk28
GRMZM2G127139	0.999886	0.00597667	1.0667	0.000117017	0.426626	0.0172053	0.775998	0.000281201	fha5
GRMZM2G159431	-0.60421	0.830588	1.43599	0.0203762	-0.304005	0.278548	-0.266005	0.54449	knox1
GRMZM2G100318	0.169231	0.518055	0.24806	0.313624	0.131858	0.516973	0.0888985	0.509496	arr7
GRMZM2G156785	0.049808	0.76258	0.0736244	0.632	0.425951	0.00810376	0.00375219	0.990044	hmg3
GRMZM2G100467	-0.115255	0.579176	-0.190388	0.352887	0.0679198	0.812388	-0.0535278	0.913414	rpl39
GRMZM2G100583	0.64935	0.0383663	0.288253	0.111361	0.304271	0.131798	0.414698	0.137838	nactf75
GRMZM2G100593	-0.329301	0.305722	-0.184997	0.894903	0.34591	0.52542	0.191708	0.872959	nactf59
GRMZM2G100709	0.616755	0.658244	0.879874	0.355645	0.436095	0.475279	1.28439	0.153265	glk31
GRMZM2G100794	0.151696	0.517698	0.160688	0.319714	-0.138649	0.218184	-0.120408	0.467489	c3h19
GRMZM2G100872	-0.0364444	0.864624	0.332696	0.156285	0.222959	0.217149	0.201696	0.421383	hagtf11
GRMZM2G027697	0.67281	0.699992	0.00379643	0.999114	0.576507	0.718514	4.69984	1.26527e-07	myb86
GRMZM2G101004	-0.13621	0.514168	0.78571	0.00066171	0.0430089	0.754857	-0.08121	0.658179	elm2
GRMZM2G101020	0.0961133	0.455762	-0.0548336	0.669862	0.0833939	0.49929	-0.0394983	0.861775	atp1
GRMZM2G101042	0.0329749	0.78874	-0.100574	0.249286	0.0168294	0.907934	-0.0315049	0.874386	pza00793
GRMZM2G101058	0.215833	0.503728	-0.463485	0.368188	0.650922	0.68923	-0.579946	0.859287	gata28
GRMZM2G025703	0.247966	0.194692	0.231742	0.216305	0.423912	0.0254272	-0.141962	0.550324	phd43
GRMZM2G101181	-0.0814715	0.483653	0.11936	0.294495	-0.0874892	0.441963	-0.0389791	0.839285	pza00497
GRMZM2G101350	0.0221507	0.996193	-0.106957	0.835889	-0.611241	0.0601316	-0.402981	0.0776245	bhlh29
GRMZM2G101405	0.838602	0.814623	0.228372	0.929512	-1.13542	0.19139	-1.26815	0.602711	wrky73
GRMZM2G113742	0.2619	0.109407	0.312185	0.0973282	0.422474	0.0104443	0.198858	0.319934	glk38
GRMZM2G125976	0.690167	0.162615	0.756105	0.131108	0.421952	0.0141845	0.171232	0.634145	hb76
GRMZM2G101511	-0.205076	0.785772	0.101879	0.895521	0.61858	0.345866	0.192631	0.795171	tga1
GRMZM2G101769	0.18179	0.153691	0.125286	0.23541	-0.0577297	0.499915	0.135862	0.244217	zim12
GRMZM2G102059	0.724897	0.0301889	0.157578	0.569307	0.374952	0.166819	0.438302	0.25976	abi12
GRMZM2G102183	0.293864	0.933755	1.9372	0.244501	-0.351002	0.269069	-0.484343	0.136465	mas1
GRMZM2G102347	0.250095	0.111283	0.188673	0.218276	0.336717	0.0623952	-0.104838	0.654615	pzb01662
GRMZM2G102471	-0.0229448	0.898702	0.162846	0.119431	0.113554	0.288043	0.0505058	0.761331	AY109692
GRMZM2G102514	0.136093	0.695952	0.0563688	0.896339	0.0432822	0.87615	0.200807	0.593898	bes1
GRMZM2G102583	-0.0356453	0.98219	0.0819833	0.936753	-0.256989	0.438477	0.498097	0.464212	wrky105
GRMZM2G102596	0.0993649	0.453921	0.0550862	0.692354	0.0176505	0.911085	-0.0455191	0.839864	pza01272
GRMZM2G158700	0.406504	0.799438	0.0157207	0.99316	-0.419749	0.670073	3.4737	3.96409e-05	myb145
GRMZM2G102790	-0.0487221	0.994962	2.10574	0.122258	0.49114	0.21955	-0.00865722	0.996667	myb57
GRMZM2G102915	0.0170062	0.973696	0.406606	0.460908	0.738276	0.0743346	0.103638	0.873006	ipt10
GRMZM2G102946	-0.220321	0.841465	-0.132191	0.75222	0.493788	0.388702	-0.490444	0.0157206	rop5
GRMZM2G103047	-0.0553456	0.707226	-0.184403	0.139326	0.261802	0.0686974	-0.029934	0.930307	ppt2
GRMZM2G103085	0.108116	0.947615	1.10119	0.228486	-1.16348	0.305014	0.0694111	0.979729	ereb139
GRMZM2G103230	-0.185036	0.0378673	-0.116572	0.247506	-0.0187488	0.872436	-0.180253	0.0949746	phd23
GRMZM2G093716	-0.10515	0.466701	0.203298	0.234784	0.414958	0.0102727	0.0199075	0.951217	IDP51
GRMZM2G085054	0.497207	0.0142935	0.680662	0.00195207	0.414417	0.028882	0.194719	0.405809	bx8
GRMZM2G103783	0.408988	0.047947	0.0661905	0.791634	-0.0807731	0.662192	0.275552	0.196235	mybr82
GRMZM2G104074	-0.319626	0.51119	-0.142179	0.957362	0.988497	0.419292	0.996211	0.548212	nactf124
GRMZM2G104078	-0.566889	0.247191	-0.273074	0.852047	1.615	0.181184	0.852302	0.517355	nactf101
GRMZM2G104081	0.557279	0.00510433	-0.129246	0.469474	0.176092	0.216406	0.300842	0.108881	hex1
GRMZM2G104176	0.25522	0.69077	0.110437	0.711847	-0.283766	0.329651	-0.0609776	0.822449	iaa7
GRMZM2G380515	-0.186057	0.272618	0.0487119	0.856354	0.412262	0.0463763	0.0507688	0.897051	c2h1
GRMZM2G104246	-0.410696	0.0315679	-0.477979	0.130577	-0.182192	0.48787	-0.0696127	0.877926	cpp7
GRMZM2G104258	-0.216383	0.0759273	0.24921	0.297324	0.116938	0.591675	0.0988562	0.758594	pza00132
GRMZM2G104260	0.266839	0.730286	0.323408	0.651183	0.323953	0.44258	0.0488487	0.97448	ereb190
GRMZM2G104262	0.0852026	0.820827	-0.255457	0.406597	-0.118563	0.298686	-0.258387	0.108441	pzb00093
GRMZM2G104268	-0.0152736	0.9194	0.0193254	0.887411	0.0132068	0.907585	-0.0711207	0.574592	farl15
GRMZM2G104325	0.0183621	0.929025	-0.114524	0.31625	0.184526	0.139184	0.0152035	0.947861	mha1
GRMZM2G104342	-0.0585725	0.908733	0.0255427	0.974144	-0.512801	0.348279	0.792781	0.230711	gras55
GRMZM2G104390	0.676818	0.169909	0.671312	0.000103038	-0.158084	0.228156	-0.00238375	0.995181	gata2
GRMZM2G062391	0.200086	0.201094	-0.17221	0.218141	0.411366	0.0446413	0.306604	0.200529	bzip98
GRMZM2G104546	0.0522623	0.812075	-0.0761624	0.821584	-0.02904	0.936974	-0.091856	0.888877	akh2
GRMZM2G104551	0.202968	0.615844	0.314527	0.552399	0.33295	0.0685117	0.377503	0.0503545	myb152
GRMZM2G064426	0.222995	0.0383663	0.468784	0.000353552	0.410695	0.000382989	0.20474	0.0656843	cadtfr15
GRMZM2G104613	0.083889	0.487751	-0.22241	0.0823025	0.0202631	0.910301	0.0834279	0.729045	imd3
GRMZM2G104658	-0.108261	0.736822	0.495424	0.0666345	0.0162451	0.949639	-0.150891	0.616349	pza02527
GRMZM2G104789	-0.217658	0.531204	-0.162263	0.544503	0.000244376	0.999472	0.450729	0.141043	myb12
GRMZM2G104843	0.358467	0.36023	-0.141566	0.628702	-0.286244	0.175904	0.26876	0.469089	ts1
GRMZM2G077278	0.270976	0.00522958	0.380269	4.02195e-05	0.408257	1.50684e-05	0.129717	0.211715	snrk1a1
GRMZM2G162749	0.895475	0.228299	1.46937	0.0133589	-0.219001	0.378722	0.419427	0.0943726	dof21
GRMZM2G105004	-0.0672855	0.776857	-0.112847	0.570638	0.113117	0.489577	-0.00940351	0.980586	nlp9
GRMZM2G159134	0.105729	0.479387	-3.16035e-05	0.999915	0.407823	0.00124846	0.126168	0.468112	bzip102
GRMZM2G105250	-0.0520311	0.989816	0.694293	0.701914	-0.0899645	0.952558	-0.917953	0.534137	phm7953
GRMZM2G105266	-0.212818	0.462197	0.0768758	0.926803	0.39399	0.314366	0.504734	0.28865	ereb52
GRMZM2G105335	0.0935449	0.808208	0.0229477	0.992514	0.268704	0.885037	-0.379024	0.902526	grftf10
GRMZM2G105822	-0.0889078	0.618019	0.522957	0.0585777	0.256945	0.38992	0.194383	0.5004	fha12
GRMZM2G105834	-0.0356936	0.992669	1.55019	0.058528	-0.11916	0.73177	0.122821	0.846518	hb62
GRMZM2G089686	0.776121	0.0198449	0.0359389	0.938879	0.71671	0.00972065	1.72455	7.66352e-05	myb165
GRMZM2G106213	0.192921	0.254161	0.612013	0.00359803	0.399719	0.19139	0.229991	0.732562	agp1
GRMZM2G106276	0.209959	0.625975	-0.283914	0.35164	-1.90399	0.107529	-0.479544	0.785353	hb4
GRMZM2G106336	-0.725229	0.197619	-1.14693	0.288589	-0.722907	0.424392	-1.66266	0.135051	gras84
GRMZM2G106356	0.045433	0.893422	0.0954854	0.888433	0.547951	0.135838	0.305375	0.520926	gras82
GRMZM2G106424	0.254542	0.0560337	0.1314	0.350329	-0.111326	0.460879	0.2074	0.247407	pza03081
GRMZM2G121456	-0.154563	0.366696	0.288765	0.343997	0.401111	0.0452272	-0.0660879	0.868517	v30
GRMZM2G106531	0.214326	0.809563	0.284238	0.680871	0.176703	0.555383	-0.466136	0.241371	crti2
GRMZM2G106560	0.508365	0.790527	-0.0802457	0.975382	-0.858002	0.0891772	-0.622322	0.767691	wrky108
GRMZM2G070295	0.119509	0.598494	1.48879	0.0336693	0.406832	0.564696	-0.38852	0.457136	platz9
GRMZM2G106590	0.139816	0.146743	-0.0757713	0.398211	-0.00238742	0.983967	0.00402389	0.983993	pza02941
GRMZM2G106613	-0.351738	0.000491411	-0.106525	0.343267	-0.13005	0.201874	-0.155414	0.240537	ldp1
GRMZM2G106653	-0.0231454	0.899768	0.0998169	0.45621	0.187831	0.0824904	-0.0544922	0.771377	farl9
GRMZM2G106673	0.218988	0.267438	0.00068092	0.99821	-0.0911135	0.579232	-0.0501467	0.881314	abi14
GRMZM2G106748	-1.09855	0.112937	-0.801035	0.155187	-0.104981	0.91884	-0.0260703	0.944593	lox12
GRMZM2G106798	0.183203	0.530096	0.283833	0.229789	0.188134	0.206183	0.237566	0.295894	sbp3
GRMZM2G107031	0.0785887	0.933755	-0.0377889	0.972947	-0.329895	0.238634	0.357392	0.564729	tcptf21
GRMZM2G107101	-0.0343787	0.742478	0.0645797	0.406782	-0.0950455	0.145939	-0.0816514	0.346926	gi1
GRMZM2G107109	0.0392109	0.941338	0.398559	0.303074	0.364241	0.284291	-0.140754	0.789816	jmj6
GRMZM2G130773	-0.210364	0.104664	-0.0598038	0.798228	0.399506	0.00523591	0.194942	0.307395	mterf9
GRMZM2G107276	-1.71055	0.0985134	-0.8527	0.432502	-0.527804	0.592344	0.702462	0.038985	bhlh42
GRMZM2G059225	-0.195889	0.223443	-0.169431	0.327846	0.399417	0.0330477	-0.180232	0.432508	dsc3
GRMZM2G107309	-0.235715	0.00552281	0.0587965	0.753528	0.0193666	0.896554	0.0272297	0.908417	hda110
GRMZM2G107457	-0.124669	0.490612	0.0395392	0.923002	0.310063	0.0549838	-0.0447137	0.895649	hen1
GRMZM2G361842	0.261826	0.193148	0.366804	0.0263665	0.398125	0.00986285	0.246571	0.231206	ca2p8
GRMZM2G107629	-0.0180206	0.930346	-0.132207	0.307432	0.181144	0.240581	0.0619267	0.748393	pzb01647
GRMZM2G107654	-0.138508	0.0958825	-0.25294	0.00356203	-0.137108	0.128859	-0.0859095	0.51456	eif2
GRMZM2G107761	0.414111	0.795468	1.22732	0.238767	1.35423	0.0583	-0.475927	0.709022	yuc3
GRMZM2G107807	0.0033151	0.996552	0.240586	0.213124	0.211698	0.104011	-0.177096	0.251558	alf7
GRMZM2G107867	-0.0459016	0.817886	-0.0888915	0.611245	0.0930041	0.449166	0.0139013	0.960653	pza03243
GRMZM2G108225	0.0792278	0.506605	-0.0987203	0.321058	0.103414	0.464811	0.0792578	0.662007	sqs1
GRMZM2G108457	-0.415926	0.126396	-0.0659891	0.912808	-0.148716	0.509382	-0.0988511	0.872128	crti1
GRMZM2G071613	0.23693	0.0844487	0.383768	0.00259284	0.394092	0.00171455	0.139702	0.385214	phd27
GRMZM2G108589	-0.0746642	0.898277	-0.605641	0.38815	0.644554	0.456389	-0.322693	0.778442	jmj19
GRMZM2G108712	-0.230307	0.347958	-0.37355	0.216766	0.468587	0.246793	0.0750226	0.909214	pcna2
GRMZM2G108766	0.143459	0.865753	-0.241751	0.384918	-0.208929	0.384435	-0.101901	0.838722	tub3
GRMZM2G108798	0.040854	0.996471	-0.38563	0.857171	-0.0285049	0.972609	0.340856	0.698473	srs5
GRMZM2G108865	1.20081	0.113285	1.02568	0.3402	0.730724	0.333781	-0.00694076	0.994566	dof25
GRMZM2G108892	-0.0310387	0.896499	-0.0531965	0.796958	0.285788	0.0829846	-0.0301681	0.897504	mybr84
GRMZM5G842961	0.85158	0.241135	1.50767	0.0109848	-0.271175	0.601969	0.0727016	0.911967	ereb30
GRMZM2G431156	0.76153	0.602521	1.40057	0.0601445	0.673063	0.172872	2.22358	0.0042506	myb25
GRMZM2G109326	-0.508249	0.850156	0.166042	0.8708	0.0582552	0.809739	0.0916641	0.77997	bk2
GRMZM2G109354	-0.147829	0.279464	-0.0447453	0.762759	0.11403	0.287997	-0.309748	0.00737543	sbp11
GRMZM2G109383	0.083599	0.743782	0.0106288	0.972475	0.0905331	0.62631	-0.0999138	0.684354	pgm2
GRMZM2G025989	0.436115	0.544101	1.26826	0.00392336	-0.536579	0.300667	-0.273269	0.771093	lbd25
GRMZM2G109480	-0.285102	0.113641	0.0324703	0.979376	0.419347	0.616513	0.183241	0.8432	abi7
GRMZM2G109509	-0.131142	0.357555	-0.251347	0.0475961	-0.101899	0.440621	-0.302877	0.0535394	nlp7
GRMZM2G109818	-0.0148178	0.91364	-0.17968	0.0162256	0.0235598	0.819335	-0.0776706	0.494657	sun1
GRMZM2G034110	0.35672	0.0289754	0.459517	0.00734308	0.390662	0.00749078	0.230895	0.210992	mybr31
GRMZM2G109869	0.761781	0.254113	0.681569	0.170558	-0.261948	0.521368	0.645514	0.249427	gras52
GRMZM2G026892	0.0900773	0.618448	0.572842	0.000184639	0.389865	0.000364083	-0.0551348	0.762551	PCO135705
GRMZM2G041839	1.19266	0.356864	1.52587	0.0421676	-0.176481	0.833056	-0.281356	0.668877	ereb66
GRMZM2G110067	0.411591	0.4426	0.327797	0.579602	-0.218677	0.562374	-0.13989	0.938212	gras27
GRMZM2G110109	-0.333853	0.124382	0.694512	0.243815	-0.158991	0.680553	-0.317891	0.494805	arid3
GRMZM2G110135	-0.0668455	0.988449	0.0130532	0.995016	0.170167	0.700926	0.290325	0.724649	myb164
GRMZM2G110153	0.359807	0.357555	-0.246303	0.357556	0.108704	0.79514	-0.100254	0.720384	zmm16
GRMZM2G110198	-0.0935477	0.475951	0.0837899	0.531551	0.131956	0.199033	-0.0823448	0.613541	AY109678
GRMZM2G110295	0.147895	0.708129	-0.454336	0.280398	0.848521	0.701774	-0.00830205	0.998911	gata23
GRMZM2G110309	0.0389062	0.851196	-0.262906	0.0234795	0.174552	0.172226	0.0313014	0.909684	ibp2
GRMZM2G110333	-0.180324	0.10263	0.0903434	0.506539	-0.0838209	0.425473	-0.0966749	0.516704	ereb90
GRMZM2G110398	-0.100653	0.269541	-0.0422354	0.660996	0.0811723	0.338981	-0.051854	0.709964	pza02402
GRMZM2G110402	-0.223294	0.00240627	-0.101985	0.256666	-0.106313	0.223458	-0.112356	0.318064	c3h26
GRMZM2G110408	0.281088	0.0504345	0.345296	0.0270468	0.205204	0.0786678	0.0313671	0.896375	phm8909
GRMZM2G178693	3.54062	0.00878169	1.01842	0.000203238	0.280919	0.262749	0.414422	0.192295	pip2a
GRMZM2G110579	0.280396	0.0173058	0.441066	0.000473934	0.285968	0.0717285	0.0307513	0.931713	gras10
GRMZM2G110582	-0.0986228	0.751863	0.00217926	0.995352	0.227857	0.19517	0.0949202	0.712947	mads71
GRMZM2G110742	0.0444257	0.954473	0.447305	0.309251	0.560326	0.150914	0.0704946	0.929196	sbp4
GRMZM2G110832	-0.207039	0.981843	2.42263	0.352887	0.48532	0.463081	0.354717	0.701452	IDP844
GRMZM2G110913	0.115397	0.919464	2.14368	0.0650674	0.160215	0.866418	-0.535078	0.203557	lbd3
GRMZM2G111045	0.302956	0.543817	0.0471881	0.967391	-0.20075	0.783174	0.111157	0.935816	myb103
GRMZM2G111123	-0.0330002	0.909201	-0.163337	0.635094	0.197473	0.743602	0.136038	0.789141	abi48
GRMZM2G111146	-0.263015	0.391061	-0.0518967	0.933723	0.196188	0.255184	0.0240985	0.958345	bhlh53
GRMZM2G092542	0.547255	0.812065	2.1683	0.00372843	-0.0378308	0.92645	-0.0992371	0.929196	rtcs1
GRMZM2G111204	-0.0817244	0.493364	-0.182655	0.101991	0.180399	0.0892209	-0.0598144	0.731979	hb131
GRMZM2G111225	0.0867325	0.585376	-0.338358	0.00547525	-0.0298789	0.799875	-0.0203781	0.927898	nit2
GRMZM2G111309	0.0735985	0.809563	0.832917	0.00054749	0.0955407	0.812879	0.510433	0.26515	AY109644
GRMZM2G111354	0.505787	0.910339	-0.123297	0.978641	0.237827	0.471502	0.584825	0.72836	wrky22
GRMZM2G111415	0.414036	0.834112	1.44865	0.215603	0.395216	0.555932	0.472201	0.832933	ereb15
GRMZM2G111566	0.00254739	0.995934	-0.0147365	0.919857	0.0569581	0.619089	-0.0674398	0.680584	prc2
GRMZM2G111642	-0.0468896	0.840259	0.0492339	0.820168	0.0950834	0.526248	-0.0239688	0.940809	cesa5
GRMZM2G111672	0.168347	0.238303	0.151022	0.23448	-0.133886	0.260337	0.0681116	0.716399	bsdtf7
GRMZM2G111711	0.869633	0.552657	-2.29029	0.074615	0.0630402	0.918618	0.498792	0.769101	wrky124
GRMZM2G111731	0.0152307	0.997152	1.52771	0.202376	0.200397	0.876557	0.0866915	0.972089	myb44
GRMZM2G111760	0.671518	0.264109	0.80584	0.380786	0.3367	0.621544	0.366885	0.908963	thx22
GRMZM2G111903	0.0454728	0.902783	0.227042	0.435279	0.0386449	0.864821	0.135954	0.68794	mrpa3
GRMZM2G111906	-0.125843	0.196279	-0.0798861	0.578142	-0.0231869	0.886404	0.12024	0.469351	mybr98
GRMZM2G090905	0.09618	0.621208	0.543418	0.031246	0.384646	0.0133693	0.0450553	0.890325	pzb00942
GRMZM2G111964	-0.188266	0.775794	-0.389635	0.547883	0.139718	0.809518	-0.296378	0.721025	hb101
GRMZM2G112165	-0.101404	0.611941	-0.236848	0.171361	-0.106392	0.619266	0.18387	0.48095	pza03529
GRMZM2G058252	-0.0872794	0.619952	-0.00334134	0.991962	0.384062	0.0182651	0.0263112	0.944102	pza03049
GRMZM2G112336	0.0109235	0.971765	-0.0131258	0.942711	-0.00405733	0.979356	-0.0267861	0.909029	cesa1
GRMZM2G112535	-0.147246	0.10975	0.188013	0.14778	0.0729071	0.530245	0.0313624	0.888322	kelp3
GRMZM2G112548	-0.0674168	0.968441	0.597425	0.707633	-0.786445	0.303388	-0.328658	0.8426	nactf74
GRMZM2G112629	0.107977	0.944613	0.34879	0.650454	0.25095	0.484353	0.187283	0.872578	bhlh76
GRMZM2G047370	0.150036	0.359672	0.303297	0.140919	0.382653	0.0172257	0.133515	0.571418	thx25
GRMZM2G112681	0.0783883	0.933734	-0.427629	0.234143	0.365603	0.10789	0.10627	0.802169	nactf47
GRMZM2G112764	-0.09826	0.529634	-0.269187	0.0250992	-0.0229572	0.882369	0.164531	0.315533	mybr26
GRMZM2G112782	0.243413	0.0485588	0.0865342	0.410884	0.0422334	0.707485	0.0698917	0.706524	pza01677
GRMZM2G113033	-0.364022	0.817796	-0.755682	0.24686	1.18129	0.145553	-1.31849	0.0540302	ssu1
GRMZM2G113098	0.294256	0.251742	-0.223455	0.585666	-0.674979	0.704257	0.450197	0.8629	gata16
GRMZM2G113127	0.399647	0.322419	0.502042	0.280824	0.152673	0.730807	0.462529	0.370779	ca5p13
GRMZM2G113137	0.0235742	0.891447	-0.0139059	0.924654	0.0245425	0.82787	0.0342732	0.839864	cesa6
GRMZM2G113156	-0.0371765	0.765321	-0.0557815	0.644821	-0.0662378	0.512756	0.159035	0.191383	fha15
GRMZM2G087482	-0.102189	0.561485	0.249765	0.113769	0.3808	0.0055405	0.0314545	0.911858	phd25
GRMZM2G108147	-0.318233	0.877761	1.54651	0.00821538	-0.185153	0.420751	0.166741	0.758098	dbptf1
GRMZM2G113408	0.0124644	0.957874	-0.105856	0.384194	-0.124535	0.307703	-0.0489314	0.818418	atp2
GRMZM2G113696	-0.076399	0.656103	0.0187185	0.93156	-0.0439131	0.787929	-0.0172679	0.95463	eif5a
GRMZM2G113779	1.40001	0.187466	0.339667	0.716433	0.262431	0.680255	0.0188678	0.988523	sbp13
GRMZM2G113888	0.973896	0.267387	0.968765	0.0193317	0.446825	0.118528	-0.00428651	0.995164	tcptf9
GRMZM2G114048	2.94696	0.107747	3.06307	0.0844317	2.03812	0.104764	2.58758	0.092317	yz1
GRMZM2G132550	0.764742	0.668245	1.55192	0.0139024	-0.116068	0.847728	0.493261	0.839754	bhlh124
GRMZM2G114444	0.131019	0.464275	0.148463	0.381823	0.050848	0.78246	0.0351843	0.914285	bhlh166
GRMZM2G114461	-0.0633319	0.756506	0.270045	0.0753663	-0.0064476	0.970051	-0.108697	0.595168	farl13
GRMZM2G114592	0.387943	0.0693473	0.315591	0.120716	0.140827	0.492244	0.635267	0.0179748	dmag2b
GRMZM2G114642	-1.85954	0.182266	0.182708	0.926803	0.0664813	0.860539	-0.302177	0.552014	gl1
GRMZM2G114680	0.509268	0.627381	0.744453	0.134007	-1.45253	0.0746589	0.259487	0.552463	gras70
GRMZM2G114681	0.111241	0.467796	0.231679	0.0838361	-0.181034	0.194688	0.260841	0.214122	zim15
GRMZM2G114739	0.0167507	0.949443	0.096595	0.541497	0.00674354	0.962714	-0.347151	0.00179804	so1
GRMZM2G114775	0.404853	0.129614	0.539235	0.0984848	0.254474	0.468022	0.422719	0.230709	gata18
GRMZM2G114793	0.0264124	0.906165	-0.121978	0.37111	0.0304103	0.865144	-0.0983149	0.686985	bip1
GRMZM2G114850	0.184178	0.832022	-0.441628	0.518115	0.153224	0.636736	0.547924	0.152092	nactf108
GRMZM2G114861	-0.352778	0.106451	0.763709	0.017195	0.187557	0.2928	-0.270645	0.130552	krp6
GRMZM2G114998	0.203123	0.590268	-0.108288	0.755357	0.0382087	0.955173	0.162908	0.557482	dof17
GRMZM2G115304	0.12834	0.493511	-0.0980146	0.447838	-0.0736407	0.662564	0.317248	0.0974092	pza01946
GRMZM2G115456	-0.14933	0.0308659	-0.0191588	0.856264	-0.0985773	0.137211	-0.0331372	0.780485	hsftf5
GRMZM2G115516	0.155916	0.891683	0.504518	0.488889	-0.371719	0.614232	0.586699	0.524344	tcptf5
GRMZM2G115564	-0.171581	0.194472	0.284302	0.218775	0.0587889	0.709824	0.0204781	0.953399	rpo2
GRMZM2G037140	0.720817	0.00939524	0.541148	0.00365324	0.369939	0.0209425	0.101201	0.693861	pza03063
GRMZM2G115701	-0.00379527	0.992669	-0.192935	0.0580399	-0.0709675	0.630606	-0.0837101	0.664929	tubtf9
GRMZM2G115721	0.452086	0.842322	-1.068	0.640531	0.556215	0.175588	-0.0489898	0.98448	nactf98
GRMZM2G099577	0.440041	0.466594	1.55666	0.0494643	0.775579	0.378659	1.13743	0.288272	mads47
GRMZM2G115859	-0.0757529	0.990003	-0.338557	0.875223	-0.336378	0.694174	-0.467548	0.744479	myb111
GRMZM2G116034	-0.104312	0.307868	-0.14652	0.134563	-0.142993	0.141576	-0.0940882	0.50624	eif4
GRMZM2G116063	0.105964	0.851004	-0.611902	0.0628576	0.787754	0.302666	0.416189	0.228947	hb63
GRMZM2G116087	-0.250563	0.391818	0.597847	0.0258581	0.106906	0.703692	-0.168993	0.622742	cmu1
GRMZM2G116204	-0.0563972	0.920118	0.0229671	0.974462	0.418622	0.0894361	-0.0643827	0.914285	abp1
GRMZM2G116273	0.0597958	0.828417	0.108903	0.574696	-0.0857829	0.619364	-0.0250335	0.942731	gst1
GRMZM2G116434	-0.0280976	0.898472	0.0695836	0.589437	0.166684	0.0741166	0.0117836	0.95782	pza02676
GRMZM2G116557	0.234697	0.0717985	0.239134	0.036481	-0.013242	0.927336	0.0632892	0.729601	arftf25
GRMZM2G116614	0.2765	0.925729	-0.673579	0.684185	0.262101	0.146961	0.216279	0.762451	zim28
GRMZM2G116658	-0.0913384	0.858378	-0.202429	0.568627	0.222645	0.444841	3.11566	0.0902398	ocl3
GRMZM2G116785	-0.144485	0.864076	0.590676	0.286703	0.17083	0.308388	-0.318293	0.113953	bhlh5
GRMZM2G116878	0.0791525	0.975549	1.7013	0.0636346	0.139905	0.911228	0.37561	0.525415	ipt6
GRMZM2G054050	-0.882331	0.601029	1.56406	0.0406754	0.488369	0.100527	0.236413	0.419383	pza02427
GRMZM2G117007	0.326749	0.742392	0.825378	0.114124	0.471027	0.0650559	0.819019	0.0195962	c3h7
GRMZM2G117108	-0.0964972	0.477074	0.106357	0.460129	0.163553	0.207898	0.0698745	0.774079	farl8
GRMZM2G117193	0.217992	0.741233	0.377883	0.17988	-0.121016	0.729447	0.220668	0.305325	glk6
GRMZM2G117244	0.252216	0.922282	-0.597664	0.526337	0.00706906	0.988874	0.612302	0.48129	myb140
GRMZM2G117329	-0.0895746	0.882818	-0.106739	0.775804	0.282617	0.548149	0.0793813	0.895326	dsc1
GRMZM2G141679	0.229824	0.0439297	0.167118	0.158565	0.363506	0.00792135	0.23311	0.131103	ereb109
GRMZM2G117513	0.214797	0.0550968	0.12189	0.24951	-0.00209897	0.987733	0.00284984	0.989687	zim24
GRMZM2G117564	-0.237413	0.92107	1.35145	0.293322	0.314561	0.646137	0.990634	0.306497	trpp3
GRMZM2G117582	-0.0143814	0.938529	-0.0880285	0.412814	0.0277851	0.835249	0.012015	0.959644	cal1
GRMZM2G117603	-1.30389	0.441205	-0.487271	0.391779	-0.717927	0.195423	0.227344	0.953399	adf1
GRMZM2G123876	0.169638	0.238923	0.376907	0.0131283	0.362812	0.00746365	0.368937	0.0123084	c3h30
GRMZM2G117755	0.0821955	0.59031	-0.216135	0.0263703	0.103669	0.299145	0.0689768	0.681554	hir1
GRMZM2G117854	0.158387	0.289945	0.00636747	0.977636	0.133256	0.170247	0.0628778	0.617874	glk58
GRMZM2G117935	0.153005	0.032428	0.0413134	0.607322	0.000330553	0.997359	0.140197	0.0652646	sal1
GRMZM2G117961	-0.00314776	0.999168	0.626874	0.0876353	0.391005	0.492352	0.730833	0.000133387	mads45
GRMZM2G118047	0.483025	0.00849952	0.446471	0.011763	0.187198	0.240857	0.0710127	0.781493	hsftf28
GRMZM2G118214	0.846187	0.0286389	0.978133	0.00419961	0.155232	0.690904	0.29928	0.590606	gata7
GRMZM2G118243	-1.20747	0.564791	0.277116	0.892961	0.350821	0.658552	-1.03453	0.488119	gl13
GRMZM2G118286	-0.143314	0.482166	-0.309492	0.116805	0.0798408	0.812287	-0.0990074	0.780337	pza01883
GRMZM5G821024	0.415161	0.0904865	0.279714	0.090355	0.360768	0.0112966	0.152205	0.482842	bzip23
GRMZM2G118453	-0.037753	0.891935	0.336461	0.0357823	0.0110683	0.946524	0.302683	0.0980686	hsftf26
GRMZM2G118485	0.307098	0.0531432	0.439443	0.00642074	0.129421	0.383972	0.14743	0.338363	hsftf14
GRMZM2G118515	-0.314363	0.047064	-0.0708032	0.737015	0.0782798	0.603273	0.129335	0.521357	tcp1
GRMZM2G118690	0.0863463	0.664599	0.224057	0.303074	0.231124	0.117889	0.260675	0.191914	bbr4
GRMZM2G118693	-0.108643	0.841859	0.0880679	0.893263	-0.0316606	0.882019	-0.502069	0.0458426	mybr64
GRMZM2G531738	-0.165763	0.113211	0.0265911	0.876448	0.359562	0.004979	-0.000640881	0.998551	mybr62
GRMZM2G056929	0.208106	0.0451267	0.0948728	0.360325	0.35917	0.00154149	-0.0560606	0.768433	s1fa1
GRMZM2G118917	-0.156117	0.201887	-0.0336395	0.896659	-0.229847	0.0748074	-0.0820168	0.694396	pza00381
GRMZM2G119071	-0.0269128	0.942009	-0.0504872	0.870585	0.322498	0.312397	0.0806257	0.876716	his2b2
GRMZM2G119104	-0.292439	0.0360888	0.0586373	0.866143	-0.0157163	0.944598	-0.179111	0.367076	phm3226
GRMZM2G119133	-0.151609	0.137711	-0.0752485	0.639096	0.137411	0.2179	0.184725	0.184454	mybr28
GRMZM2G119169	-0.186399	0.247796	-0.26027	0.120906	-0.0444825	0.854561	-0.11782	0.692108	rpl17a
AC209819.3_FG009	1.19825	0.105273	0.470045	0.421897	1.40526	0.0895374	1.4308	0.0236379	dof44
GRMZM2G119261	-0.203725	0.156366	7.57195e-06	0.999966	0.228705	0.257008	0.240073	0.425716	mybr114
GRMZM2G119357	0.0490239	0.701619	-0.0281548	0.823723	0.0235523	0.828496	-0.116836	0.324893	phd2
GRMZM2G119411	0.163983	0.124382	0.028584	0.830828	0.0599709	0.571812	-0.0461952	0.798756	gpm6
AC149818.2_FG009	0.71843	0.565022	2.91971	0.00222986	-0.757591	0.207723	0.704489	0.318599	rtcl1
GRMZM2G119640	0.0627609	0.568761	0.1324	0.157939	0.172168	0.0585046	0.102701	0.37299	c3h1
GRMZM2G119691	-0.258781	0.190617	0.172383	0.691078	-0.227403	0.21519	-0.216853	0.504919	emb17
GRMZM2G119693	0.295222	0.845828	0.729562	0.0592375	-0.223147	0.449049	-0.464207	0.0484723	myb91
GRMZM2G119703	-0.159398	0.189786	-0.18183	0.242596	-0.0929409	0.579234	-0.173977	0.377558	hda102
GRMZM2G070885	0.22592	0.120014	0.222662	0.135159	0.35633	0.00781092	0.219928	0.284535	jmj5
GRMZM2G119809	-0.1815	0.257325	-0.214827	0.190503	-0.0437103	0.857167	0.0369598	0.932463	arpp2a
GRMZM2G119865	0.0959354	0.927049	0.842596	0.374621	0.913248	0.119459	0.00891981	0.995205	ereb25
GRMZM2G119906	0.161231	0.424798	0.518348	0.062665	0.144527	0.440127	0.268149	0.276996	prin2
GRMZM2G119921	-0.0969982	0.72399	-0.448239	0.0915835	-0.16991	0.657729	0.41176	0.355084	mterf15
GRMZM2G119999	0.265831	0.198975	0.0450663	0.813123	0.114096	0.527296	0.115301	0.592589	hb127
GRMZM2G120021	0.135882	0.804014	0.20194	0.671679	0.366468	0.285184	0.0826973	0.947187	bhlh71
GRMZM2G120047	-0.0647078	0.643059	-0.132817	0.244855	0.202756	0.110122	0.090002	0.630964	prc1
GRMZM2G120151	1.31251	0.0830229	-0.0371005	0.97681	0.330406	0.683327	-0.751873	0.654714	tcptf23
GRMZM2G120167	0.00594595	0.98895	-0.320922	0.000671491	-0.198283	0.10052	-0.0201182	0.938849	bzip119
GRMZM2G120320	0.381693	0.408609	0.412297	0.414085	-0.0913636	0.748007	0.777112	0.144555	wrky48
GRMZM2G120440	-0.337856	0.0964307	-0.880137	0.46342	-0.357613	0.700183	-0.145799	0.89526	AY112175
GRMZM2G120563	0.213994	0.0480931	0.131311	0.281181	-0.00814031	0.951543	0.146916	0.431502	alt7
GRMZM2G126988	0.100592	0.402021	-0.0741479	0.520064	0.354579	0.00630616	-0.131462	0.399449	pzb00869
GRMZM2G092125	0.0683774	0.890245	-0.234935	0.314695	-0.146112	0.584776	-0.0115394	0.984439	pip2b
GRMZM2G038356	-0.0616517	0.681679	-0.0177353	0.918242	0.354478	0.00658008	-0.0148817	0.957672	sar1
GRMZM5G866423	-0.24916	0.178387	-0.371974	0.0819511	0.35447	0.0436511	-0.284226	0.219015	arid9
GRMZM2G121309	-0.407827	0.626913	0.253461	0.55064	-0.211961	0.639039	-0.461979	0.187033	iaa23
GRMZM2G121468	0.894294	0.0633799	0.828096	0.0249158	0.375124	0.225397	0.467411	0.202621	vp15
GRMZM2G121514	0.192887	0.280068	0.382591	0.00331874	0.0331301	0.805078	0.2981	0.0405815	IDP2375
GRMZM2G046191	0.101444	0.426867	0.0992028	0.442357	0.352325	0.00230407	0.268198	0.0608428	igl1
GRMZM2G080501	0.0782706	0.787911	0.121268	0.763894	0.350305	0.0395051	-0.0368292	0.955593	tena3
GRMZM2G122076	0.185033	0.333091	0.146137	0.441117	-0.151935	0.231778	0.0719907	0.768436	hb7
GRMZM2G122116	0.158469	0.474723	0.225742	0.757145	-0.122425	0.638043	0.0719369	0.899593	ptac2
GRMZM2G122231	0.407945	0.287376	-0.58165	0.00992899	-0.00909644	0.979356	0.346429	0.479999	trps11
GRMZM2G122340	0.494256	0.657561	0.641775	0.372435	0.866289	0.23197	-0.665685	0.244626	ckx11
GRMZM2G122750	-0.224948	0.012435	-0.192763	0.031246	-0.121588	0.144058	-0.144511	0.150279	hb3
GRMZM2G122846	-1.13493	0.235732	0.0700049	0.971406	1.29512	0.162008	0.940065	0.00527248	bzip97
GRMZM2G122871	-0.0763671	0.684225	-0.13549	0.398442	0.179615	0.297844	0.117762	0.631167	elfg1
GRMZM2G123089	-0.0207587	0.92775	0.185273	0.431055	0.117209	0.52928	-0.0539611	0.852434	rad51c
GRMZM2G123119	1.28381	0.668426	1.15057	0.434481	-0.293808	0.537285	-0.25886	0.922032	ereb177
GRMZM2G123277	-0.0644663	0.679664	-0.10511	0.40036	-0.0747594	0.582133	-0.0872956	0.702046	trps7
GRMZM2G123308	-0.097968	0.808222	1.38369	0.277844	0.594609	0.683532	0.867738	0.655446	glk55
GRMZM2G123387	-0.392393	0.519628	-0.527835	0.173881	0.017846	0.989814	0.505908	0.50944	wrky101
GRMZM2G123633	-0.366074	0.812127	-0.567909	0.620274	-1.06377	0.276335	0.146655	0.868646	incw3
GRMZM2G168474	1.95531	0.126572	1.63997	0.0217816	-0.381688	0.308059	0.59142	0.676175	czog1
GRMZM2G097726	0.0691675	0.59947	0.225204	0.0794873	0.345394	0.00341556	0.16234	0.267761	phd3
GRMZM2G123900	0.0413197	0.928637	-0.16266	0.705736	-0.445261	0.519295	-0.174426	0.532069	dof11
GRMZM2G123909	-0.636041	0.182679	-0.130212	0.926093	-0.55737	0.556284	0.305857	0.850374	gata35
GRMZM5G870342	1.74676	0.0228232	1.6935	0.06346	0.639155	0.468237	1.12252	0.306536	cpx1
GRMZM2G124476	-0.202406	0.0584793	-0.312058	0.0416385	-0.00108213	0.996459	-0.171661	0.395504	c3h52
GRMZM2G124524	-0.0465624	0.941972	-1.00352	0.0784631	0.503812	0.230729	-0.301213	0.886183	wri1
GRMZM2G124532	0.282352	0.0451876	0.197477	0.176703	0.210038	0.0846555	0.0872122	0.667394	phyB1
GRMZM2G124540	-0.0428711	0.893677	-0.143745	0.436429	-0.119162	0.392842	-0.107136	0.657843	glk44
GRMZM2G124566	0.271304	0.606182	-0.657439	0.513474	-0.60701	0.526556	0.539293	0.705295	grftf9
GRMZM2G124718	-0.215746	0.403184	0.0205934	0.975407	0.498902	0.176735	-0.12145	0.816997	parp1
GRMZM2G026117	-0.0526205	0.723859	-0.241006	0.0222577	0.340846	0.0168376	0.0412617	0.885803	cf1
GRMZM2G124911	-0.117951	0.369875	0.0459377	0.756099	0.0618107	0.634974	-0.0502478	0.797668	tcp2
GRMZM2G124963	-0.206866	0.327149	-0.56794	0.0265428	-0.306208	0.626772	-1.08975	0.309099	alt10
GRMZM2G038050	0.0128471	0.949847	-0.0312353	0.821484	0.339463	0.00676498	-0.0489553	0.810348	phd8
GRMZM2G096358	1.22187	0.16621	1.66199	0.0289513	0.325273	0.509099	1.02514	0.0826335	myb22
GRMZM2G063754	0.0733511	0.61673	-0.0412137	0.782032	0.338704	0.0115563	-0.0346611	0.906396	AY105479
GRMZM2G125243	0.111391	0.52244	0.952407	0.000128868	0.105082	0.439337	-0.268025	0.141079	obf4
GRMZM2G125271	-0.197742	0.267434	-0.265395	0.156032	-0.139039	0.524656	0.00583732	0.990605	rps4
GRMZM2G125294	-0.0205031	0.840032	-0.0295547	0.724648	-0.0745614	0.237055	-0.0503496	0.587384	hb29
GRMZM2G058522	0.088717	0.4705	0.194418	0.0512805	0.337646	0.00111228	0.0406754	0.819757	sod9
GRMZM2G125501	0.685532	0.081605	0.968782	0.0406641	0.303304	0.436995	1.24059	0.358043	gras73
GRMZM2G125596	0.079069	0.554961	0.0513326	0.720705	0.0226442	0.873304	-0.016122	0.945746	abi47
GRMZM2G125648	-0.318605	0.181116	-0.650571	0.0307724	0.0621052	0.914516	-0.121543	0.864744	hmg7
GRMZM2G125777	0.11689	0.295191	0.179105	0.0751559	0.0476529	0.655465	-0.146218	0.220393	nactf12
GRMZM2G105387	1.01844	0.0634863	1.11709	0.00511166	0.422606	0.429574	0.575863	0.0111824	mads32
GRMZM2G125934	0.306483	0.829127	0.98595	0.302363	-0.138991	0.820578	-0.0694775	0.954039	bzip85
GRMZM2G094712	0.371423	0.00194526	0.152555	0.196181	0.33594	0.00418736	0.366444	0.0049241	got1
GRMZM2G126170	-0.0291175	0.898692	0.00192925	0.993248	-0.0127066	0.942163	-0.171235	0.232925	hb55
GRMZM2G126194	0.384844	0.225939	-0.0367426	0.96987	0.834419	0.173177	0.186562	0.870532	abi21
GRMZM2G126239	0.398085	0.866597	0.435013	0.817054	-0.0744655	0.912029	0.802251	0.579244	hb46
GRMZM2G126260	-0.0981141	0.893677	0.0813201	0.934676	0.735672	0.370257	0.463353	0.521955	pin10
GRMZM2G126507	0.387018	0.0116703	0.381069	0.00412908	-0.047441	0.704408	0.0629782	0.781228	zim1
GRMZM2G109627	1.72216	0.0447006	2.0479	0.0183266	0.22896	0.794048	0.0742693	0.98047	nactf118
GRMZM2G126646	-0.593893	0.164713	-0.0128331	0.994829	0.533042	0.574058	1.19437	0.399466	hb83
GRMZM2G007729	1.71538	6.85943e-07	0.9965	0.000135817	0.845172	0.0516398	1.28576	0.0965982	hsp22
GRMZM2G126808	0.0150427	0.997213	0.839312	0.090747	0.401661	0.0649894	0.378239	0.262788	hb45
GRMZM2G126817	1.33231	0.413009	1.21241	0.409759	-1.09622	0.166666	1.98573	0.147387	nactf39
GRMZM2G126834	-0.0958898	0.338129	-0.234239	0.00201678	-0.0254623	0.805078	-0.028816	0.861357	arr1
GRMZM2G062772	1.70173	0.000589235	0.435034	0.013375	0.07286	0.656156	0.182062	0.650889	ccamk1
GRMZM2G126957	0.162176	0.418151	0.0561612	0.858763	0.195721	0.436146	-0.17765	0.582324	ca2p7
GRMZM2G152877	0.235371	0.0568094	0.181528	0.107644	0.332754	0.00223306	0.232691	0.0529234	jmj17
GRMZM2G060114	0.0226874	0.939235	0.462985	0.0552723	0.332392	0.039655	0.2832	0.232925	mterf8
GRMZM2G127087	-0.0631894	0.970979	0.155153	0.879798	-0.365667	0.219062	0.111642	0.923073	tps11
GRMZM2G169890	0.0277189	0.889068	-0.0453345	0.791409	0.331823	0.00316154	0.141112	0.405106	sod4
GRMZM2G127336	-0.026448	0.997115	0.00506131	0.99821	0.181855	0.453465	-0.587769	0.724685	tps23
GRMZM2G127379	0.502901	0.571016	1.17174	0.364901	0.0502455	0.89427	1.43006	0.221442	nactf25
GRMZM2G127431	-0.755998	0.24366	-0.333273	0.800917	0.435049	0.564412	0.112476	0.917084	ofp17
GRMZM2G127490	1.44171	0.128662	0.234781	0.314229	-0.159335	0.498648	-0.028907	0.959542	myb149
GRMZM2G472096	-0.759145	0.580718	-2.25457	0.00333671	1.03937	0.287697	-1.10685	0.364933	mads75
GRMZM2G127548	0.177612	0.0468179	0.076118	0.392661	0.0794703	0.405574	0.0593865	0.666582	bsdtf4
GRMZM2G127680	-0.171729	0.903207	-0.3766	0.737015	1.15045	0.28039	0.446319	0.832839	ofp29
GRMZM2G127857	-0.343532	0.885959	-0.205674	0.88348	-0.702401	0.456818	0.207692	0.913414	myb39
GRMZM2G177046	0.990185	0.239319	1.7	0.0373998	0.950535	0.373785	1.59862	0.108882	bzip26
GRMZM2G127948	0.392814	0.0168568	-0.0371783	0.84677	-0.125075	0.351553	0.129514	0.509291	omt1
GRMZM2G128057	0.0734458	0.713814	-0.20932	0.0847242	0.019802	0.920348	-0.00610249	0.986283	IDP263
GRMZM2G128206	0.0944975	0.536037	-0.0722471	0.523055	0.00365509	0.980185	0.0896026	0.528792	limtf1
GRMZM2G128228	-0.135116	0.349818	0.0207026	0.932066	-0.161443	0.265841	0.132346	0.497985	rgh3
GRMZM2G128421	0.436732	0.0940655	0.363287	0.101198	-0.249199	0.432406	0.138993	0.755139	iaa22
GRMZM2G140288	0.114328	0.361584	0.068975	0.634937	0.325671	0.00412831	0.147395	0.329502	prh2
GRMZM2G143955	0.0639617	0.70967	-0.208089	0.135512	0.325187	0.0368159	0.134222	0.564299	pzb00752
GRMZM2G039867	0.72219	0.548707	1.70271	0.0408169	-0.125072	0.703692	0.0836892	0.982353	tru1
GRMZM2G128665	-0.186373	0.593601	-0.312373	0.672209	0.214372	0.551092	0.440486	0.448669	atp4
GRMZM2G128807	-0.377015	0.101523	-0.642314	0.00129986	-0.363879	0.101323	0.422702	0.684379	bhlh127
GRMZM2G128953	-0.338708	0.353503	0.429813	0.364334	0.169669	0.698309	-0.305023	0.598321	mads28
GRMZM2G128971	0.036799	0.871375	0.0672023	0.768922	0.0780801	0.656423	-0.0265676	0.922032	fad7
GRMZM2G130131	0.724584	0.0679126	1.70653	0.000836153	0.00161431	0.998235	0.168362	0.860309	ofp11
GRMZM2G084958	1.68865	0.025844	0.85322	0.0555441	0.636363	0.0837733	-0.345151	0.7423	pcr1
GRMZM2G129154	-0.20838	0.811247	0.378248	0.648818	-0.277327	0.553624	0.41969	0.637841	gras2
GRMZM2G079123	0.245096	0.897617	-2.15716	0.000329233	-0.914964	0.441833	-1.44711	0.278308	myb125
GRMZM2G129243	-0.423297	0.0341645	0.0768853	0.914707	-0.236722	0.320755	-0.279511	0.45775	fha1
GRMZM2G129288	0.602245	0.000775814	0.24232	0.147173	0.276852	0.0996398	0.14488	0.524944	tubtf10
GRMZM2G132868	0.135981	0.4426	0.210937	0.190441	0.321825	0.0324824	0.189441	0.376827	bzip116
GRMZM2G081192	1.32758	0.0389301	0.15766	0.557595	-0.23042	0.370759	0.185566	0.7467	pip2c
GRMZM2G129675	0.177618	0.160628	-0.0567333	0.650406	0.124114	0.253803	-0.0573833	0.748161	pza02982
GRMZM2G150608	0.165253	0.261081	-0.101858	0.557104	0.320463	0.0430729	-0.138668	0.549743	fha7
GRMZM2G129777	-0.0922733	0.71705	-0.701893	0.0114007	-0.307395	0.131005	0.131547	0.745695	ereb192
GRMZM2G129817	-0.0921764	0.367602	-0.0237859	0.880339	-0.078341	0.469446	-0.230702	0.0553464	mybr106
GRMZM2G129913	0.0575014	0.885737	0.416298	0.498419	0.263765	0.436032	-0.0110442	0.987093	spo1
GRMZM2G091265	-0.106155	0.44319	0.243088	0.283413	0.319927	0.00412873	-0.0814041	0.64584	phd30
GRMZM2G302323	-0.0168818	0.962811	0.0192046	0.956234	0.319093	0.0481697	-0.267281	0.137508	farl6
GRMZM2G130149	-0.484197	0.650512	0.60404	0.376271	-0.0917486	0.731123	-0.318308	0.0730623	myb56
GRMZM2G130374	0.347813	0.343276	-0.115752	0.817219	-0.386756	0.0592212	-0.0483051	0.935444	wrky3
GRMZM2G113295	0.370787	0.00329477	0.116589	0.340816	0.317027	0.00643739	0.160018	0.263066	sbip1b
GRMZM2G144030	0.006885	0.982131	0.264129	0.00784744	0.316792	0.0014422	0.0409252	0.814845	tif5A
GRMZM2G130459	-0.0467929	0.763982	-0.0383043	0.77196	-0.0112293	0.932518	-0.0538595	0.750959	ereb187
GRMZM2G130854	0.0669388	0.716489	0.115984	0.422909	0.16702	0.223989	0.127363	0.42586	wrky116
GRMZM2G130927	-0.181807	0.299517	-0.464957	0.00100539	0.273144	0.0891337	-0.0808332	0.772803	pza03092
GRMZM2G131202	0.102767	0.779302	0.0722219	0.835245	0.260996	0.182017	0.280805	0.361319	trm3
GRMZM2G132971	0.384552	6.3936e-05	0.892722	6.52708e-11	0.314348	6.37499e-05	0.370775	1.07506e-05	hsftf11
GRMZM2G131280	0.158119	0.77529	0.480689	0.129578	-0.107786	0.603314	0.286135	0.246659	platz5
GRMZM2G131281	-0.690128	0.739553	0.814683	0.422498	0.0399925	0.917447	-0.99779	0.545761	ereb116
GRMZM2G131286	0.152874	0.693891	0.327352	0.106845	-0.191535	0.0863286	-0.0344241	0.940437	pdrp1
GRMZM2G131476	0.971432	0.625875	0.813813	0.149549	-0.102678	0.715827	-0.359052	0.139817	hb121
GRMZM2G131618	0.656838	0.146519	0.738961	0.193392	0.93815	0.16043	1.00498	0.132275	hagtf3
GRMZM2G131961	-0.477282	0.722956	0.48154	0.613842	-0.254788	0.758608	0.238008	0.238491	bzip27
GRMZM2G132021	0.177154	0.380088	0.471637	0.0287879	0.391036	0.0500251	0.180497	0.563922	crs2
GRMZM2G132367	0.96549	0.133119	-0.360846	0.0696099	-0.0779368	0.800574	0.965234	0.0193445	hb5
GRMZM2G061662	-0.041252	0.790527	0.0796779	0.555007	0.310341	0.00672803	0.0682782	0.695584	IDP2440
AC217842.3_FG001	-0.0475601	0.668589	-0.071295	0.415128	0.309344	0.000865958	-0.0576646	0.693861	ptk4
GRMZM2G132794	0.250992	0.59744	0.528502	0.322651	-0.0929059	0.933513	0.231229	0.678304	gras58
GRMZM2G043484	0.3706	0.0220471	0.0238651	0.889624	0.308456	0.00515392	0.060727	0.71904	mez3
GRMZM2G133082	-0.148124	0.147258	0.134609	0.278706	-0.0456649	0.666399	-0.082351	0.571965	ippi3
GRMZM2G133169	-0.18232	0.52004	-0.0555861	0.951861	1.10054	0.0725017	0.0255551	0.981605	gras65
GRMZM2G133262	-0.192555	0.522263	0.47997	0.540019	0.299265	0.485065	0.219643	0.645252	arr5
GRMZM2G129889	0.224747	0.334881	0.178856	0.335436	0.306498	0.0109903	-0.0340207	0.895634	phyC2
GRMZM2G133646	-0.075472	0.759328	-0.258339	0.0938279	0.10088	0.406466	-0.0837258	0.728331	sbp24
GRMZM2G133716	-0.414241	0.00171782	0.483473	0.352887	0.454393	0.295793	0.24726	0.483561	fha6
GRMZM2G133802	-0.123373	0.367714	-0.219206	0.0461996	-0.0326775	0.81731	-0.0616945	0.742274	tub5
GRMZM2G142150	-0.0687163	0.685479	0.246518	0.153456	0.305893	0.0186394	0.135524	0.49058	mterf25
GRMZM2G087817	-0.0594135	0.755873	0.012621	0.955086	0.305705	0.0107239	-0.0406695	0.870532	mybr6
GRMZM2G134073	-0.296911	0.297258	-0.205054	0.30224	-0.133905	0.485031	-0.139959	0.572895	nactf9
GRMZM2G134214	-0.111443	0.300506	-0.205888	0.0464199	-0.0949469	0.448632	-0.313521	0.0133484	phd32
GRMZM2G018728	-0.0106917	0.963739	-0.0109704	0.959425	0.304296	0.0204054	0.00753518	0.979542	pki1
GRMZM2G134260	0.325035	0.135268	0.0410868	0.860292	-0.160054	0.425826	-0.258946	0.254733	hb77
GRMZM2G134279	0.94084	0.524663	1.90799	0.193446	0.402904	0.508114	0.87025	0.0923072	myb29
GRMZM2G134382	0.235219	0.308385	-0.2959	0.0913251	0.0745156	0.693209	0.0562748	0.892576	lgn1
GRMZM2G134439	-0.362517	0.0527148	0.176813	0.719481	-0.346172	0.294899	0.0396898	0.944825	thx13
GRMZM5G874163	-0.372718	0.0123876	-0.126184	0.696489	0.301657	0.0221989	-0.150591	0.46962	arftf26
GRMZM2G110952	-0.0582512	0.722946	-0.0750431	0.629326	0.301545	0.0270124	0.147351	0.404531	alf17
GRMZM2G134717	1.19917	0.242077	0.543481	0.464757	0.108046	0.856739	-0.236752	0.325458	nactf1
GRMZM2G134797	-0.0634752	0.685479	0.064891	0.615506	-0.0812272	0.480102	-0.0320624	0.883159	ndk1
GRMZM2G134863	0.455532	0.19564	0.504498	0.0275015	0.0982092	0.693209	-0.20665	0.658103	bzip76
GRMZM2G134866	-0.144009	0.532878	-0.151854	0.379817	-0.106663	0.468745	-0.0214231	0.950877	gbptf8
GRMZM2G055158	1.04996	0.466466	2.79898	0.00950988	0.92226	0.529493	2.22036	4.41704e-05	myb142
GRMZM5G809546	-0.179602	0.123383	0.274227	0.0660019	0.300623	0.0104968	-0.0893099	0.649034	csy1
GRMZM2G135019	0.235844	0.853165	-0.099254	0.875223	-0.363113	0.0549575	-0.159382	0.716955	la1
GRMZM2G135052	-0.29001	0.777184	-0.123855	0.935328	0.66017	0.276189	0.0147519	0.991011	mybr69
GRMZM2G011592	0.182551	0.331092	0.449624	0.000669398	0.300386	0.0183376	0.313356	0.0798836	cax3
GRMZM2G135091	0.277188	0.356575	0.345851	0.431013	-0.291928	0.216189	-0.692215	0.0457603	ppck2
GRMZM2G135186	-0.00254118	0.997115	-0.118623	0.350697	-0.0674316	0.663125	-0.100769	0.600647	ant2
GRMZM2G135381	0.211104	0.487863	0.725845	0.353324	1.36735	0.271957	0.455877	0.772853	gata32
GRMZM2G064732	-0.184003	0.0648506	-0.121241	0.217138	0.299267	0.0109903	-0.0690026	0.710608	ct2
GRMZM2G062154	0.126792	0.292825	-0.0128562	0.948703	0.29865	0.0139831	0.152252	0.30593	tubtf15
GRMZM2G135703	0.270904	0.664599	0.63174	0.352697	1.05833	0.254566	1.02673	0.366923	dof19
GRMZM2G148896	0.0905725	0.466696	0.0134263	0.933966	0.29725	0.00686262	0.175644	0.181592	tena2
GRMZM2G135783	-0.0976158	0.970229	0.767551	0.517531	0.827202	0.270157	0.589169	0.438945	srs7
GRMZM2G136067	-0.0782345	0.515557	-0.130945	0.315647	-0.0377177	0.774838	-0.0766404	0.659052	hda108
GRMZM2G153704	0.133	0.052662	0.170877	0.0106966	0.294903	6.39446e-05	-0.0095983	0.948695	glct1
GRMZM2G136266	0.116818	0.677143	0.630217	0.00158417	0.108697	0.376404	-0.0963294	0.665949	bzip10
GRMZM2G028736	-0.239252	0.817097	1.76785	0.0165516	-0.350667	0.126186	1.5902	0.0590184	amt2
GRMZM2G136369	-0.108403	0.500109	-0.23335	0.168992	-0.052886	0.797837	-0.134342	0.581093	hox1
GRMZM2G136389	0.0266522	0.983275	0.800522	0.0224315	0.31855	0.117739	-0.00570514	0.991477	hagtf37
GRMZM2G303465	0.167893	0.131333	0.192515	0.0687397	0.293317	0.0112002	0.0391706	0.860163	ca3p1
GRMZM2G136910	0.22541	0.638771	0.26052	0.315916	-0.0256696	0.922288	0.217465	0.439412	aasr1
GRMZM5G845366	0.0221812	0.926076	0.0529196	0.775589	0.291967	0.0463487	0.179951	0.361056	c3h27
GRMZM2G137358	-0.034633	0.814094	-0.160598	0.216984	0.017546	0.920684	-0.228682	0.192138	bhlh17
GRMZM2G142768	0.19742	0.649916	1.57218	0.00354946	0.291599	0.0365306	0.202462	0.269601	iaa18
GRMZM2G137413	0.297378	0.106641	0.204722	0.20217	0.23232	0.0973518	0.178228	0.361319	arftf14
GRMZM2G137502	0.947193	0.147959	1.56975	0.0696099	0.653548	0.258004	-0.312972	0.877589	dof36
GRMZM2G137532	1.46211	0.221549	0.663943	0.667343	-0.585748	0.704504	-0.474365	0.638395	bzip82
GRMZM2G137541	-0.144816	0.453767	0.0700831	0.857171	0.0199423	0.978715	-0.121733	0.757519	bhlh151
GRMZM2G300135	1.60735	0.0852699	1.78198	0.00167796	0.743035	0.201706	0.57912	0.219128	piip2
GRMZM2G137802	0.434593	0.287679	-0.192025	0.670824	0.229004	0.341302	0.375471	0.388621	wrky68
GRMZM2G125494	-0.035769	0.824711	-0.0295283	0.85391	0.288947	0.0287671	-0.0457715	0.834651	pza02337
GRMZM2G137869	-0.758796	0.705044	1.30512	0.327123	0.0129026	0.984913	0.315092	0.882965	ofp37
GRMZM2G137930	-0.234474	0.396812	-0.172512	0.45499	-0.161232	0.481783	-0.097492	0.728331	pza02948
GRMZM2G137961	-0.152133	0.14942	-0.423996	0.000503648	0.0760588	0.59839	0.0639914	0.781421	hagtf17
GRMZM2G137965	-0.11282	0.365129	-0.145315	0.391371	0.245941	0.129908	-0.0489341	0.867508	rbap2
GRMZM2G138060	-0.0747732	0.809068	-0.271643	0.636042	0.645197	0.266899	0.310625	0.544001	su1
GRMZM2G177412	0.232199	0.163635	0.380074	0.00991946	0.287907	0.00991393	0.396588	0.010129	gtr1
GRMZM2G138152	-0.0558307	0.762696	-0.0136192	0.950742	0.0224777	0.865416	-0.0150054	0.946895	rboh2
GRMZM2G138268	0.261569	0.109407	0.221126	0.0988848	-0.0960621	0.564663	-0.0542469	0.832342	iaa10
GRMZM2G138340	-0.271248	0.591762	0.231427	0.821484	0.0770436	0.917586	0.249945	0.77098	bzip29
GRMZM2G138421	0.136814	0.342885	-0.179732	0.153176	-0.0421304	0.793295	-0.215558	0.160654	sbp6
GRMZM2G180654	-0.0659914	0.646108	0.100354	0.489713	0.286923	0.0383266	-0.154753	0.402587	arid8
GRMZM2G138427	0.00862483	0.99928	-0.247223	0.940417	0.387516	0.319466	-0.191823	0.836509	myb17
GRMZM2G138455	1.68436	0.0725069	2.07903	0.0633953	1.11765	0.128483	0.811568	0.234827	dof40
GRMZM2G138683	-0.15528	0.551465	0.0865382	0.840117	-0.286302	0.572712	0.220466	0.918399	wrky11
GRMZM2G138814	0.208537	0.0555149	0.0931185	0.36701	-0.0221379	0.861328	-0.274196	0.00955173	snrk1a3
GRMZM2G138886	-0.0886238	0.671821	-0.266694	0.676836	0.738096	0.334369	-0.019241	0.985041	cyc8
GRMZM2G138967	-0.155931	0.375407	0.555037	0.116583	0.0496746	0.907309	0.356338	0.335606	gata17
GRMZM2G138976	-0.0294221	0.853165	-0.028659	0.823676	-0.041292	0.68429	-0.0502486	0.739562	arid4
GRMZM2G139024	-0.108575	0.525851	-0.00128298	0.996993	0.0136946	0.942511	0.0439612	0.865001	e2f18
GRMZM2G139031	-0.16925	0.335078	0.333497	0.0914569	0.233429	0.293659	0.252504	0.291902	ogg1
GRMZM2G139041	0.178831	0.077698	0.189387	0.0253937	0.124308	0.104762	0.137744	0.152526	AY110160
GRMZM2G081919	0.0436782	0.764989	0.266037	0.00679519	0.284496	0.00354668	-0.00758774	0.972198	myb15
GRMZM2G139123	1.21271	0.213417	0.978354	0.428546	1.41389	0.0807141	0.196679	0.918858	raf2
GRMZM2G139284	0.0345932	0.996552	0.698437	0.656196	0.533119	0.468767	0.728826	0.661509	myb70
GRMZM2G139372	0.669829	0.701535	0.404676	0.813613	0.262974	0.867892	-1.01643	0.278472	bhlh51
GRMZM2G139535	-0.152111	0.935052	-0.325969	0.813117	-0.308206	0.271818	1.24007	0.182123	hsftf21
GRMZM2G007681	-0.0907716	0.575806	0.0930949	0.653468	0.283791	0.041373	0.127814	0.48242	rmr6
GRMZM2G139760	-0.0931448	0.320457	-0.0961714	0.273139	-0.136141	0.0890731	-0.0217856	0.902526	mybr61
GRMZM2G139765	0.283759	0.838168	1.26928	0.107073	-0.384908	0.0836106	0.741482	0.0451025	ereb76
GRMZM2G139815	0.00786057	0.997715	-0.119166	0.864335	0.110421	0.724826	0.285328	0.466074	wrky37
GRMZM2G139963	0.791464	0.0286838	-0.230013	0.244224	0.243617	0.566657	0.0661082	0.958634	hb102
GRMZM2G140016	0.0687158	0.701094	0.0888729	0.541476	-0.0369101	0.785762	0.105159	0.559756	yy1
GRMZM2G140078	-0.162784	0.937218	0.73773	0.418235	-0.372505	0.536179	-0.364965	0.390909	trpp2
GRMZM2G140156	0.030424	0.804424	0.0647471	0.492699	-0.0104024	0.922691	-0.025402	0.872128	arid2
GRMZM2G326111	0.0303703	0.88734	0.117724	0.453459	0.282688	0.0406225	0.145732	0.407988	ppi1
GRMZM2G140524	-0.0134257	0.994812	0.141644	0.849227	-0.331228	0.461162	-0.445639	0.449711	jmj9
GRMZM2G107491	0.341987	0.077698	0.312918	0.0231467	0.28093	0.0218699	-0.0911471	0.602277	c3h49
GRMZM2G170148	-0.013003	0.983678	0.220027	0.252955	0.280272	0.0402356	-0.099567	0.660917	mybr86
GRMZM2G141150	0.0648489	0.885335	-0.213784	0.571864	-0.029376	0.953201	0.13355	0.819006	csd3
GRMZM2G141219	0.481717	0.351183	0.849414	0.390944	0.271264	0.68304	-1.33118	0.122994	ereb143
GRMZM2G141299	0.43221	0.155397	0.370104	0.231665	0.113336	0.564131	-0.0119395	0.985051	wrky103
GRMZM2G347280	1.5909	8.5954e-05	2.08974	6.23414e-07	1.48419	0.132884	-0.724132	0.127266	trpp1
GRMZM2G092609	-0.0131647	0.940083	0.122025	0.339077	0.27793	0.0381052	0.103007	0.566568	bzip103
GRMZM2G141473	0.122728	0.350726	0.372009	0.00207199	-0.162805	0.105955	0.149513	0.239971	ao4
GRMZM2G141535	0.0409459	0.854962	0.0165289	0.937867	-0.173723	0.139707	-0.33734	0.10373	ao1
GRMZM2G141638	-0.153465	0.54425	0.671017	0.516391	0.499598	0.587296	0.901388	0.192279	ereb53
GRMZM2G089121	0.741062	0.00280099	0.786143	3.88721e-05	0.276755	0.0454519	0.230166	0.284227	pza00944
GRMZM2G124421	0.133078	0.361199	0.190797	0.0982832	0.276718	0.0175194	0.178244	0.183981	ca5p7
GRMZM2G141756	0.286812	0.819109	-0.380912	0.750444	-0.812628	0.501758	-0.448781	0.834651	pebp7
GRMZM2G141760	0.204026	0.0586881	0.0534742	0.669767	-0.0354239	0.77809	0.149103	0.304967	pza02478
GRMZM2G141818	-0.245092	0.054856	-0.354191	0.175399	-0.10645	0.705857	-0.00910813	0.984439	ago104
GRMZM2G034288	0.051899	0.76988	0.131786	0.337904	0.27595	0.0278753	-0.0281633	0.91115	sdg136
GRMZM2G034868	-0.0776031	0.619952	-0.0531363	0.722526	0.275815	0.0339107	-0.200416	0.170007	farl5
GRMZM2G137366	0.0186975	0.954108	0.306152	0.0454237	0.275093	0.0497813	0.196781	0.317021	met7
GRMZM2G108424	-0.0680496	0.562977	0.309615	0.030864	0.274849	0.00817462	-0.0137598	0.955413	smh4
GRMZM2G142179	-0.0404953	0.93656	0.456694	0.194397	-0.320825	0.694856	0.0688998	0.94828	ereb50
GRMZM2G132693	-1.30865	0.00217107	1.41926	0.111347	0.0201473	0.988022	0.0805674	0.965692	lbd17
GRMZM2G142718	-0.2045	0.933735	1.1541	0.3406	-0.0402466	0.865144	-0.161203	0.825745	dof41
GRMZM2G142751	0.0897467	0.915375	-0.12063	0.791633	-0.427788	0.506232	0.266978	0.744133	tcptf10
GRMZM2G142873	-0.119356	0.566846	-0.0960206	0.586495	-0.102597	0.587903	-0.374145	0.022828	o5
GRMZM2G142962	0.407945	0.396909	-0.195476	0.739729	-0.984693	0.100946	-1.07441	0.066352	hb129
GRMZM2G142964	-0.0348892	0.841287	0.0186537	0.935998	-0.201586	0.0702845	-0.117131	0.552014	jmj1
GRMZM2G143046	0.464629	0.747137	0.0613558	0.973889	-0.353536	0.611285	-0.167446	0.921639	myb100
GRMZM2G143202	0.168692	0.659451	0.646092	0.00994785	-0.0129379	0.953993	-0.109261	0.750401	cyp14
GRMZM2G143205	0.037019	0.841542	-0.0816633	0.565564	0.10924	0.357645	-0.0505248	0.798608	camta1
GRMZM2G143274	0.102343	0.970099	-1.46506	0.0761866	-1.83557	0.105169	0.911167	0.654428	myb76
GRMZM2G143352	-0.447571	0.431676	0.529342	0.736286	-1.28011	0.227297	1.14404	0.483569	iaa44
GRMZM2G143357	-0.104741	0.601244	0.362002	0.154187	0.41058	0.0740554	0.300999	0.25315	als1
GRMZM2G143402	-0.196608	0.482066	-0.0657859	0.768059	-0.113028	0.498648	-0.136913	0.641675	zim34
GRMZM2G143433	0.0543833	0.966606	0.0674912	0.949189	-0.320875	0.499716	0.0254528	0.981539	gras17
GRMZM2G180190	2.44419	0.00398519	0.51961	0.520507	-1.10827	0.30231	-0.109023	0.963816	zfl2
GRMZM2G143602	-0.19889	0.0212672	-0.236323	0.00765506	0.00577992	0.962937	-0.174681	0.0837935	cka1
GRMZM2G143625	0.780163	0.509551	-0.15368	0.912362	-0.468673	0.177711	-0.00988197	0.996009	pza01254
GRMZM2G143640	1.29026	0.247539	0.652156	0.592952	0.432061	0.535474	0.587429	0.69003	mybr55
GRMZM2G143765	-0.112898	0.703195	-0.918224	9.33624e-06	-0.164571	0.187108	-0.767967	0.000329856	wrky62
GRMZM2G144002	-0.11008	0.588625	-0.107435	0.736286	0.406567	0.40593	-0.390046	0.301167	agpll2
GRMZM2G144172	-0.0454591	0.956756	0.235122	0.663098	0.78081	0.477052	0.225226	0.556179	dof33
GRMZM2G144196	1.57307	0.31851	-0.636447	0.628269	0.522704	0.322753	-0.355592	0.854682	sig6
GRMZM2G144275	0.394311	0.0522374	0.162775	0.25854	0.0453934	0.763917	0.270994	0.120635	bhlh136
GRMZM2G144480	0.954367	0.62404	1.54192	0.209802	-0.775005	0.552963	0.806768	0.633133	bzip16
GRMZM2G140633	0.13438	0.703501	2.15812	0.00693006	-0.165457	0.70093	1.25483	0.0049198	asc1
GRMZM2G144744	0.481993	0.0422397	0.109811	0.681357	-0.248946	0.250975	-0.0083979	0.98859	d8
GRMZM2G145029	0.276133	0.147272	0.540632	0.0660825	0.0744019	0.610174	0.26332	0.188456	ippi2
GRMZM2G145101	0.0789723	0.683379	-0.0822159	0.619452	-0.0880149	0.552108	-0.0965434	0.699306	cah5
GRMZM2G145107	0.00174065	0.997466	-0.176459	0.0290908	0.123803	0.239769	-0.0842844	0.529467	sut2
GRMZM2G145407	1.08582	0.542448	-0.689102	0.107443	-0.428073	0.24527	-0.185213	0.896484	zim33
GRMZM2G145412	-0.585023	0.715878	0.860223	0.469139	0.708582	0.0723754	1.48565	0.144637	zim18
GRMZM2G145444	-0.688703	0.0559045	-0.694473	0.0181059	0.252299	0.512244	0.186521	0.867947	myb50
GRMZM2G145458	0.330504	0.853165	1.70601	0.0828614	0.628641	0.226838	1.34346	0.212431	zim3
GRMZM2G145461	1.58809	0.0929337	1.65239	0.256059	-0.979966	0.127328	-0.969486	0.747061	chn2
GRMZM2G145594	0.0600946	0.564246	-0.0426523	0.668065	0.110867	0.229398	-0.00406122	0.984242	bsdtf6
GRMZM2G322672	1.55964	0.027022	0.450507	0.457442	0.940092	0.151363	0.99172	0.171867	ereb37
GRMZM2G145690	-0.893601	0.257931	0.0480828	0.980713	0.0306957	0.983329	1.38334	0.233086	hb71
GRMZM2G146018	-0.259042	0.855953	0.637327	0.50842	-0.747243	0.548377	-0.230179	0.856368	gras5
GRMZM2G146020	0.233763	0.277389	-0.110827	0.475217	0.199195	0.240796	0.470106	0.0379063	bzip8
GRMZM2G146246	0.55087	0.0312507	0.774571	0.00086589	0.141313	0.501301	0.360864	0.144893	gst4
GRMZM2G146286	0.0705555	0.764477	0.153336	0.459622	-0.0698479	0.65913	-0.0116943	0.972198	cadtfr11
GRMZM2G081221	0.315003	0.0492581	0.384372	0.0180732	0.260494	0.0386475	0.218659	0.196093	fha13
GRMZM2G146644	0.539036	0.368573	-0.526923	0.573961	0.0401718	0.961189	0.43149	0.655532	cko1
GRMZM2G146677	0.236775	0.00680684	0.0493947	0.615506	0.141256	0.121122	-0.00303557	0.988596	got3
GRMZM2G109130	1.55382	0.0419865	0.665914	0.129705	0.123442	0.511514	0.517981	0.0705299	lox3
GRMZM2G147243	0.0199334	0.923972	0.311305	0.00320356	-0.0575306	0.575868	0.061812	0.657831	iaa28
GRMZM2G147266	0.13467	0.85278	-0.11684	0.655386	-0.180219	0.25839	-0.113107	0.607095	fer2
GRMZM2G116638	-0.0895104	0.564273	0.326973	0.0518466	0.258569	0.0467231	-0.0755683	0.686331	gras21
GRMZM2G375504	-0.0166962	0.936246	-0.101597	0.432828	0.258389	0.045193	0.0988886	0.666961	pro1
GRMZM2G147424	0.0616589	0.620291	-0.0814494	0.422425	0.173531	0.0771407	-0.0709073	0.645694	s1fa2
GRMZM2G147623	-0.107078	0.334742	-0.128008	0.35353	0.0371806	0.827551	-0.016621	0.956069	c3h10
GRMZM2G147687	0.0811953	0.734321	0.223655	0.280824	-0.0653558	0.700334	-0.00141676	0.997691	exg1
GRMZM2G147712	-0.205158	0.109669	0.0852318	0.631526	-0.172325	0.162054	0.146485	0.37905	cadtfr3
GRMZM2G147716	0.667227	0.590242	1.21886	0.291422	0.431255	0.585345	0.536724	0.650342	mads67
GRMZM2G141848	0.0287018	0.897996	0.0121431	0.957657	0.256703	0.04684	0.0755607	0.727934	aprl6
GRMZM2G147880	-0.318568	0.194712	0.00647525	0.989496	0.0195218	0.951507	-0.370732	0.057848	wrky113
GRMZM2G047095	0.213125	0.0835961	0.0590574	0.643156	0.25662	0.0153455	-0.0732059	0.662007	pza00495
GRMZM2G148022	0.542499	0.464275	0.958181	0.113741	1.34273	0.0947924	0.0345863	0.980557	tcptf29
GRMZM2G148098	0.207449	0.684588	0.198296	0.307181	-0.265639	0.0503846	-0.1061	0.603349	hb37
GRMZM2G148281	0.397927	0.0350132	0.239497	0.335291	-0.219621	0.125868	-0.00406018	0.992176	opr7
GRMZM2G148333	0.945286	0.00314285	0.73242	0.00136842	-0.186591	0.204252	-0.137116	0.553248	ereb202
GRMZM2G148561	0.152456	0.954108	1.17115	0.41256	0.364276	0.724811	0.213093	0.850687	wrky94
GRMZM2G148723	0.0520833	0.744476	-0.0603997	0.709167	0.0650087	0.661075	0.00357155	0.990749	bhlh46
GRMZM2G135410	0.341039	0.00119897	0.364051	0.00194822	0.254522	0.0358851	0.108984	0.548212	mybr93
GRMZM2G148810	0.148191	0.345072	-0.219296	0.101748	0.273463	0.104438	0.0725682	0.795064	alf1
GRMZM2G148924	-0.195256	0.270124	0.0306691	0.957336	0.30585	0.141849	-0.257867	0.311479	fie2
GRMZM2G148940	-0.0435835	0.881341	0.0140166	0.972826	0.18746	0.255073	-0.0303636	0.943192	farl14
GRMZM5G803308	0.169994	0.556461	0.338783	0.227365	0.460815	0.361336	1.22657	0.0260617	myb112
GRMZM2G126566	-0.00827522	0.998709	2.10165	0.0318823	-0.116102	0.908402	1.11429	0.000282647	myb159
GRMZM2G149132	-0.0855292	0.668245	0.0524356	0.73722	0.161186	0.240708	-0.232685	0.165993	dbptf3
GRMZM2G149150	0.0630886	0.816182	0.0533969	0.825379	-0.0896058	0.681271	0.475495	0.137757	bzip43
GRMZM2G149184	0.412995	0.0274608	0.167681	0.386833	0.00100701	0.997175	-0.926001	8.63628e-07	pin3
GRMZM2G149265	-0.324407	0.00338842	-0.208741	0.04923	0.227851	0.104046	-0.0880771	0.658179	AY110569
GRMZM2G179308	-0.0363466	0.778122	0.170592	0.0508329	0.251807	0.0054934	-0.0060961	0.976853	AY111089
GRMZM2G149347	0.795956	0.653239	1.34467	0.0743887	0.611212	0.227265	-0.153985	0.682657	c3h3
GRMZM2G081626	-0.196566	0.655195	1.04451	0.0122025	0.250502	0.0484727	-0.0191431	0.948029	see2a
GRMZM2G149587	-0.43753	0.276606	-0.697342	0.243542	0.00884654	0.983839	-0.0929208	0.911409	phd42
GRMZM2G149683	0.378596	0.816798	0.680233	0.559195	0.523936	0.490324	1.30006	0.335145	wrky47
GRMZM2G136887	0.371337	0.00326517	0.0768375	0.519915	0.249084	0.015987	0.0192746	0.936127	mybr101
GRMZM2G006964	0.504946	0.446687	1.86242	0.00532664	-0.00762775	0.981876	0.175541	0.742824	ga2ox2
GRMZM2G149923	-1.58656	0.253798	0.261236	0.899683	0.403671	0.361772	0.195753	0.761017	umi12
GRMZM2G149940	-0.0311738	0.989089	0.553315	0.54496	-0.0566529	0.94231	-0.104068	0.921919	abi3
GRMZM2G149958	0.264906	0.128121	0.180963	0.292575	0.108225	0.381663	0.0774867	0.71554	myb133
GRMZM2G150256	0.0698283	0.682491	0.0524459	0.738941	-0.1185	0.19053	0.258206	0.119488	mir2
GRMZM2G150295	0.0541247	0.732692	0.077803	0.549331	0.00303458	0.983958	-0.0626152	0.71998	grx1
GRMZM2G150363	0.0632439	0.9809	0.038387	0.983036	-0.0229292	0.97398	-0.484468	0.646222	nced8
GRMZM2G150383	0.0591394	0.828205	0.0588424	0.821132	0.266061	0.103433	-0.182096	0.320293	pza02266
GRMZM2G150594	0.202982	0.853165	0.929726	0.210052	-0.0176027	0.984115	-0.476078	0.182733	lbd42
GRMZM2G150762	0.00636593	0.989385	-0.203637	0.145776	-0.238598	0.184213	-0.137526	0.508336	hir2
GRMZM2G096709	0.14034	0.202891	-0.0617314	0.644482	0.245743	0.0469797	0.144267	0.300774	grftf3
GRMZM2G150841	0.344775	0.72725	-0.461116	0.0552793	-0.0811485	0.744623	-0.496589	0.00354081	myb23
GRMZM2G151041	0.0655125	0.60508	-0.0827718	0.418681	-0.13893	0.135984	-0.0907855	0.501653	odo1
GRMZM2G151044	0.534734	0.154065	0.526776	0.143528	-0.284193	0.441256	0.0955245	0.845228	trpp4
GRMZM2G030710	-0.0925833	0.575162	-0.118914	0.392029	0.243448	0.0418206	-0.00231083	0.992176	arftf24
GRMZM2G093789	-0.0592458	0.668245	0.160119	0.169288	0.243438	0.0444434	0.0295936	0.902421	myb59
GRMZM2G151223	0.0746119	0.689133	0.22311	0.050347	0.124227	0.304376	0.0682372	0.767899	hk1
GRMZM2G151227	0.0222075	0.997115	0.419272	0.737508	0.180998	0.691454	0.619398	0.126015	whp1
GRMZM2G151266	-0.120102	0.532009	-0.0309168	0.951271	0.0666962	0.807461	-0.0253078	0.960653	hb65
GRMZM2G151295	0.19368	0.385076	-0.158994	0.440361	0.117071	0.863787	-0.069	0.959436	bzip124
GRMZM2G151407	0.162208	0.804424	0.206057	0.371618	-0.326326	0.0558054	-0.1512	0.54602	wrky52
GRMZM2G151444	-0.207026	0.554585	-0.915309	0.00390714	-0.0282638	0.984496	-0.0782857	0.910023	wrky45
GRMZM2G151529	-0.0369174	0.87944	0.11325	0.635094	0.0640654	0.697163	-0.188694	0.349667	hcf106c
GRMZM2G151542	0.580398	0.00948261	-0.0554651	0.981581	0.385242	0.794493	1.16569	0.281205	ereb80
GRMZM2G151689	-0.209988	0.0580399	-0.0665052	0.715938	0.0938238	0.562892	-0.0833574	0.748322	c3h18
GRMZM2G151934	-0.0549025	0.935052	0.227452	0.48674	0.0252003	0.911163	-0.155953	0.270617	limtf13
GRMZM2G152007	-0.195648	0.258081	-0.166162	0.747001	0.0035696	0.995559	-0.275776	0.351962	pza02554
GRMZM2G152127	-0.132455	0.393896	-0.415204	0.0317871	-0.000682775	0.997896	-0.115366	0.767769	pza00538
GRMZM2G152135	0.174413	0.887118	0.193376	0.874034	-0.149493	0.677779	0.294576	0.716097	hyd3
GRMZM2G152319	-0.0316891	0.875148	0.0462112	0.786685	-0.0375793	0.771184	-0.240279	0.0554937	mybr54
GRMZM2G152466	0.0910081	0.648345	-0.0871273	0.60876	-0.132345	0.357025	0.0323974	0.913414	tua4
GRMZM2G106218	0.145692	0.303011	0.186438	0.0788169	0.237097	0.0446483	0.0748524	0.671816	pza02472
GRMZM2G152661	0.258517	0.578693	0.202009	0.681724	0.124226	0.593821	0.121425	0.69003	camta5
GRMZM2G152801	1.14226	0.383516	0.710188	0.448188	0.104184	0.846413	0.0173964	0.985041	fls1
GRMZM2G152889	0.0472194	0.822843	0.158281	0.201287	0.00432563	0.980185	-0.0264305	0.928576	mkkk63
GRMZM2G152891	0.0204733	0.937248	-0.206656	0.097488	-0.126073	0.376687	0.150719	0.463266	cal3
GRMZM2G152908	0.276152	0.215684	0.193981	0.431055	0.0147502	0.957259	-0.146428	0.596807	sus1
GRMZM2G153087	-0.165655	0.132294	-0.232349	0.0638151	-0.110209	0.333619	-0.16825	0.218864	alf4
GRMZM2G081350	0.0339341	0.790034	0.225844	0.0287649	0.23483	0.0167886	0.247353	0.0241455	phd40
GRMZM2G153144	-0.141139	0.522604	-0.110614	0.593205	-0.101966	0.568738	-0.109998	0.770403	bzip14
GRMZM5G832409	0.280943	0.0270781	0.284083	0.0142515	0.232776	0.0309482	0.0802393	0.596807	knox5
GRMZM2G128176	-0.145141	0.20027	0.044325	0.748643	0.232196	0.0316973	-0.00859391	0.972089	ddt4
GRMZM2G153233	-0.0821758	0.709065	-0.0305001	0.90957	-0.124573	0.490313	-0.0916266	0.834009	arftf2
GRMZM2G036837	0.103719	0.3471	-0.0541629	0.644135	0.231963	0.0216131	-0.0288015	0.881314	c3h28
GRMZM2G153292	-0.0566592	0.797686	-0.204029	0.169297	-0.0591074	0.739143	0.121009	0.588128	tua1
GRMZM2G153333	0.830995	2.4932e-07	0.938102	4.35309e-09	0.140345	0.157319	0.480793	0.000133387	gras69
GRMZM2G153359	1.27562	0.298026	1.0356	0.211777	-0.0933912	0.923569	0.303496	0.829929	ga2ox4
GRMZM2G153369	0.369058	0.0260202	-0.0283752	0.890177	0.252687	0.102725	0.26562	0.146845	pmpm2
GRMZM2G153454	0.131897	0.352186	-0.0558294	0.75127	-0.0948276	0.546885	-0.150152	0.394398	bhlh90
GRMZM2G153541	-0.17182	0.28185	-0.165894	0.305624	-0.0542019	0.783118	0.0215304	0.952541	elfa9
GRMZM2G161418	-0.11572	0.340519	-0.113703	0.351358	0.231246	0.0497079	-0.058111	0.776562	tbp2
GRMZM2G153754	-0.385672	0.341259	-1.11221	0.363902	1.32608	0.235054	0.456202	0.668562	cpp1
GRMZM2G400604	0.114956	0.379227	0.15597	0.224526	0.230553	0.027966	-0.0413255	0.843666	got4
GRMZM2G154320	0.226712	0.688498	-0.107218	0.852585	1.09995	0.0684561	0.0747997	0.979625	lbd10
GRMZM2G154574	-0.202088	0.100699	0.100518	0.613645	0.0578699	0.70888	-0.161942	0.358777	IDP1657
GRMZM2G154595	0.00715506	0.984927	-0.131081	0.278215	-0.0875574	0.54966	-0.099723	0.59816	mdh2
GRMZM2G059302	0.0739215	0.580959	0.235965	0.0404455	0.226398	0.0467577	0.121176	0.436873	hagtf20
GRMZM2G154946	-0.30312	0.170692	0.659158	0.0452475	0.0507283	0.855849	0.293792	0.257826	rmr1
GRMZM2G154954	-0.0446843	0.933085	-0.517759	0.207786	0.440589	0.841645	1.23098	0.650702	grp3
GRMZM2G155043	-0.0813831	0.896428	0.160964	0.787458	0.315228	0.504038	0.365776	0.483569	bhlh28
GRMZM2G155123	0.00742039	0.971177	-0.0414997	0.667583	-0.119167	0.095798	-0.222627	0.00838943	phd17
GRMZM2G155216	0.336355	0.680362	-0.458196	0.588403	0.295158	0.692593	-0.147195	0.915373	lhcb3
GRMZM2G155242	0.0717206	0.805618	-0.334347	0.222704	-0.268777	0.479128	-0.364612	0.311741	lpa1
GRMZM2G155252	0.0364749	0.889837	0.184997	0.422909	0.218573	0.25359	0.457677	0.0869277	gbptf13
GRMZM2G155281	0.453191	0.0679129	0.693877	0.0028718	-0.0343067	0.920686	-0.0244771	0.964485	mde1
GRMZM2G155329	0.312498	0.748512	1.31447	0.113428	0.0800731	0.753904	0.227684	0.591433	chi1
GRMZM2G155662	-0.0960609	0.497059	-0.0543394	0.797974	0.0980939	0.595941	-0.185515	0.473332	why1
GRMZM2G155816	-0.804275	0.782445	0.0673496	0.984289	-0.091167	0.834077	1.17016	0.529187	nactf19
GRMZM2G017077	0.150533	0.232946	0.218769	0.0691649	0.223959	0.0392133	-0.182932	0.184302	im30p1
GRMZM2G155980	0.00896157	0.962103	0.0860818	0.419249	-0.0152674	0.897898	0.00123468	0.99571	farl3
GRMZM2G312419	0.44473	0.342044	1.38154	0.00547525	0.142027	0.74607	0.558968	0.228869	myb60
GRMZM2G156016	0.0908667	0.7114	0.251133	0.221265	0.0064828	0.976839	0.134113	0.491079	voz4
GRMZM2G156079	0.0712843	0.991438	0.97605	0.631217	-0.699806	0.662581	0.230575	0.613541	pebp2
GRMZM2G156348	-0.503535	0.273507	0.240419	0.76531	0.181466	0.537526	0.282434	0.581294	thx23
GRMZM2G463730	0.0774903	0.54728	0.403259	0.000764062	0.221684	0.0305564	-0.0465611	0.794606	farl2
GRMZM2G156565	0.0331689	0.874562	0.136079	0.554814	0.202418	0.31218	0.0800004	0.796936	cps1
GRMZM2G156632	-0.749105	0.773875	-1.68106	0.466037	-0.409459	0.218318	0.420822	0.892873	wip1
GRMZM2G156713	-0.150527	0.321477	-0.40092	0.0192992	-0.215407	0.146426	0.0160734	0.971189	phm9695
GRMZM2G156756	0.00516659	0.983797	-0.00997056	0.935725	0.132436	0.0736054	-0.166684	0.0592354	sbp17
GRMZM2G137839	0.0897458	0.474134	0.221656	0.0316314	0.219045	0.0241426	0.0725258	0.655532	apx3
GRMZM2G156861	0.249661	0.1649	0.0719251	0.734649	-0.229077	0.14027	0.0303215	0.940825	lox1
GRMZM2G156910	-0.191071	0.0973047	-0.0539973	0.71076	0.143106	0.223308	-0.00883088	0.972089	jmj7
GRMZM2G157177	0.0847763	0.545453	-0.131748	0.20861	0.209735	0.0541907	-0.0502115	0.792525	bzip115
GRMZM2G157219	0.305013	0.00955941	0.0947473	0.594159	0.000435457	0.998137	0.188747	0.295874	thx1
GRMZM2G007063	0.201618	0.0143628	0.0786485	0.390001	0.217535	0.00752008	0.139792	0.150279	ohp2
GRMZM2G157306	0.0320578	0.887186	0.154405	0.364414	0.0983274	0.613593	0.118191	0.612191	mybr92
GRMZM2G018619	0.231551	0.0171574	-0.0789475	0.441919	0.216993	0.0317384	0.0923963	0.532735	pza03057
GRMZM2G042627	0.161539	0.131353	0.212273	0.0578514	0.216975	0.0374715	-0.101136	0.548569	fha16
GRMZM2G424241	0.0970594	0.357439	0.0364733	0.762508	0.216392	0.0154415	0.109316	0.385365	fha2
GRMZM2G157574	-0.298738	0.0434228	0.32006	0.185813	0.0810684	0.729412	-0.264572	0.306605	et1
GRMZM2G157589	-0.194031	0.242355	0.157346	0.451858	0.185148	0.262708	-0.114792	0.649769	met4
GRMZM2G091433	0.0636824	0.635368	0.111373	0.278215	0.214626	0.0293589	-0.0778006	0.586431	ca5p9
GRMZM2G157727	0.228461	0.126572	0.163006	0.441734	0.128038	0.400037	0.0683439	0.826524	phy1
GRMZM2G157820	-0.152461	0.0952863	0.00793444	0.963846	0.0665527	0.548455	-0.181104	0.1411	mez1
GRMZM2G157927	0.21947	0.941539	1.01126	0.297447	0.419581	0.117687	-0.0917537	0.807665	c3h21
GRMZM2G157936	-0.050945	0.965317	-0.366587	0.361522	-0.723114	0.101981	0.908924	0.495316	ho3
GRMZM2G087032	0.332046	0.0260202	0.239715	0.0490485	0.21338	0.0464754	0.124383	0.420844	c3h13
GRMZM2G158021	-0.0953029	0.413513	0.0817838	0.534539	0.185602	0.105418	0.0288517	0.90265	pza02373
GRMZM2G158043	0.0951665	0.68828	0.193208	0.264655	0.0565779	0.748018	-0.235625	0.132963	zpu1
GRMZM2G086138	0.0450703	0.764962	0.252453	0.0257757	0.212302	0.0410718	0.31445	0.00753946	fha3
GRMZM2G158162	0.241042	0.105664	0.113566	0.433063	-0.157827	0.133366	-0.115844	0.436207	abi32
GRMZM2G158194	-0.0767742	0.766879	-0.338958	0.26106	0.475006	0.132689	-0.0522244	0.949628	phd34
GRMZM2G158252	-0.207537	0.476355	-0.38554	0.024545	-0.177727	0.179475	-0.322961	0.031735	hk3
GRMZM2G158313	0.335929	0.178704	-0.154741	0.427759	-0.303162	0.790829	-0.353167	0.880729	bzip89
GRMZM2G158328	0.00357199	0.99967	-0.0322876	0.990477	1.24212	0.197702	0.627258	0.763282	wrky40
GRMZM2G158394	0.399708	0.799438	-0.130839	0.937992	0.330076	0.42265	-0.0653319	0.960321	kin1
GRMZM2G087955	0.724524	0.535625	2.09826	0.000364756	-0.210034	0.592347	-0.405358	0.253085	myb139
GRMZM2G158526	-0.277501	0.0749055	-0.218888	0.726079	0.164548	0.741659	0.0527345	0.945033	cenH3
GRMZM2G158734	-0.217476	0.0260202	-0.200796	0.0526052	0.211909	0.0933465	-0.0467527	0.846956	dbptf4
GRMZM2G438551	0.0934013	0.389597	-0.00810453	0.964515	0.209335	0.0321288	-0.0652548	0.671768	psei1
GRMZM2G031568	0.549326	3.24247e-06	0.341918	0.000310084	0.209265	0.0205338	0.0779879	0.639828	AY110297
GRMZM2G162056	-0.262025	0.931639	1.9406	0.0247376	-0.275582	0.349704	-0.708229	0.222129	hagtf13
GRMZM2G158918	-0.164496	0.0716144	0.000932196	0.995889	0.0717707	0.477825	0.0423894	0.812337	alf11
GRMZM2G097768	0.105159	0.425479	0.0590973	0.632903	0.208462	0.0350363	0.0245055	0.917813	stp1
GRMZM2G159119	-0.812319	0.0358535	-0.605878	0.374409	0.682284	0.211346	-0.198119	0.864156	glk4
GRMZM2G159357	0.0035633	0.995916	0.00192711	0.993582	-0.0509308	0.736877	-0.145612	0.378911	hb99
GRMZM2G159393	0.862109	0.0180265	0.225933	0.496456	0.673506	0.059798	0.00850998	0.992577	yuc2
GRMZM2G159399	-0.0147514	0.957408	-0.308144	0.0258581	0.0482759	0.779172	-0.538758	0.000494382	arftf17
GRMZM2G159456	-0.151197	0.908733	-0.188647	0.964815	0.0318832	0.954367	0.820349	0.692493	bhlh84
GRMZM2G159500	0.451572	0.0918611	0.555089	0.0179345	0.407152	0.0607085	0.340308	0.59804	nactf29
GRMZM2G078283	0.0534175	0.673304	-0.0112196	0.936753	0.204436	0.0309482	-0.0853843	0.515449	tena1
GRMZM2G159547	0.253322	0.940746	-0.502983	0.835489	0.203534	0.459987	0.316145	0.603349	myb48
GRMZM2G159724	0.229749	0.348966	0.331086	0.0167274	-0.153737	0.170384	-0.0898637	0.649867	me6
GRMZM2G122479	0.15611	0.125128	0.0409792	0.751464	0.20207	0.0320124	0.289233	0.00905234	me2
GRMZM2G159766	-0.349021	0.00314285	-0.203461	0.17546	0.052472	0.755571	0.0481555	0.877761	mterf5
GRMZM2G090594	-0.62389	0.547155	1.94894	0.0469212	0.661089	0.139876	0.986115	0.141833	wrky67
GRMZM2G159948	-0.331564	0.396914	0.501601	0.578583	0.458412	0.399814	0.800708	0.323342	kelp1
GRMZM2G160032	-0.092689	0.40251	-0.0167319	0.925379	-0.139723	0.156265	-0.0128736	0.954855	x1
GRMZM2G160198	0.113059	0.605247	-0.0991993	0.645249	0.233466	0.248499	0.216603	0.703012	limtf2
GRMZM2G160473	-0.105198	0.616032	0.105348	0.617178	-0.115503	0.388113	-0.0697706	0.766705	dcl103
GRMZM2G160541	0.218469	0.771401	0.235288	0.371618	-0.0214313	0.934338	-0.0785351	0.799905	pal3
GRMZM2G160730	-0.312587	0.64004	-0.573105	0.422026	0.0765038	0.840046	-0.0557983	0.969799	gl15
GRMZM2G160838	0.597145	0.662278	0.16818	0.804673	-0.2566	0.393421	0.263043	0.799299	myb32
GRMZM2G160902	0.578771	0.00145954	0.266212	0.0866577	-0.1186	0.427788	0.228285	0.390417	bzip48
GRMZM2G160917	-0.304579	0.619952	-0.0324929	0.965077	-0.0159449	0.989665	-0.058371	0.951106	ub2
GRMZM2G061906	0.140369	0.264637	0.179705	0.0766647	0.191258	0.0399311	0.00494047	0.983404	bhlh118
GRMZM2G160971	0.235221	0.329839	-0.53735	0.640809	-0.0710074	0.952019	0.0880591	0.961577	ereb208
GRMZM2G161009	-0.0232586	0.89852	0.0494224	0.762151	0.0731234	0.572331	-0.234515	0.0888974	bzip96
GRMZM2G161146	-0.25987	0.0560924	-0.303128	0.217308	-0.105648	0.603314	-0.162526	0.524307	mterf21
GRMZM2G125669	1.47148	7.24348e-07	0.35346	0.0360155	0.0843341	0.646391	-0.579213	0.459402	aox2
GRMZM2G101480	0.0514609	0.658254	0.0557627	0.575141	0.186958	0.0176734	0.099457	0.343009	mbf1
GRMZM2G161299	0.247762	0.307458	0.0750785	0.643202	-0.090541	0.469141	0.226535	0.247369	mcf1
GRMZM2G161335	0.217124	0.242492	0.047145	0.857171	-0.0125771	0.956049	0.109764	0.696971	bx9
GRMZM2G161435	0.574091	0.574241	-0.0142887	0.991642	-0.3003	0.745922	0.0715958	0.931838	hb2
GRMZM2G161680	-0.0642247	0.691061	-0.245503	0.128364	0.415347	0.0600066	0.15578	0.697012	ca5p3
GRMZM2G050550	0.111061	0.962976	2.1456	0.0014722	-0.262098	0.189602	-0.235867	0.405281	myb153
GRMZM2G039155	-0.116243	0.124329	-0.0329847	0.715745	0.176646	0.0208035	-0.0796327	0.440536	emp2
GRMZM2G086920	0.126482	0.196554	0.0319911	0.790223	0.175552	0.0313258	0.0223629	0.889818	zim32
GRMZM2G058479	0.0816409	0.351956	0.0107639	0.936647	0.174442	0.0419028	0.190435	0.0660153	zim36
GRMZM2G162284	0.135251	0.952379	0.713741	0.683998	0.450551	0.672398	-0.0817769	0.972723	hmg103
GRMZM2G180847	0.173181	0.0489517	-0.0276802	0.811492	0.173152	0.0382612	0.0143942	0.942513	bzip65
GRMZM2G162382	0.121357	0.76718	0.0797727	0.814239	0.0159626	0.957178	-0.424443	0.00946994	bhlh39
GRMZM2G162405	0.331651	0.11572	0.325092	0.157844	0.287278	0.113256	0.488794	0.0322991	gbptf5
GRMZM2G162409	-0.0962995	0.396783	-0.154746	0.0970122	-0.0618113	0.533298	-0.0859384	0.533283	glk15
GRMZM2G702026	0.0737827	0.47116	-0.0140867	0.911188	0.168869	0.0391655	0.107079	0.299091	arftf36
GRMZM2G047038	0.195818	0.0273569	0.323242	0.000166758	0.164619	0.0331209	0.16723	0.0759127	mybr53
GRMZM2G017586	-0.016593	0.898702	-0.0826582	0.297324	0.158395	0.0402064	-0.0782466	0.487806	bhlh172
GRMZM2G163054	-0.0384058	0.998055	0.696324	0.847265	1.07737	0.0813217	1.18784	0.461461	wrky125
GRMZM2G308034	2.93573	7.67825e-06	2.88831	6.6376e-05	1.7564	0.0169146	1.61335	0.0150096	myb46
GRMZM2G163157	-0.098039	0.732595	0.0146687	0.973302	0.32246	0.0578046	0.215698	0.526687	thx14
GRMZM2G163200	0.110234	0.625282	-0.287612	0.0627426	-0.0304142	0.896017	-0.0546426	0.865187	gata24
GRMZM2G163233	0.102111	0.424047	-0.0712564	0.533308	0.109875	0.369484	0.00254004	0.992577	ms32
[truncated: 993 more rows]
