# Supplementary material for: Extensive tissue-specific transcriptomic plasticity in maize primary roots upon water deficit
Source: J Exp Bot. 2015 Oct 13;67(4):1095–107. doi: 10.1093/jxb/erv453 (PMC4753846; doi:10.1093/jxb/erv453)
Supplement: Supplementary Data [file supp_erv453_Supplementary_table3.xlsx]

## Sheet: Tab_S3
Table S3. Comprehensive list of the 27,386 expressed genes.
The table provides for each tissue the average number of reads per gene (+ 0.5), average RPKM values, log2Fc between control and water deficit condition, and q-values (FDR adjusted p-values) indicating significane of expression changes.
Mz: Meristematic zone, Ez: Elongation zone, Co: Cortex, St: Stele; C: control, WD: water deficit treatment.
Gene ID	Gene length	Mz C average gene reads	Mz C average RPKM	Mz WD average gene reads	Mz WD average RPKM	Mz log2Fc	Mz q-value (FDR)	Ez C average gene reads	Ez C average RPKM	Ez WD average gene reads	Ez WD average RPKM	Ez log2Fc	Ez q-value (FDR)	Co C average gene reads	Co C average RPKM	Co WD average gene reads	Co WD average RPKM	Co log2Fc	Co q-value (FDR)	St C average gene reads	St C average RPKM	St WD average gene reads	St WD average RPKM	St log2Fc	St q-value (FDR)
GRMZM2G097454	899	0.5	0.0393283	0.5	0.0396761	0.035574	0.992085	19.25	1.67287	0.75	0.0725882	-4.61123	2.09964e-08	0.5	0.0547919	0.5	0.0356386	-0.603564	0.460492	0.5	0.048441	0.5	0.0537679	0.120452	0.945033
AC148152.3_FG005	1636	153.75	6.50692	191	8.25473	0.313554	0.664213	52.25	2.55306	102.25	4.91023	0.76186	0.381128	5687.5	323.233	9270	363.213	0.172111	0.335898	598.75	31.4506	694.5	36.6732	0.317272	0.448299
GRMZM2G088312	1193	55.75	3.22683	100	5.94834	0.862412	0.361883	7.75	0.502956	35.5	2.56314	2.11945	0.162769	4	0.350673	265.25	14.4489	5.31997	0.000381666	1.25	0.0896102	22	1.48195	4.26289	0.069722
AC149475.2_FG002	2825	716	17.7874	644.5	16.2458	-0.120476	0.372146	661.75	18.767	543.75	15.8603	-0.24185	0.0439228	56.75	1.90239	87	1.9658	0.0768132	0.830313	176.25	5.38815	159.75	5.29949	-0.0760817	0.834702
AC149475.2_FG003	4582	784.5	11.9524	763.75	11.8722	-0.0090637	0.981795	730.25	12.8053	692.75	12.5597	-0.0375137	0.836093	394.75	8.19279	619	8.65405	0.0915124	0.569795	456.75	8.65856	409.5	8.46403	-0.103568	0.662227
AC149475.2_FG005	10668	1462.75	9.58938	1564.25	10.4402	0.114547	0.429457	729.5	5.45164	813.5	6.25844	0.200226	0.175502	589	5.20221	843.75	5.05695	-0.0295507	0.873474	578.25	4.65843	566.25	4.59482	0.00806028	0.983576
AC149475.2_FG007	678	281.75	28.8562	313.5	32.8503	0.185614	0.357557	65.5	7.72478	75.75	9.04821	0.281354	0.431055	24.75	3.6258	53.5	5.04767	0.586151	0.148976	66.25	8.31178	84	11.4865	0.415165	0.284341
AC149810.2_FG008	2593	1	0.0265048	0.75	0.0207318	-0.442929	0.833764	1.25	0.0401277	1.75	0.0516901	0.203221	0.919828	314.25	11.0585	496.25	12.2302	0.136863	0.544743	77.75	2.56852	85.25	2.8334	0.334982	0.582324
GRMZM5G831224	2818	0.5	0.0125465	17.25	0.463216	2.31528	0.459674	0.5	0.0144257	18	0.587873	3.43502	0.170904	1	0.0293289	67.5	1.5556	5.27296	0.0104905	0.75	0.02467	40.75	1.1382	4.92215	0.0532662
AC149818.2_FG004	481	257	37.3453	214.75	31.6976	-0.232361	0.135621	59.25	9.84744	45.25	7.66944	-0.344044	0.224723	32	6.30176	60.75	8.0482	0.328469	0.258576	96.25	17.2059	94.25	18.0077	0.0532515	0.90062
AC149818.2_FG005	1218	49	2.76884	63.75	3.71489	0.43146	0.313902	31.5	2.0525	41.5	2.77583	0.411661	0.393519	3.25	0.258871	7.25	0.379884	0.971015	0.214184	8.75	0.597909	7.5	0.508415	-0.228194	0.863093
GRMZM2G154735	1236	174.5	9.86159	744.75	43.0251	2.06207	0.00113804	1	0.0621045	116.75	8.3583	6.21359	0.0114044	2.75	0.239914	178.25	9.32314	5.07776	0.0112931	34	2.36873	317.25	21.3657	3.21763	0.00714981
AC149818.2_FG007	1290	47.5	2.52272	59.5	3.26572	0.361576	0.306919	40.5	2.51976	54.75	3.49162	0.493155	0.133531	31.5	2.36253	37	1.83354	-0.316126	0.391634	27.5	1.85295	37.25	2.42901	0.408051	0.414712
AC149818.2_FG008	1896	132	4.83005	133	5.00001	0.0387259	0.906165	92	3.87114	98.75	4.24887	0.139382	0.574362	111.5	5.62602	154.5	5.21211	-0.0713431	0.737222	82	3.72653	102.5	4.67346	0.353572	0.170007
GRMZM2G417954	2285	0.5	0.0154732	2.25	0.0718793	1.43092	0.4831	1.25	0.0432624	0.75	0.0285588	-0.554863	0.809641	10	0.476527	43.75	1.23294	1.70201	0.0541983	0.75	0.0277535	75.25	2.66022	6.5402	1.46971e-05
AC149828.2_FG002	4548	410.25	6.32373	411.25	6.44385	0.0303404	0.862447	300.25	5.30164	291.75	5.28611	-0.00850413	0.970961	157.5	3.32813	215.5	3.03391	-0.0986288	0.544163	224.5	4.26331	204	4.04454	-0.0727272	0.757519
AC149828.2_FG004	393	0.5	0.0899648	1	0.175961	0.626185	0.658505	4.75	0.943502	6	1.28969	0.114066	0.92442	16.75	4.02044	30.75	5.00259	0.315017	0.563671	2.5	0.523678	2.5	0.57268	0.240499	0.889589
AC149828.2_FG005	774	0.5	0.0456798	0.75	0.0677141	0.398237	0.805818	1.25	0.122306	1.25	0.136518	0.0258266	0.98953	10.25	1.2376	23.5	1.91761	0.682059	0.248213	1	0.109568	1	0.114644	0.124316	0.9559
GRMZM2G025833	2419	0.75	0.021671	1.75	0.049907	0.903148	0.799292	0.5	0.0168052	33.75	1.21995	5.62289	0.00252817	1.75	0.0659861	45.75	1.23305	3.15634	0.0690465	1.25	0.0452776	131.5	4.43032	6.41549	0.00044614
AC149829.2_FG003	3759	1050.75	19.5984	878.5	16.6422	-0.238607	0.133798	326	6.95874	284.5	6.21907	-0.154475	0.549554	105.25	2.59395	183.25	3.10393	0.290368	0.381574	224	5.1784	213.75	5.01135	0.00686173	0.990749
AC149829.2_FG004	500	14	1.90933	14.25	2.01543	0.117838	0.9338	0.75	0.126094	2.5	0.419968	1.84568	0.12788	1.75	0.311554	6.5	0.818776	0.880584	0.430005	1	0.16711	2.5	0.413026	1.21737	0.454601
AC149829.2_FG006	1287	1370.25	74.3762	1467	80.9411	0.122544	0.143059	1680.75	105.372	1747.25	111.95	0.0907305	0.242596	1469.75	107.467	2022.75	100.709	-0.0941097	0.198362	1597	107.085	1523.75	106.752	-0.00562764	0.973962
AC150739.3_FG001	3842	362	6.56918	334.25	6.19353	-0.0964874	0.558044	76.5	1.58761	85	1.81149	0.195958	0.467146	73.75	1.70696	129.75	2.16051	0.3378	0.131152	108.5	2.43607	101.5	2.30556	-0.0533821	0.904455
AC152495.1_FG002	3897	120.25	2.16244	137.5	2.50564	0.204916	0.43278	195.75	3.99204	206.25	4.33604	0.122183	0.558697	439	10.3576	540.25	8.8631	-0.227127	0.0583687	142	3.13949	128.5	2.91011	-0.0834017	0.826152
AC152495.1_FG003	7252	36.25	0.352598	30.75	0.302353	-0.212505	0.571351	65.25	0.715903	42	0.47653	-0.578657	0.0191307	112.25	1.45436	141.5	1.25058	-0.207527	0.225397	82.5	0.975843	70.75	0.884498	-0.16087	0.604144
AC152495.1_FG010	3885	97.5	1.75257	137.5	2.52118	0.513182	0.0337765	92	1.88749	79.75	1.66972	-0.173371	0.568809	53.5	1.27362	83.25	1.3694	0.0779377	0.824411	83.25	1.83325	102.5	2.2639	0.329539	0.304438
AC152495.1_FG011	1368	17	0.879365	22.5	1.16061	0.454639	0.553427	14.75	0.824203	13.5	0.808474	0.143626	0.885933	8.25	0.55934	16	0.744474	0.256119	0.755192	20.5	1.25537	16.5	1.04389	-0.259065	0.808601
AC152495.1_FG012	2567	394.5	10.7359	426.5	11.7825	0.135861	0.499003	261.5	8.08795	252.5	8.12758	-0.0029505	0.993173	104	3.67539	208	5.16813	0.480208	0.0569893	157.5	5.26477	165.5	5.53319	0.100239	0.816131
AC152495.1_FG017	3222	22.5	0.483409	36	0.79716	0.698775	0.283537	33	0.818017	37.75	0.963909	0.323156	0.615542	147.5	4.33735	241.25	4.78874	0.165565	0.566696	111	2.94322	130.25	3.35278	0.181971	0.741166
AC155376.2_FG004	2359	545.5	16.1375	583.25	17.5477	0.12187	0.548367	967.25	32.7493	781.5	27.2612	-0.265824	0.0562947	212.5	8.72633	305	8.30504	-0.024564	0.934203	212.5	7.71838	197.25	7.71749	-0.0448641	0.933141
GRMZM2G371462	365	0.75	0.143622	6.25	1.21149	2.81524	0.031636	8.25	1.76064	51.75	11.8938	2.99755	0.000204337	1.75	0.542513	52	9.16544	4.97242	1.26452e-05	118.75	27.8076	236.75	58.0275	1.05504	0.00253964
AC155377.1_FG001	19056	1635.75	6.01525	1356.5	5.08018	-0.247262	0.102206	2645	11.0788	2310.25	10.0393	-0.153214	0.249668	1991.75	9.84717	2588.5	8.69004	-0.172469	0.174817	2032.5	9.21352	1742.5	8.24993	-0.166301	0.329722
GRMZM2G425728	1494	0.5	0.0236654	1.5	0.0729272	1.08209	0.438532	0.5	0.02721	0.5	0.0279314	0.0095507	0.996395	2.25	0.117194	64.25	2.75433	4.97002	6.47154e-07	0.75	0.0432847	5.75	0.309674	2.64964	0.0218461
AC155390.2_FG002	1998	160.5	5.6629	172.25	6.13713	0.122891	0.663295	40	1.56366	57.5	2.33063	0.600624	0.089024	139	6.48617	199.5	6.3831	0.0203871	0.942634	168.25	7.25663	156	6.8314	-0.0537328	0.899262
AC155434.2_FG001	1447	3.75	0.173964	1.5	0.0739505	-0.677142	0.660412	1	0.0593266	1.25	0.0665457	-0.00266278	0.999215	11.75	0.750108	10	0.442535	-0.851968	0.300492	108.25	6.43393	86.75	5.57807	-0.263398	0.625863
AC155434.2_FG003	2404	1.5	0.0445049	0.75	0.0223617	-1.02308	0.485348	4	0.136959	2.75	0.0876812	-1.05943	0.332454	20.5	0.82789	23.25	0.621192	-0.333221	0.620693	5	0.181533	4.5	0.151764	-0.44216	0.778319
AC155434.2_FG004	11160	3339.5	20.9902	3151	20.1268	-0.0660137	0.656617	832.5	5.96551	782.5	5.72733	-0.0553308	0.779908	1057	8.84666	1498	8.55431	-0.0527595	0.7326	1319	10.1465	1274.5	10.0074	-0.00744503	0.981277
AC155434.2_FG005	2178	13.5	0.43607	16.25	0.52714	0.388071	0.636522	57.5	2.08616	59	2.19956	0.0532768	0.930767	5.5	0.251375	6.75	0.201719	-0.620724	0.436363	401.75	15.8099	383.5	15.7486	-0.00907044	0.982188
GRMZM2G025959	1852	0.5	0.0190908	1.75	0.0651864	1.26565	0.454628	0.5	0.0219501	3	0.129386	1.79101	0.203163	0.75	0.0432146	33.75	1.14058	4.80844	6.26563e-05	0.75	0.034388	3.5	0.228695	2.03617	0.192729
AC155496.2_FG009	9761	1201.5	8.62498	1124.25	8.21096	-0.0704353	0.525424	823.5	6.75347	789	6.68217	-0.0247307	0.857361	432.5	4.12922	682	4.46015	0.104014	0.364251	566.5	4.99803	509.5	4.67023	-0.0942528	0.552749
GRMZM2G114356	1493	1.5	0.0710439	0.75	0.0356044	-1.11555	0.226597	12.25	0.667932	1	0.058592	-3.8601	2.09652e-06	0.5	0.0329926	0.75	0.0323751	-0.241165	0.817979	0.5	0.0291684	0.75	0.045656	0.481767	0.731354
AC155610.2_FG009	204	284.25	97.7489	247.25	86.3496	-0.169055	0.357581	133	52.63	110.75	44.2135	-0.224831	0.346439	60	28.8206	98.25	30.7468	0.168831	0.555366	99.75	42.0026	100.5	45.8166	0.0739021	0.86915
AC155622.2_FG001	1194	2000	117.394	1879.25	112.253	-0.0604539	0.678271	2285.25	154.13	1911.5	132.664	-0.219816	0.0328561	793.75	62.2512	1183.75	63.3423	0.0278575	0.856739	1255.75	90.8315	1120.25	85.8798	-0.0918536	0.592199
AC155622.2_FG004	1403	628.5	31.5093	673	34.086	0.131775	0.401867	743.5	42.3078	602.75	35.5701	-0.269148	0.0401532	216	14.2342	354.25	16.135	0.156507	0.424566	336.25	20.6164	353	23.5718	0.127783	0.605757
GRMZM2G339327	765	0.5	0.0462172	81.25	7.73765	6.43797	0.0114265	1.75	0.182822	284.75	30.8828	7.4383	0.000363972	10.75	1.43088	402.75	34.099	4.46757	0.00162618	22.5	2.51051	278	30.0163	3.45071	0.00759395
GRMZM2G125813	601	0.5	0.0588289	58.5	6.81139	6.34648	8.85216e-05	0.5	0.06764	6.75	0.872677	2.92369	0.0867475	1.25	0.188726	37.25	3.9781	4.46569	0.00174222	17.5	2.43418	77.5	10.9155	2.29272	0.0140639
AC159612.1_FG007	1601	456.75	19.9081	704.25	31.1294	0.632581	0.0223081	459.5	22.905	381.25	19.4497	-0.22752	0.494513	74	4.79361	88.75	3.54547	-0.0507792	0.952019	12.5	0.701743	44	2.28766	1.89562	0.0967453
AC166636.1_FG008	2820	89	2.19848	54	1.34765	-0.774581	0.107345	1.25	0.0368975	3	0.0835741	1.28825	0.320741	149	4.77498	148.5	3.36695	-0.478704	0.131968	51	1.53821	61.25	1.85137	0.239247	0.770878
AC177833.2_FG001	3861	46.5	0.838508	27.5	0.509162	-0.770755	0.0636121	30	0.611024	24.5	0.51769	-0.250723	0.632814	25.5	0.654816	21.5	0.353264	-0.826774	0.0601218	15.25	0.339237	10.75	0.235027	-0.525073	0.494452
GRMZM2G078806	4163	1.25	0.0217835	58	1.05247	3.6715	0.0475446	1.75	0.0325169	1	0.0198874	-0.654844	0.81799	1.25	0.0314865	42.5	0.660498	4.42196	0.0052166	0.5	0.0104608	11.5	0.228884	4.00751	0.055801
AC177850.2_FG005	510	229.75	31.4584	194.75	27.2687	-0.209048	0.298544	55.75	8.75992	52.5	8.44888	-0.0519041	0.915071	38	6.91418	63	7.85001	0.136939	0.713217	51	8.4104	47.75	8.86302	-0.00970046	0.989687
AC177897.2_FG002	2378	73.75	2.14074	40.25	1.19073	-0.932314	0.0624695	104.25	3.50924	111	3.81345	0.147648	0.744129	224	8.52134	245	6.6208	-0.398057	0.105215	114.5	4.15123	95.75	3.54583	-0.271572	0.605397
AC177899.2_FG009	2121	81.25	2.67876	78.25	2.61906	-0.0247655	0.971177	14	0.543271	13	0.481043	-0.295738	0.642922	28.5	1.19972	41.75	1.25434	0.0555236	0.912754	54.5	2.178	52.25	2.19531	0.0212499	0.977869
AC177908.3_FG002	5463	1565	20.0039	1557	20.2877	0.023865	0.914383	2182.5	31.9788	2079	31.3333	-0.0270179	0.870095	2453.5	41.5039	3670.75	42.9976	0.0501761	0.673837	2380.75	37.5741	1864.5	31.2594	-0.276662	0.0283968
AC177936.6_FG008	1139	163.25	10.0342	146.75	9.21519	-0.137374	0.436688	152.5	10.8189	134.5	9.75084	-0.149022	0.36315	104.5	8.62214	152.25	8.55276	-0.011496	0.957703	123.25	9.31732	106.5	8.42767	-0.151333	0.516145
AC177947.2_FG003	612	1.25	0.137173	1.75	0.201665	0.35279	0.808667	0.75	0.0961719	1	0.13528	0.442463	0.724048	6.25	0.955957	12	1.25264	0.503999	0.447807	4.25	0.586847	6.75	1.00462	0.755322	0.421129
AC182482.3_FG003	3450	2.25	0.0467818	3.75	0.0781364	0.29568	0.834415	69.5	1.63201	53.75	1.27332	-0.341347	0.394968	7	0.201009	12.75	0.238786	0.279866	0.717403	98.75	2.46101	57.25	1.45529	-0.760707	0.0471339
AC182617.3_FG001	6128	290.75	3.3073	317	3.67551	0.147398	0.382219	157.75	2.05358	168.75	2.24932	0.142639	0.505637	93.75	1.42296	146.5	1.52775	0.117258	0.624198	117.5	1.65399	135	1.97722	0.268154	0.307714
AC182838.3_FG006	372	67.75	12.6691	91.25	17.4749	0.483712	0.0774389	87.25	18.5678	63.5	13.9727	-0.429916	0.111028	54	13.7685	89.75	15.4376	0.172586	0.552133	67.75	15.5889	65.75	15.7342	0.00306981	0.996324
GRMZM2G095861	1879	0.75	0.0300975	2.25	0.0829426	1.13917	0.590633	0.75	0.0313237	13.25	0.574348	4.16479	0.00284405	1.75	0.093771	35.25	1.22121	4.29644	0.00111466	1.5	0.0722554	11.25	0.581754	3.40079	0.0209775
AC183319.3_FG001	790	0.5	0.0447546	0.75	0.0672879	0.406068	0.766182	0.5	0.0514578	0.5	0.0528222	0.0274428	0.987153	12.75	1.43189	13.5	1.08712	-0.296388	0.61237	2	0.215332	2.5	0.2616	0.5635	0.644098
GRMZM2G425629	1255	4	0.222678	208.5	11.8173	5.50064	0.00526609	0.5	0.0323918	49.25	3.56823	4.96587	0.0621328	4.25	0.346652	40.75	2.11357	2.15759	0.287682	0.75	0.0553945	58.5	3.73227	5.88809	0.0357553
AC183888.4_FG006	3889	36.25	0.646564	31.5	0.574136	-0.172832	0.649176	42.75	0.883946	39.25	0.833556	-0.0831823	0.812518	51	1.23409	73.25	1.20565	-0.0281812	0.923332	43.5	0.95705	42.75	1.02854	0.0358195	0.948404
GRMZM2G300965	3680	63.75	1.19873	466.75	9.00697	2.90951	5.29757e-07	84.5	1.84177	836.75	18.665	3.35099	2.49231e-09	4.5	0.109409	136.75	2.39669	4.22675	8.68857e-05	22.5	0.518248	328.75	7.58989	3.86632	1.46372e-06
AC183938.4_FG011	3098	15	0.327162	15.5	0.354801	0.153402	0.852569	22	0.563876	32.25	0.863576	0.553387	0.210534	40.5	1.22571	76.75	1.58551	0.391656	0.223954	28.5	0.796721	25.25	0.6875	-0.250208	0.716097
AC183950.2_FG004	2740	36.5	0.920867	37.75	0.98129	0.0784805	0.898667	41	1.2012	44.5	1.30844	0.107774	0.813368	26.75	0.96059	41.5	0.970969	0.092169	0.835257	89.75	2.80637	80.75	2.65231	-0.110113	0.799819
AC183950.2_FG005	1467	77	3.60841	79.25	3.8327	0.0738789	0.861785	26.5	1.46636	42.25	2.31165	0.700315	0.0557191	35.5	2.27359	56.5	2.47038	0.138672	0.706979	47	2.75507	63.75	4.06056	0.511936	0.144042
GRMZM2G113060	1357	77.25	3.96646	207.5	10.9857	1.38204	0.00503555	7	0.426575	28	1.70431	1.78733	0.0875044	3.25	0.275394	39	1.84838	4.1337	0.00124938	2	0.129333	4.75	0.280304	0.971574	0.671534
AC184130.4_FG012	3082	81.25	1.82403	74.75	1.73223	-0.108701	0.814626	4.75	0.124748	8.25	0.20977	0.503694	0.523038	55.5	1.66951	77.75	1.60809	-0.0195755	0.965263	61	1.71397	62.25	1.75016	0.0658322	0.927898
AC184169.3_FG001	1144	116.5	7.15145	113	7.02437	0.00138486	0.999168	21.5	1.4814	30.25	2.15088	0.564545	0.14092	25.25	2.07947	44.75	2.49384	0.28098	0.426186	34	2.55027	40.5	3.27474	0.310335	0.487184
AC184789.4_FG002	4343	40.75	0.645914	44.25	0.725585	0.137492	0.827209	94.5	1.77237	101.75	1.92155	0.141412	0.694375	70.5	1.50864	115	1.69671	0.172389	0.595724	57.25	1.14511	55	1.06552	-0.0823004	0.91501
AC185130.2_FG005	2880	7.25	0.178165	7.75	0.19155	-0.0676167	0.978625	4.75	0.128364	5.5	0.160764	0.425673	0.728887	2.75	0.0992212	3	0.067554	-0.546559	0.649103	4	0.115406	4.25	0.163441	-0.291895	0.888279
AC185226.4_FG001	9706	1677	12.1351	1472.5	10.8247	-0.165926	0.162432	655.5	5.41357	559	4.72893	-0.19533	0.179447	561.75	5.35137	806.25	5.30539	-0.00991806	0.957454	800	7.12437	688	6.36223	-0.156163	0.359884
AC185254.4_FG002	858	3.5	0.281678	4.5	0.363262	0.078372	0.973184	1	0.0951701	1.5	0.145112	0.653051	0.629846	9	0.981819	13.25	0.995138	-0.0741581	0.94024	1.5	0.147754	2	0.193784	0.757877	0.644011
AC185281.5_FG006	1697	1.75	0.0748998	2	0.0851167	0.0508725	0.992085	3	0.140222	3.25	0.150017	0.27564	0.853098	6.25	0.351663	6.25	0.234839	-0.562301	0.545106	8.5	0.42662	5	0.252615	-0.931392	0.429442
AC185300.4_FG002	1077	409	26.3444	395.5	25.9205	-0.0448453	0.88295	236.5	17.6657	212.75	16.1804	-0.112768	0.69586	176.25	15.3562	231.5	13.7619	-0.160123	0.532986	96.25	7.61929	95.75	7.50029	-0.00758501	0.991873
AC185415.3_FG005	3450	259	5.22222	216.75	4.46969	-0.231727	0.137458	128.5	2.96498	126.25	3.00239	0.0249318	0.935698	150	4.08884	221	4.09468	0.0184464	0.932518	176.25	4.41385	164.5	4.23478	-0.0320622	0.930307
AC185422.3_FG005	1325	1.75	0.0942012	3	0.160748	1.32129	0.216446	1.25	0.0782245	2.5	0.152925	1.21668	0.243163	0.5	0.0371758	1.75	0.0845932	0.917488	0.396354	5.75	0.366078	11	0.741482	1.08749	0.215738
AC185427.5_FG004	480	8.75	1.26612	12.25	1.80957	0.290298	0.767523	6.75	1.08025	6.75	1.1305	0.126124	0.911591	15.75	3.18014	25.75	3.45678	0.317654	0.593185	19	3.33037	21.75	3.96929	0.29653	0.736535
AC185466.3_FG001	1383	7	0.363113	7	0.358493	0.0181879	0.994966	8.25	0.473612	10	0.590929	0.321483	0.595018	12.25	0.856322	12.75	0.590923	-0.640262	0.172679	3.5	0.216715	4.25	0.299577	0.317698	0.755818
GRMZM2G084005	1433	1	0.0473173	44.75	2.28268	4.97892	0.0178585	1.75	0.0946038	42.75	2.56173	4.34176	0.0199786	2.25	0.163791	70.75	3.20337	4.03866	0.0145809	30.75	1.89617	216.75	12.4924	2.78624	0.00484971
AC185475.3_FG001	1739	14.25	0.57073	9.5	0.384424	-0.633562	0.236161	23	1.06983	25.25	1.19498	0.169125	0.728887	80.5	4.44975	99.5	3.67455	-0.245997	0.28812	23.5	1.14379	17	0.832887	-0.486186	0.364743
AC185501.3_FG006	853	127.75	10.4721	123.25	10.2567	-0.0273922	0.937535	81.5	7.67742	86.25	8.33103	0.112586	0.667583	82.75	9.17846	116.25	8.71388	-0.0662457	0.779133	105	10.5898	96.5	9.81588	-0.0950526	0.776814
AC185588.2_FG002	4260	64.5	1.05799	63	1.05458	-0.0283121	0.974662	26.25	0.477022	32.75	0.637539	0.432509	0.397177	22.25	0.485758	47.5	0.713325	0.615676	0.167532	24.5	0.493194	30.75	0.602263	0.268685	0.728745
GRMZM2G067600	739	5.75	0.54172	259	25.182	5.27421	0.000645671	1.5	0.164073	362.75	40.9994	8.41001	3.83156e-05	17.25	2.29776	425	37.1749	3.96512	0.000444319	196.5	23.0675	564	68.4455	1.58978	0.00278249
AC186013.3_FG001	720	1.25	0.124894	0.75	0.0738298	-0.776397	0.610545	4.5	0.489007	2.75	0.304918	-0.848325	0.414934	6.75	0.891614	9.75	0.870071	0.0342726	0.974691	2.75	0.326915	5.25	0.592641	0.943229	0.469351
AC186164.3_FG001	504	21.5	2.91791	24	3.31974	0.0747479	0.954108	8	1.30885	8	1.30882	0.0222673	0.987989	15.5	3.10358	14	1.76809	-0.479317	0.520472	6	1.00669	9.25	1.57266	0.605857	0.615596
GRMZM2G075459	413	0.5	0.0856082	21.75	3.76118	5.3009	3.88254e-05	0.75	0.153633	10.25	2.02942	3.60997	0.00254197	0.75	0.159693	17	2.65091	3.93142	0.000744924	1.75	0.360758	38.5	7.62868	4.8871	3.75433e-05
AC186431.5_FG001	46750	51.25	0.0764717	61.5	0.0942386	0.263554	0.419333	58.25	0.099742	59.25	0.104631	0.0721758	0.846716	65.5	0.130645	89.25	0.12148	-0.128684	0.628011	55	0.101255	56	0.104326	0.077145	0.887326
GRMZM2G324111	850	0.5	0.0415955	0.75	0.0632441	0.367035	0.838871	0.5	0.0478255	0.75	0.0704905	0.449883	0.761295	3	0.353375	55.5	4.14579	3.92839	3.31728e-06	6	0.602501	49.25	4.79171	3.01833	3.8993e-05
AC186524.3_FG005	2507	70.25	1.98579	77.5	2.20651	0.172037	0.449696	83.25	2.63975	82.5	2.71022	0.0366469	0.892886	39.5	1.49204	60	1.52771	0.0467785	0.867016	56.75	1.94462	49	1.79077	-0.140179	0.668562
AC186606.4_FG003	907	4.5	0.328243	6	0.474226	0.802123	0.474654	2.75	0.244284	4.5	0.402366	0.333167	0.800242	4	0.421212	8.25	0.579622	0.404372	0.674928	11.75	1.10068	23.5	2.33349	1.08789	0.16384
AC186656.4_FG012	1778	17.5	0.693393	20	0.803001	0.225962	0.668245	13	0.56624	14	0.648474	0.244309	0.637603	9.75	0.523112	21	0.756745	0.529291	0.196796	15	0.725615	13	0.65998	-0.157083	0.834968
AC186669.3_FG002	1980	1.5	0.053651	3.5	0.124575	1.39121	0.253998	9	0.347	8.25	0.33331	-0.0570863	0.971406	6.5	0.298848	11.25	0.36352	0.77562	0.373527	11.5	0.485242	16	0.732753	0.659782	0.519339
AC186684.4_FG001	3488	3.75	0.0783091	2.5	0.050264	-0.482032	0.721662	2	0.0481233	2	0.046507	0.0696253	0.971707	8	0.197416	8.75	0.159886	-0.0810479	0.938542	6.75	0.169191	6.75	0.16776	-0.0875646	0.960653
AC186782.4_FG003	28848	130.5	0.31617	117.25	0.288108	-0.126597	0.618673	87.25	0.241606	53.25	0.151327	-0.675183	0.00592426	63.5	0.201735	76.25	0.169423	-0.279901	0.248868	66.25	0.197544	60.75	0.181678	-0.0663096	0.896945
AC187090.3_FG011	1304	157.25	8.34624	149.75	8.13307	-0.0479613	0.888289	41.75	2.55639	31.25	1.95502	-0.369542	0.338422	17.5	1.24223	17.25	0.850602	-0.611705	0.174557	14.5	0.950216	15.75	1.19152	0.205821	0.799819
AC187098.4_FG011	1659	370.25	15.5419	395.5	16.9706	0.128583	0.405902	216	10.4588	239.75	11.7975	0.193337	0.261643	208.25	11.6118	322	12.4094	0.0755335	0.663317	211.25	10.8552	227.25	12.2782	0.183108	0.404531
AC187157.4_FG001	1102	2.5	0.15154	3	0.19521	0.452006	0.781642	10	0.791503	15.25	1.13067	1.11621	0.181047	98.5	8.44868	182.25	10.5963	0.34086	0.286227	38.25	2.98224	54.75	4.49221	0.506613	0.443389
AC187157.4_FG002	3863	749.5	13.5118	649	11.948	-0.185763	0.0912191	249	5.19994	255.25	5.3827	0.0610875	0.760787	338.25	8.16119	453.25	7.49753	-0.124339	0.338884	352.25	7.82981	330.25	7.465	-0.0446624	0.859724
AC187157.4_FG005	4418	260	4.10145	293.25	4.69926	0.181194	0.598408	1037	18.7672	1071.25	19.8898	0.0572438	0.791236	465.25	9.99672	622.25	9.04245	-0.129629	0.544016	2150.25	41.9398	2163	44.2788	0.0696445	0.760247
AC187209.5_FG003	1616	0.5	0.0218788	0.5	0.0220723	0.0411243	0.99054	0.75	0.0392639	0.75	0.0399776	0.0249641	0.987153	1	0.059857	1.5	0.0596343	-0.0371062	0.973525	7.5	0.414614	6.5	0.345235	-0.206652	0.837568
AC187217.4_FG004	111	23.5	14.7708	23.75	15.1072	-0.00449692	0.998553	0.75	0.567989	0.75	0.545946	0.0379012	0.97898	0.75	0.672482	0.75	0.43546	-0.558348	0.491618	0.5	0.392328	0.5	0.435471	0.101871	0.952442
GRMZM2G174192	1734	0.75	0.0302319	60.75	2.5493	5.8808	0.00138591	0.75	0.0365919	12	0.626303	3.30683	0.0875329	15.75	0.801147	33.25	1.24778	0.166021	0.915569	1.25	0.0605211	6.75	0.309644	2.09681	0.42056
AC187262.4_FG007	622	2352.75	263.522	2249.25	256.822	-0.029745	0.964873	2900.5	378.173	2520	336.517	-0.166895	0.620104	477.75	78.025	395	40.7843	-0.787841	0.0807885	479.25	68.8829	481.75	68.1889	0.139804	0.871244
AC187263.4_FG001	552	11.5	1.45181	15	1.92767	0.451176	0.544733	1.25	0.172041	2.5	0.374327	0.898213	0.381719	29	5.19515	30.75	3.5672	-0.436781	0.342959	8.75	1.34643	15	2.32204	0.813021	0.289036
AC187283.3_FG005	249	0.5	0.141993	0.75	0.210485	0.406836	0.723888	4.75	1.50355	3.5	1.19719	-0.404669	0.566039	0.5	0.197823	1.25	0.316811	0.403617	0.643877	19	6.53013	12	4.30588	-0.652919	0.230838
AC187551.3_FG002	1914	324.5	11.8318	316.25	11.7837	-0.0210273	0.963583	67	2.83658	118.75	5.07718	0.864931	0.0137964	127.5	6.41549	176	5.86566	-0.0547516	0.876764	163	7.32476	136.75	6.07632	-0.236821	0.567167
GRMZM2G062160	1066	0.75	0.0491764	5.5	0.363045	2.68971	0.0542463	0.5	0.0381348	2.25	0.175525	1.84767	0.207542	0.75	0.06187	24.75	1.50951	3.83944	0.00164989	0.5	0.0408522	12.5	1.03826	4.33442	0.00140654
AC187843.3_FG006	471	1.25	0.189306	3	0.450129	1.47668	0.250484	1	0.17251	2.75	0.467429	1.27327	0.31328	2.5	0.563669	4	0.538346	0.182252	0.887934	51.75	9.31071	50.75	10.3183	0.0215638	0.984421
GRMZM2G034623	872	1	0.0779428	2	0.159568	1.09083	0.45165	1.25	0.11452	33	3.17978	5.1272	1.84855e-06	6.5	0.682592	104.75	7.71333	3.76022	2.63287e-06	27.25	2.64595	233	23.2041	3.28172	5.60274e-08
AC187891.3_FG006	792	8.75	0.753219	10.75	0.95375	0.351721	0.765321	3.25	0.33318	1.5	0.152187	-0.343759	0.826752	1	0.126645	0.75	0.0610303	-1.02511	0.433569	2.25	0.234088	2	0.231478	-0.034978	0.989396
AC187910.5_FG002	2177	0.75	0.0259776	1	0.0328108	0.47462	0.787861	1	0.0375085	0.75	0.0275227	-0.310299	0.847689	12.75	0.516542	17.25	0.506974	-0.0831436	0.922691	4.5	0.179911	4.75	0.216987	-0.376273	0.802258
GRMZM2G131421	1262	206.5	11.3816	1127.25	63.5756	2.47628	1.13491e-07	146.75	9.10505	597.75	38.951	2.04928	1.05607e-05	10	0.806767	181.25	9.25168	3.69123	0.000383166	371.5	25.312	1274.5	89.9478	1.8752	3.13532e-07
AC188023.3_FG011	1206	42.25	2.4174	48.75	2.85377	0.205545	0.722348	50.5	3.34179	45.75	3.11453	-0.102545	0.852883	79.75	6.48528	87.75	4.68246	-0.418103	0.176514	41.5	2.96421	51.25	3.92951	0.332465	0.558088
AC188710.4_FG006	6074	1	0.0119687	3	0.0350721	1.44945	0.183815	1	0.0134435	1.75	0.0245965	0.797497	0.493596	1.5	0.0234418	5.5	0.0577193	1.41255	0.102901	9.25	0.12763	8.25	0.123495	0.00234692	0.999103
AC188727.3_FG003	2768	3	0.0765876	5.25	0.135146	1.23355	0.257408	22.5	0.674124	17	0.505814	-0.244124	0.778602	1	0.038183	2	0.0455517	0.396271	0.772503	0.5	0.0157328	0.5	0.0174629	0.0475405	0.986692
AC188831.3_FG005	459	9.75	1.49305	16	2.44835	0.71548	0.32929	4.5	0.758165	7.75	1.34395	0.631305	0.468434	5.75	1.11645	5.75	0.795082	-0.588504	0.46101	1.5	0.268021	0.75	0.147217	-0.276057	0.899246
GRMZM2G076987	4445	10.75	0.171843	2	0.0325895	-2.57851	0.0570694	15	0.262318	2.25	0.042855	-2.87689	0.0199786	131.25	2.79993	232	3.32381	0.290217	0.462375	3.5	0.0714863	4.25	0.0786524	-0.0158303	0.996048
AC189044.2_FG005	135	12.75	6.82444	5.75	3.063	-1.08318	0.0718669	1.75	1.07149	0.75	0.478546	-1.11444	0.202511	1.25	0.866653	2.75	1.31165	0.561425	0.493073	0.5	0.322581	0.5	0.358054	0.0864085	0.965692
GRMZM2G407223	931	5	0.366434	250.25	19.1007	5.48909	0.00079345	1.25	0.116696	270.25	23.8534	8.16333	8.99389e-05	12.25	1.30152	254.25	17.6636	3.6789	0.00260042	76.75	7.29957	354	34.0253	2.28953	0.00258371
AC189770.3_FG002	5159	0.75	0.0101613	0.5	0.0069139	-0.39374	0.76988	0.75	0.0114086	1.75	0.0267506	0.876782	0.354909	0.5	0.00954795	1	0.0122983	0.226308	0.835715	38.25	0.633042	57	0.998409	0.673788	0.0825114
AC189795.3_FG001	720	140	13.5623	102.5	10.1271	-0.425425	0.17915	3	0.31304	3	0.327332	0.342566	0.782776	2.5	0.329248	3.5	0.316853	-0.0588982	0.963654	15.75	1.84854	15	1.77816	-0.0047994	0.997771
AC189796.3_FG004	3339	16.25	0.334185	14.25	0.304947	-0.141269	0.885349	4	0.0998621	3.75	0.0937383	-0.0947729	0.944596	7.75	0.207965	7.25	0.138045	-0.878753	0.211753	10.5	0.272598	9	0.232467	-0.215392	0.857522
AC189879.3_FG003	5902	781.5	9.23982	712.25	8.59379	-0.0992773	0.565842	514.5	6.95744	366.25	5.13603	-0.450291	0.00584219	29.5	0.517629	37	0.402167	-0.0826993	0.891613	393.25	5.74917	344.75	5.37936	-0.125957	0.629196
AC190491.1_FG002	1225	1.5	0.0940833	4.5	0.262475	1.97681	0.0572266	1.5	0.0963812	1.5	0.0978358	0.379996	0.790942	10	0.786199	7.25	0.376724	-1.06932	0.133975	7.5	0.518061	5.25	0.445364	-0.332841	0.806517
AC190526.3_FG004	3397	46.5	0.964231	68.25	1.42548	0.55335	0.152376	30.75	0.725223	36	0.862401	0.285348	0.57763	123.75	3.45836	207.25	3.89816	0.209012	0.377113	103	2.59243	120.75	3.0385	0.253404	0.503638
AC190609.3_FG002	2074	2256	75.864	1916	65.8374	-0.214728	0.192978	1269.75	49.4204	1112.25	44.3166	-0.148504	0.429207	500	22.8033	773.5	23.8013	0.0830424	0.726546	665.5	28.0519	621.5	27.0287	-0.022457	0.959993
AC190609.3_FG003	1429	397.5	19.3376	360	17.9015	-0.11801	0.559944	63.5	3.57612	67.75	3.89707	0.152672	0.715394	73	4.73969	105.5	4.68846	-0.0418722	0.915154	85	5.07854	91	5.48404	0.139512	0.781372
GRMZM2G048131	1458	31.5	1.50161	25.25	1.23859	-0.0370176	0.990917	44.5	2.42068	7.5	0.454034	-2.8224	0.00192884	12.25	0.938419	2.25	0.0982979	-2.20553	0.0662565	1	0.0573079	0.75	0.0472617	-0.374461	0.911967
GRMZM2G315431	2550	3	0.0806199	15.25	0.42188	2.8544	0.123383	0.5	0.0159418	9	0.313844	2.99974	0.168627	15.5	0.636571	286.25	7.23341	3.54724	0.000486786	0.75	0.0248693	24.75	0.764715	4.25158	0.0548137
GRMZM2G023813	1854	1	0.0366592	0.5	0.0192388	-0.538071	0.78254	10.25	0.441379	2.25	0.0987603	-2.80151	0.00483625	1.25	0.0584175	1	0.0340858	-0.823405	0.539395	18.5	0.906861	7	0.424921	-1.45838	0.110436
AC190628.4_FG007	8489	1262	10.4576	1173.75	9.85907	-0.0769516	0.499605	818.75	7.73645	705.75	6.84935	-0.185392	0.0775703	324.5	3.63602	460.25	3.46719	-0.043814	0.781454	467.5	4.74321	455.5	4.82724	0.0226249	0.934995
AC190652.3_FG001	4453	1.5	0.0240265	1.5	0.0238625	0.02582	0.997455	1.75	0.0325976	0.75	0.0146546	-1.12245	0.447984	16.25	0.335101	25.75	0.371641	0.211636	0.809466	6.5	0.123557	6.5	0.118886	-0.237368	0.908417
AC190740.2_FG004	5510	49.25	0.625836	52.5	0.677655	0.123911	0.686017	37.75	0.547196	42.5	0.630407	0.21452	0.421855	59.5	1.00017	86	0.997593	-0.00992357	0.970852	59.25	0.91888	71.25	1.1311	0.327212	0.171867
AC190743.3_FG012	433	14.5	2.33649	11.75	1.93247	-0.262775	0.650446	8.75	1.63924	8.75	1.66795	0.0386242	0.964973	8.25	1.65479	11	1.64236	-0.0402322	0.950873	8.75	1.75372	8	1.68383	-0.000820429	0.999586
GRMZM2G159977	1693	7.75	0.318625	15.25	0.63094	0.903918	0.54411	19.5	0.926075	188.25	8.88703	3.13192	9.25733e-05	5.75	0.337513	53	1.97998	3.50555	0.00317058	0.75	0.0376176	1.75	0.0888631	0.907561	0.770251
AC190771.2_FG003	462	9.75	1.44498	14.75	2.24279	0.621209	0.356647	4.75	0.84279	5.75	1.02869	0.258529	0.777823	13.5	2.68547	10.5	1.47019	-1.00055	0.0740842	9	1.65247	12.5	2.72551	0.614319	0.440595
GRMZM2G042756	1260	0.5	0.0280605	0.75	0.0426647	0.393858	0.839742	0.5	0.0322632	0.5	0.0331187	0.0473903	0.983536	5.75	0.516842	48.25	2.44501	3.50433	2.98677e-05	1.25	0.0963994	1.5	0.100956	0.832921	0.638214
AC190788.2_FG005	1510	6	0.273686	6.5	0.306214	0.0471278	0.983473	2.25	0.116468	1.5	0.0758139	-1.00096	0.332528	15.75	0.980101	18	0.759867	-0.362598	0.537987	13.5	0.767496	13.25	0.72597	-0.108324	0.936237
GRMZM2G087625	2797	5.5	0.136326	3.25	0.0814792	-1.24916	0.60624	1	0.0290498	0.75	0.0214219	-0.209925	0.959425	116.25	3.94255	120.25	2.73913	-0.411011	0.53926	1.75	0.0567924	34.75	1.06295	4.80785	0.00825703
AC190832.2_FG003	1649	16.5	0.690751	16.25	0.702981	0.0478435	0.954108	10.75	0.518089	8.5	0.435042	-0.307041	0.560799	9.75	0.57241	13	0.504231	-0.175711	0.720773	12.75	0.656266	12.5	0.72122	0.103897	0.903762
GRMZM2G027697	1609	2.25	0.0937553	4	0.17481	0.67281	0.699992	0.5	0.0252652	0.5	0.0259351	0.00379643	0.999114	0.75	0.0497411	3.25	0.13263	0.576507	0.718514	10.75	0.627202	218.25	11.6804	4.69984	1.26527e-07
AC190885.4_FG006	729	4.5	0.433968	13.75	1.33165	1.4549	0.14229	1.5	0.154416	3.75	0.416445	1.67768	0.174003	6.25	0.73397	8.75	0.758551	-0.0649896	0.959816	28.75	3.32395	33.25	4.02513	0.314207	0.75859
AC190909.3_FG004	3576	601.75	11.8233	520.75	10.4006	-0.178098	0.212759	446	9.94497	332.25	7.67908	-0.395668	0.00799712	118	3.11262	175	3.11843	0.00464235	0.988836	156.5	3.73946	161.5	4.04188	0.0995762	0.789362
AC190922.3_FG007	492	2.75	0.385601	2.25	0.325424	-0.46692	0.76988	2	0.323315	1.5	0.234069	-0.18636	0.921955	20.25	4.0725	17	2.21377	-0.869507	0.184024	4	0.682319	2.25	0.382156	-0.690534	0.668562
AC190925.2_FG002	480	9.25	1.33914	7.75	1.15195	-0.183692	0.91046	5.5	0.925811	3.5	0.576605	-0.828789	0.506858	4	0.802799	5	0.663481	-0.309813	0.809429	3	0.522886	3	0.506997	0.0702204	0.981605
GRMZM2G142584	2664	0.5	0.0132718	0.5	0.0133892	-0.0122719	0.998876	0.5	0.0152596	0.5	0.0156643	-0.00441204	0.998688	0.5	0.0184902	1.75	0.042766	0.986966	0.414766	5	0.161055	131.75	4.06819	4.64782	1.01331e-07
AC190985.3_FG006	1591	37.5	1.65883	29.75	1.32286	-0.311768	0.455045	12	0.587717	8.5	0.436264	-0.327967	0.578924	11.25	0.659795	22	0.880602	0.434116	0.334698	20.25	1.0904	18	1.08969	-0.0979773	0.908367
AC190999.2_FG004	10382	1195	8.04077	1052.5	7.21751	-0.164621	0.144569	402	3.10301	381	2.99669	-0.0475701	0.811659	234.75	2.09806	371.25	2.28007	0.117252	0.509227	488	4.03908	425	3.67896	-0.132456	0.488855
GRMZM2G068011	1238	0.5	0.0285591	0.5	0.0288116	-0.021945	0.997115	0.75	0.0509264	1.75	0.110948	0.852532	0.439732	1.5	0.105105	19.25	0.993286	3.46316	5.27573e-05	1	0.068502	1.75	0.119244	0.847381	0.536406
AC191012.2_FG001	570	8.75	1.03849	11.75	1.4555	0.496756	0.663584	4	0.556118	3.5	0.479631	-0.111261	0.953384	4.25	0.69232	8.5	0.960993	0.347825	0.748007	5	0.790216	5.75	1.05822	0.453062	0.778319
AC191042.4_FG001	30408	48.75	0.111308	42	0.0983389	-0.193298	0.582592	26.25	0.0686503	35.5	0.0955043	0.507842	0.113268	66.5	0.208654	77.5	0.163094	-0.34109	0.11917	68.25	0.190168	54.75	0.165762	-0.235809	0.47562
AC191048.2_FG006	681	7.5	0.756748	16.75	1.73546	1.09241	0.126307	14.75	1.74237	11	1.30905	-0.394715	0.607378	3.25	0.459653	6.25	0.589943	0.85242	0.314196	4	0.491337	6.5	0.845587	0.831654	0.441783
AC191069.3_FG004	3722	525.75	9.8649	476.5	9.1254	-0.119803	0.55896	205.5	4.39468	219.5	4.82962	0.133466	0.633218	47.5	1.15834	99.75	1.70947	0.547868	0.147005	126.25	2.93653	107.25	2.54787	-0.164966	0.732013
AC191113.2_FG002	1977	416.25	14.5688	555.25	19.9549	0.433609	0.0685736	2817.75	115.361	2724.5	114.207	-0.0206359	0.926093	1811.75	87.5232	2753	89.246	0.0409305	0.816003	1830.25	79.8348	1709.75	78.5145	-0.0369436	0.907207
AC191251.3_FG005	20782	100.25	0.33612	120.5	0.412073	0.295437	0.280828	41.25	0.156636	48	0.187839	0.273435	0.493124	49.5	0.219005	80.5	0.247615	0.215693	0.509446	100	0.411464	121	0.531586	0.349682	0.233569
GRMZM2G108003	1193	1.25	0.0711413	3	0.180719	1.21878	0.341261	0.75	0.0493354	1.5	0.097104	0.800385	0.577117	1.25	0.105808	16.25	0.88716	3.45504	0.000865958	1.75	0.129083	57.25	4.27132	5.6929	3.378e-07
AC191317.3_FG009	531	4.25	0.548088	4.75	0.634223	-0.22827	0.876957	9.75	1.44448	11.75	1.81789	0.376065	0.66311	1.25	0.246344	1	0.122956	-0.923716	0.434599	10	1.62208	8.5	1.71437	-0.301309	0.809293
AC191330.3_FG001	3073	1.75	0.0414663	5	0.116492	1.75822	0.137847	4.25	0.107482	3	0.0827648	-0.547985	0.682122	5.75	0.16608	8.75	0.184417	0.120028	0.920925	3.5	0.094286	1.5	0.0413943	-0.67114	0.722449
AC191360.3_FG015	1561	48.5	2.14227	52.25	2.37701	0.167878	0.688508	35.75	1.83827	49.5	2.63542	0.506394	0.120487	49	2.74647	73.5	3.00911	0.105715	0.750461	57	3.13747	60.75	3.5423	0.14517	0.753893
AC191401.3_FG009	901	1.5	0.111937	1.75	0.142399	0.314959	0.882984	0.75	0.0699743	0.75	0.0665005	0.0938015	0.970899	4.5	0.455914	12	0.846254	1.36392	0.137474	2.75	0.272669	3.5	0.320862	0.340784	0.876719
AC191412.3_FG005	40110	59.75	0.104984	57.75	0.102673	-0.0263461	0.971672	37.25	0.073035	46	0.0946664	0.37069	0.307517	40.25	0.0908668	52	0.0830647	-0.166836	0.647711	45.5	0.0973789	49.75	0.106478	0.158496	0.769695
AC191421.3_FG001	459	1.5	0.220078	3	0.459473	1.11514	0.182948	4.75	0.8074	9.25	1.6542	1.17467	0.0514424	2	0.38413	5.25	0.729565	1.32254	0.0583	0.5	0.0948768	0.5	0.10531	0.108654	0.955593
AC191575.2_FG001	28455	52.5	0.128369	62.75	0.156016	0.255827	0.739113	42.25	0.11817	46.25	0.134901	0.202936	0.796103	112.75	0.354827	155.75	0.352109	-0.0484028	0.926784	56	0.170066	51.5	0.157352	-0.0636166	0.958281
AC191598.3_FG007	1349	0.5	0.0262092	0.5	0.0264409	0.0484831	0.992669	1.25	0.077132	1.25	0.0723927	-0.172175	0.924627	19.25	1.29103	21.5	1.03052	-0.701356	0.265567	20	1.25084	11.25	0.766102	-0.837874	0.324595
AC191601.1_FG003	1784	36	1.42589	37.25	1.48386	0.134655	0.82009	6	0.263567	8.5	0.38338	0.523998	0.449891	28	1.48898	31.75	1.13949	-0.426292	0.300416	26.75	1.28684	32.5	1.56161	0.295061	0.637447
GRMZM2G146913	1046	35.25	2.31749	54.25	3.65877	0.611194	0.426947	2.25	0.172812	2.75	0.207274	0.276666	0.894586	6.75	0.563803	97.75	5.94689	3.3342	0.000304833	2	0.169661	9.25	0.711784	1.79897	0.272171
AC192204.3_FG005	1700	6	0.242909	8.5	0.355594	0.557245	0.314923	3.75	0.172577	4.25	0.20436	0.090156	0.918078	13.25	0.741483	15.5	0.584376	-0.358821	0.389006	6.5	0.326414	9	0.474578	0.525405	0.401631
AC192244.3_FG001	523	645	86.4818	761.75	103.338	0.266066	0.0820326	561.5	86.2506	597.75	94.2627	0.133055	0.432094	370.5	67.1117	547.25	67.0948	0.00207466	0.993503	339.5	55.7093	373.25	65.8152	0.192034	0.439978
GRMZM2G020761	4467	1.5	0.0226138	7.25	0.115338	2.28567	0.103024	0.75	0.0131085	4.5	0.0842085	2.65567	0.065445	9.75	0.206658	127.25	1.79494	3.33355	0.000118374	0.75	0.0141967	2.25	0.0422575	1.69641	0.397131
AC192356.3_FG003	4696	3.75	0.0568586	2.5	0.039005	-1.18349	0.289431	3.25	0.0576545	3	0.0526068	-0.0299877	0.986658	13.25	0.26019	8	0.108324	-1.21017	0.08198	8.25	0.14763	6.25	0.110314	-0.471249	0.708582
AC192362.3_FG002	644	148	15.9856	136.25	15.056	-0.0968795	0.71953	56	6.9501	54.75	6.99752	-0.000996588	0.998688	124.25	18.0214	164.25	16.2833	-0.135367	0.498309	153.5	20.4308	152	20.5721	0.0389217	0.92176
AC192362.3_FG003	2793	247.25	6.1894	250.75	6.37038	0.0291076	0.937123	82.75	2.37285	96.75	2.78851	0.240497	0.465073	169	5.60843	247.25	5.65027	-0.00221466	0.994559	216.75	6.6401	226.25	7.03845	0.111594	0.729275
AC192367.2_FG002	3238	104.75	2.25321	87	1.93563	-0.294741	0.344016	55.75	1.37761	42	1.06872	-0.380763	0.309466	12.5	0.375946	10	0.196242	-0.833604	0.133047	41	1.09524	31.25	0.872939	-0.343197	0.537677
AC192372.3_FG003	348	2.75	0.595291	6.25	1.27644	1.34105	0.161708	1	0.245523	2	0.460423	0.836996	0.507787	6.25	1.71625	10.75	1.97326	0.472747	0.560884	14.75	3.63478	14.5	3.61918	-0.00481012	0.997771
AC192451.3_FG001	3959	21.25	0.369696	37	0.661904	0.801409	0.23588	73.75	1.51866	131.75	2.68906	0.861258	0.0235384	1232.75	29.0399	1949.25	31.5251	0.1219	0.375201	1191.5	25.886	1163.5	26.4082	0.0335436	0.909483
AC193324.3_FG002	8716	7	0.0550536	6.5	0.052977	-0.0539327	0.962811	18.75	0.169731	26.25	0.249296	0.554923	0.14384	15	0.164113	15.25	0.112109	-0.578696	0.154651	12.25	0.119798	16	0.161623	0.386961	0.519675
AC193353.3_FG002	7003	38.75	0.384784	43	0.436353	0.180126	0.757146	13.75	0.154697	14.25	0.1643	0.120723	0.886661	79.75	0.991643	125.25	1.14391	0.193771	0.51905	82.75	1.00858	59.25	0.731798	-0.44158	0.268374
GRMZM2G099023	2105	0.5	0.0167963	3	0.103677	2.11035	0.160365	0.5	0.019312	1.25	0.0533545	0.672271	0.721207	5	0.202527	63.25	1.9413	3.26006	0.000408235	1.75	0.0767077	1.75	0.0704831	0.186777	0.949628
AC193402.3_FG004	1548	10	0.444457	10.75	0.488353	0.1029	0.931639	2.5	0.134987	3.25	0.171337	0.825951	0.364922	10.25	0.665053	18	0.7486	0.283307	0.655756	4.75	0.265041	5.25	0.34208	0.234197	0.8629
AC193499.3_FG007	1788	7.5	0.291925	10	0.394527	0.438767	0.695504	2.5	0.115965	3.5	0.151408	0.108765	0.952015	21.5	1.14009	21.5	0.772899	-0.481244	0.454002	6	0.27953	8.75	0.433906	0.958589	0.388057
GRMZM2G006981	1741	334.25	13.3948	1165	47.844	1.80892	3.65188e-07	64.5	2.92429	503	23.947	3.02262	6.23414e-07	9.75	0.597453	118.5	4.37816	3.19558	0.00123849	79	3.98378	343.5	17.5006	2.14914	9.32911e-05
AC193598.3_FG002	3894	190.25	3.40293	166.5	3.03168	-0.154913	0.605028	217.5	4.48198	210	4.37985	-0.00251119	0.994753	187	4.40901	266.25	4.36856	-0.0451375	0.861789	3.5	0.0747845	3.75	0.104866	0.252489	0.873543
GRMZM2G162659	1000	8	0.568124	349.75	24.6464	5.45994	4.45789e-07	1	0.0809507	7.5	0.639829	2.46414	0.122131	1	0.091341	5.25	0.338429	1.91177	0.210296	1	0.0893883	3.5	0.317443	1.5608	0.492161
GRMZM2G168261	1739	2.5	0.0991888	14	0.567224	2.42342	0.0115498	1.5	0.0703028	4.75	0.224464	1.3643	0.229222	2.25	0.115988	25.5	0.943653	3.19545	0.000526421	6.5	0.336078	18	0.907771	1.60408	0.0661213
AC193754.3_FG008	2040	318	10.9022	315.25	10.9972	0.0125864	0.972067	137.5	5.40608	166.25	6.63387	0.293287	0.145187	151.75	6.78315	247	7.7499	0.17214	0.344652	295	12.3594	279.25	11.9807	-0.0254342	0.939487
AC193786.3_FG005	1057	0.5	0.0334495	0.5	0.0337453	0.034342	0.995916	0.5	0.0384595	0.5	0.0394793	0.0879579	0.967664	0.75	0.0706201	6.75	0.393084	1.56724	0.123836	19.25	1.52961	10.5	0.879327	-0.754042	0.382098
AC193787.3_FG008	450	85.75	13.2115	93.5	14.7479	0.145969	0.635491	73.5	12.9441	61	10.9548	-0.232573	0.419246	42.25	8.98077	64	9.07082	0.0606915	0.864971	52.5	9.95345	61.5	11.9937	0.282638	0.451932
AC194005.3_FG004	612	52	5.8598	51.75	6.00981	0.0524159	0.950727	65.5	8.56693	39.5	5.32017	-0.652688	0.118866	4.75	0.790864	3.75	0.395688	-0.617112	0.493752	83.25	11.4974	82	12.8456	0.0544196	0.942176
AC194022.3_FG013	270	1.25	0.329639	6.75	1.7468	2.08983	0.112852	5	1.47402	7.75	2.27668	0.645318	0.590053	21.5	6.7508	44.5	10.4814	0.702525	0.298492	25.75	7.8482	30.25	9.44948	0.605279	0.55423
AC194022.3_FG014	3600	13.75	0.260812	12	0.236376	-0.119158	0.901452	9.25	0.211933	11.25	0.257457	0.256829	0.726793	33.75	0.840501	61.75	1.09441	0.407815	0.268223	45.5	1.06779	45.25	1.09091	0.059036	0.941917
AC194056.3_FG008	273	2.5	0.629042	2.25	0.586478	-0.377169	0.79766	2.5	0.758031	5	1.50894	1.51245	0.0966556	40.25	13.4608	76.25	17.9433	0.332379	0.429922	17.5	5.38364	18	6.48697	0.148981	0.903011
GRMZM2G085964	1283	150.75	8.12148	425.5	23.5838	1.51049	2.51556e-06	20	1.22629	157	9.91752	3.10119	9.84697e-07	4.25	0.318972	56.75	2.85159	3.19486	0.000141807	95.25	6.31005	285.5	20.06	1.71484	6.56209e-06
AC194158.3_FG005	594	3.75	0.429455	3.75	0.454069	0.321921	0.857722	6.25	0.856222	14.75	2.10208	1.24167	0.195388	18.5	3.0154	27.75	3.00575	-0.0603304	0.949872	3.75	0.530963	5	0.765919	0.871294	0.578941
AC194172.3_FG008	3463	2	0.0419442	2.25	0.0453083	-0.069883	0.985873	2	0.0429334	1.5	0.0375038	-0.055205	0.979896	11	0.298307	17	0.31578	-0.00642237	0.995376	2	0.0475161	1.75	0.0525713	0.0828239	0.974037
AC194176.3_FG002	591	2.75	0.322024	4	0.477556	0.996973	0.303305	0.75	0.106678	2.25	0.304147	1.636	0.0968953	8.25	1.27511	12.5	1.34381	0.0795602	0.926699	6.25	0.914886	5.5	0.898678	-0.088957	0.955413
GRMZM2G410083	3442	0.75	0.0152301	2.25	0.0470563	1.06763	0.674533	0.5	0.0118105	10	0.214275	2.08433	0.271078	4.5	0.127665	40.25	0.744138	3.10967	0.00923044	39.25	0.984927	147.25	3.57257	1.88549	0.00732612
AC194214.3_FG002	3367	40.5	0.850361	29.75	0.629863	-0.404374	0.510838	7.25	0.169414	5.5	0.128614	-0.527401	0.587427	139.5	3.67325	238	4.52385	0.292441	0.260787	47.75	1.22433	39.5	0.977625	-0.383507	0.570083
AC194264.3_FG006	3826	71	1.30327	65.75	1.22425	-0.104427	0.757928	51	1.05898	53.5	1.14092	0.0968905	0.774122	32	0.749647	59.75	0.999426	0.406194	0.139184	58.25	1.31317	54.5	1.26504	-0.0367113	0.946591
AC194341.4_FG002	2119	769.75	25.3603	799.5	26.8672	0.0829281	0.547717	660.25	25.1437	672.75	26.2639	0.066603	0.627559	384.5	16.9632	551.5	16.6741	-0.030757	0.849421	473.5	19.2935	456.25	19.8885	0.0102059	0.972106
AC194341.4_FG004	1743	83	3.29672	103.25	4.1957	0.340015	0.207752	74.75	3.4186	94.75	4.50893	0.390824	0.128806	87	4.68435	103.5	3.80044	-0.29076	0.22361	47.25	2.34842	57	2.91768	0.330355	0.41834
AC194350.3_FG001	3185	29.25	0.637832	29	0.645489	0.0153864	0.989435	33.75	0.844817	38.25	0.990945	0.221234	0.472069	112.25	3.24686	146.5	2.9452	-0.149483	0.380405	93.5	2.52443	89.75	2.50575	-0.000470792	0.999472
GRMZM2G418450	544	2.5	0.317076	4	0.52487	0.64554	0.588134	4	0.582697	7.5	1.07822	1.14071	0.193713	0.75	0.121238	9.25	1.09384	3.10487	0.00136674	5.25	0.84865	7.25	1.26502	0.623429	0.584529
AC194402.2_FG003	2524	4.5	0.119336	10.25	0.292163	1.43306	0.112503	7.25	0.228799	8.75	0.285108	0.31962	0.753204	4.25	0.192672	5	0.127098	0.385033	0.71794	9.25	0.311541	10	0.39916	0.323441	0.805447
AC194402.2_FG004	585	38.25	4.50412	50	6.05975	0.447566	0.407494	43.5	5.97867	34.5	4.86844	-0.316274	0.569727	7	1.23486	5.25	0.576183	-0.704404	0.401701	47.5	6.99177	44.5	7.44598	-0.0313897	0.975032
GRMZM2G382534	2365	87.75	2.56662	195.25	5.84528	1.15307	0.0553085	213.5	7.16471	336.25	11.64	0.722388	0.0804279	3	0.134608	55.75	1.48681	3.09654	0.0291033	6.75	0.238742	302	10.7697	5.59612	1.46971e-05
GRMZM2G133331	2766	14.25	0.35878	29	0.739337	1.05378	0.0552968	20.5	0.588336	11.25	0.32667	-0.806322	0.176235	0.75	0.0270842	9	0.206573	3.09327	0.000461443	0.5	0.0157442	3	0.102197	2.54078	0.0119988
AC194428.3_FG006	3866	8.75	0.159058	9	0.165014	0.0275972	0.992403	4.75	0.101513	6.75	0.147964	0.494753	0.548342	4.5	0.0995789	10.5	0.173271	0.906986	0.191728	7	0.155824	7	0.16013	0.177766	0.897792
AC194439.3_FG002	2972	11	0.265073	8.25	0.196257	-0.374388	0.709994	8.75	0.235329	8	0.222853	-0.0170846	0.990338	3.25	0.106092	4	0.0855293	-0.345855	0.746212	5.5	0.159038	4.75	0.141367	-0.241297	0.879585
AC194591.2_FG005	480	9.25	1.30406	8.5	1.26376	0.00262742	0.99928	11.25	1.83573	7.25	1.26351	-0.776925	0.236975	2.5	0.52111	3.25	0.435756	-0.0530242	0.961186	4.25	0.765031	6.5	1.34036	0.590722	0.550163
AC194609.2_FG003	699	53.5	5.37965	47.75	4.84501	-0.128147	0.820503	20.75	2.38953	15	1.72589	-0.499639	0.397441	5	0.666575	5.5	0.491986	-0.712115	0.33772	11.75	1.4246	9.25	1.356	-0.289278	0.778604
AC194670.2_FG001	2551	7	0.193132	4.75	0.132438	-0.693781	0.456084	4	0.122419	10	0.322436	1.44667	0.0567272	9.75	0.365811	9.25	0.233299	-0.526293	0.458643	9.75	0.333438	7	0.222316	-0.84245	0.38215
AC194824.2_FG005	1282	5	0.266358	3	0.166072	-1.03203	0.155787	2.5	0.151462	2.25	0.1444	-0.0166196	0.990465	5.25	0.381091	8.25	0.411355	0.126962	0.860451	2	0.133324	2	0.144625	0.166095	0.914285
GRMZM2G387341	619	2	0.239842	7.75	0.892756	1.92759	0.0143522	0.75	0.0945971	9	1.16926	3.7473	2.05717e-05	10	1.44552	114.75	11.9173	3.02783	1.72185e-07	6.25	0.852634	56.75	8.69528	3.32779	3.57365e-07
AC194914.3_FG002	639	137.25	14.9212	210.25	23.2132	0.598009	0.112503	254.75	32.2499	301	38.5496	0.283998	0.346492	146.75	21.9154	231	23.1882	0.100931	0.800735	215	28.5837	300.25	41.6618	0.576847	0.088847
AC194937.3_FG004	1164	0.5	0.0303747	0.5	0.0306433	-0.00579169	0.999168	0.5	0.0349241	0.5	0.0358502	0.0116481	0.99316	4.5	0.360432	7	0.384375	0.33794	0.564864	3	0.220256	2	0.143988	-0.425536	0.669458
GRMZM2G079645	1402	0.5	0.0252184	0.5	0.0254414	0.0482018	0.992669	1.5	0.0905505	12.25	0.73211	3.51868	0.00021852	2.5	0.150487	21.75	1.00408	3.02124	0.000640318	9.25	0.578569	29.75	1.81566	1.64527	0.0182342
AC194965.4_FG004	1203	7	0.410808	10.5	0.616727	0.581941	0.595906	197	13.3212	229.25	15.5854	0.225534	0.441777	356.75	28.2438	427.5	22.7237	-0.267393	0.175895	194.5	13.9032	176.25	12.9291	-0.0884742	0.865324
GRMZM2G171096	731	0.5	0.0483669	5	0.490163	3.29898	0.00758643	0.75	0.0801034	9.5	1.06551	3.75679	0.000996572	28	3.29993	279.75	24.58	2.97248	5.74047e-07	29.25	3.31364	148.75	17.5496	2.69292	7.59412e-06
AC194970.5_FG002	1166	86.25	5.14118	149.25	9.03899	0.757416	0.0378673	45.75	3.14817	71.5	4.91767	0.677887	0.150714	38.75	2.97876	49.75	2.73607	-0.16899	0.775002	52.5	3.76999	53.5	4.02748	0.152364	0.864467
AC194970.5_FG004	11447	534.5	3.26426	632	3.94119	0.271921	0.0410329	575.5	4.0124	633.5	4.57746	0.178288	0.16542	444	3.63432	744.75	4.15809	0.188125	0.135495	646	4.86998	652.75	5.25156	0.0818608	0.659318
GRMZM2G106393	771	29	2.65598	287.25	26.5192	3.37004	9.09495e-07	18.25	1.92011	306.75	32.7762	4.14715	8.26125e-08	53.75	6.27924	598.5	49.8721	2.94765	1.1825e-07	63.5	6.91593	465	53.3061	3.01733	8.83072e-08
AC194970.5_FG009	3064	1465.5	33.3651	1264.75	29.3429	-0.187248	0.141485	412.5	10.8515	380.5	10.1732	-0.0751176	0.73316	382.25	11.7633	479	9.94428	-0.244345	0.137676	418.5	11.7233	466	13.4734	0.214561	0.303962
AC194974.3_FG005	3102	87.75	1.9772	81.5	1.86878	-0.0945869	0.855953	49.5	1.27927	70.25	1.83666	0.488185	0.212906	358.75	10.9211	537.25	11.1001	0.0402374	0.838406	526	14.4736	511.5	14.5121	0.0152669	0.964223
AC195138.3_FG004	472	1	0.145268	0.75	0.112622	-0.43571	0.889068	0.5	0.0861264	0.75	0.12839	0.29692	0.918743	148.25	29.3983	285.75	39.0097	0.338056	0.398962	2.75	0.54371	5.75	1.01445	1.30892	0.522741
AC195147.3_FG008	471	0.5	0.0750662	4.25	0.63662	2.39011	0.0734185	67	11.7475	105.75	18.5608	0.690869	0.0951863	16	3.5528	27.5	3.76809	0.368817	0.629262	8.75	1.59131	15.25	2.88951	0.762014	0.501779
AC195154.3_FG004	6880	475.25	4.83457	336	3.50379	-0.556912	0.167762	1396	16.0369	1191.5	14.5485	-0.176363	0.544387	829	11.239	1203.5	11.1946	-0.00632799	0.987196	1295.5	16.2612	1117.75	14.2452	-0.175581	0.65247
AC195172.3_FG001	5436	914.5	11.7314	1051.75	13.7935	0.220634	0.151936	686.25	10.0791	863.5	12.9835	0.368143	0.014636	648.75	10.8965	1108	13.026	0.248872	0.0881311	931.5	14.698	931.5	14.9744	0.0359992	0.90349
AC197705.4_FG003	599	1.25	0.141689	45.25	5.34493	4.43125	0.00862624	0.75	0.0977556	36.75	4.9936	5.71163	0.00070474	4	0.766449	27	2.90054	2.91948	0.0361229	2	0.294633	33.5	4.60473	3.84264	0.018683
GRMZM2G167673	1382	10	0.491834	7.25	0.37005	-0.487732	0.538665	8.75	0.527981	1.75	0.0969844	-2.5882	0.00098123	15.75	1.0409	19.75	0.912444	-0.236961	0.678995	0.5	0.0315112	0.5	0.0349764	0.130621	0.95106
AC195340.3_FG001	2386	5211.75	152.857	4588.25	136.682	-0.154289	0.177416	4789	162.195	4329	150.59	-0.10655	0.351261	2614.5	104.075	3986.25	107.046	0.0423836	0.747429	3334.75	120.824	3311.25	128.479	0.0649474	0.717873
AC195340.3_FG002	2833	372.25	9.21635	366.25	9.20177	0.00212272	0.997857	355	10.0829	351.75	10.284	0.0247267	0.899986	261.25	8.72793	355.5	8.03184	-0.106269	0.459189	302.5	9.2333	288.5	9.49464	-0.00720788	0.983025
AC195340.3_FG004	4987	54.75	0.761455	57.25	0.810513	0.0626924	0.968039	343.25	5.59197	442	7.27992	0.375579	0.210009	1546.5	29.6428	2245.25	28.91	-0.0237746	0.920318	3650.5	62.989	3702.25	67.1694	0.0826054	0.746792
AC195340.3_FG005	2071	24.25	0.816903	28.75	0.981326	0.252535	0.550683	30.75	1.17821	33.75	1.33776	0.171702	0.64915	48.5	2.10255	82.5	2.54628	0.242468	0.325258	39	1.63174	36	1.62578	-0.0463517	0.943331
GRMZM2G073059	3608	3.5	0.0674507	3.5	0.0694841	-0.105102	0.968067	4.5	0.103726	4	0.0899246	-0.179323	0.914402	1.75	0.0490589	19.5	0.336323	2.88835	0.00732778	0.5	0.01207	2	0.0702262	1.26769	0.50683
GRMZM2G137341	1129	0.5	0.0313164	0.5	0.0315933	0.0284837	0.997115	0.5	0.0360068	0.5	0.0369615	0.0191859	0.993248	9.25	0.950741	36	2.05678	2.83702	0.000657639	0.75	0.0615767	3.5	0.26579	2.18211	0.112364
GRMZM2G027627	4643	118.5	1.76645	472.75	7.27052	1.97621	0.000972456	19.25	0.33727	278.75	5.04606	3.73167	0.000505714	43	0.876208	445.25	6.12322	2.82554	0.000490525	6.25	0.118851	155.25	2.76651	4.5692	0.00232281
GRMZM2G053503	1181	78.5	4.54942	178.5	10.6698	1.21239	0.0112606	18.75	1.25605	98	6.59091	2.39396	0.000952325	39.75	3.10062	377.25	20.5613	2.79299	5.11184e-06	64.25	4.62181	313.75	23.0544	2.48905	5.15068e-06
AC195796.3_FG001	1521	2	0.087854	5.25	0.244869	1.59958	0.091146	4.5	0.237324	6.5	0.351376	0.417354	0.660533	9.25	0.591945	19.5	0.825052	0.726741	0.256309	12.75	0.734698	12.25	0.694244	-0.191397	0.878784
AC195860.3_FG005	1652	147.25	6.18392	131.5	5.68036	-0.147069	0.478446	24.75	1.20433	23.5	1.17024	-0.0181071	0.976923	22.25	1.25463	35.5	1.37623	0.133128	0.715148	23.5	1.23864	24.75	1.37638	0.125813	0.834419
GRMZM5G801627	1875	13.5	0.507569	183.75	6.96899	3.67502	0.000424731	29.75	1.22121	191	8.43722	2.79996	0.000616317	15.25	0.764278	164	5.59638	2.79243	0.00271878	34.75	1.59238	156.25	6.91668	2.1483	0.0109563
AC195874.2_FG002	6041	769	8.8841	745.75	8.80105	-0.0152117	0.922513	802.75	10.6612	784	10.6939	0.00156998	0.991962	731.25	11.3094	1029.25	10.9188	-0.0584854	0.492735	706.75	10.092	624.5	9.50758	-0.115465	0.286914
AC195957.3_FG003	1149	53.25	3.2359	42.5	2.6375	-0.301503	0.393791	19	1.3357	20.75	1.46707	0.118587	0.833736	3.5	0.293871	8	0.44782	0.833845	0.143851	9.75	0.727644	6.75	0.576812	-0.496899	0.485936
AC195980.2_FG004	2757	7.5	0.182313	12.75	0.329543	0.988062	0.228299	11	0.317449	15.25	0.456331	0.550542	0.465175	0.5	0.0178665	1	0.0234709	0.240946	0.868818	40.5	1.24405	51.5	1.53301	0.216675	0.781069
AC196018.3_FG003	3011	7	0.163427	8.5	0.203174	0.199336	0.865604	6	0.153012	4.75	0.129205	-0.131027	0.917561	12.75	0.406523	18	0.378647	-0.0421185	0.960802	13.25	0.383906	9.25	0.258265	-0.583435	0.538012
GRMZM2G174396	2088	1.25	0.0405704	0.75	0.0257459	-0.570177	0.757476	7.25	0.265529	1.25	0.0531634	-2.54491	0.0165516	28.75	1.35667	39	1.19195	-0.0527678	0.942543	80.25	3.2892	69	2.83613	-0.139435	0.852642
AC196043.3_FG005	504	13.75	1.90368	24.5	3.45037	0.84064	0.121081	3.75	0.619554	3.25	0.527544	-0.472388	0.604629	5.25	0.975918	7.25	0.91735	-0.0834578	0.923999	5.75	0.998976	5.25	0.915245	-0.194921	0.885136
AC196059.3_FG003	2625	25.5	0.671015	28.75	0.779099	0.225437	0.753643	3.25	0.0995655	3.5	0.111786	-0.386169	0.725091	9	0.310857	19.25	0.465647	0.503391	0.431212	6	0.200054	7.5	0.275364	0.333988	0.780337
AC196066.3_FG003	1394	42.5	2.09525	50.25	2.54523	0.271226	0.45485	26.75	1.52913	34.75	2.03035	0.390252	0.292442	37.75	2.47782	68.25	3.13579	0.299555	0.305946	57	3.46428	49.75	3.23395	-0.0999519	0.84528
GRMZM2G089119	1085	2	0.133172	2	0.133849	-0.340247	0.851196	13.5	1.00435	2.5	0.183061	-2.53245	0.00430217	1.25	0.121058	1.75	0.104166	-0.20898	0.889639	1.25	0.0976261	1	0.0812375	-0.122027	0.964139
AC196156.3_FG003	282	131.5	32.4589	131.25	33.0953	0.0278277	0.940083	132.75	37.9873	109.5	31.6406	-0.254889	0.211019	121.25	40.7911	147.75	33.6132	-0.260587	0.154574	151.75	46.1031	141.75	46.9825	-0.0458765	0.899068
AC196158.3_FG002	1293	3.75	0.199055	5.25	0.287764	0.767291	0.414822	1.25	0.0772324	1.75	0.111415	0.786921	0.465558	9.75	0.702661	6.75	0.335198	-1.10076	0.091254	3.5	0.232217	2.25	0.16952	-0.970166	0.390202
AC196202.3_FG007	642	1.75	0.184178	7.75	0.841447	1.98207	0.129761	0.75	0.0916779	2.75	0.323154	1.27818	0.421185	8.75	1.33129	16.5	1.65748	0.786292	0.412289	4.25	0.584968	6.75	0.985392	0.672067	0.697012
AC196278.2_FG003	2176	111.25	3.60333	129.25	4.21068	0.236792	0.44268	19.5	0.710431	15.75	0.577759	-0.369427	0.554903	11.75	0.48925	21.5	0.625379	0.265184	0.666704	33.5	1.30685	35.25	1.44375	0.158148	0.835343
AC196278.2_FG004	4947	188.25	2.70008	158.25	2.28403	-0.211818	0.435886	39.25	0.621952	36.25	0.597578	-0.131221	0.823676	31.5	0.599051	48.5	0.622024	0.0139866	0.98157	59	1.01647	56.5	1.00498	0.00226408	0.998076
AC196394.3_FG002	1221	53	3.0195	36.5	2.11375	-0.494897	0.193576	0.75	0.0479571	0.5	0.0341766	-0.379858	0.740639	1.25	0.0813632	1.5	0.0790102	-0.255761	0.805548	0.5	0.0356662	0.75	0.0553419	0.476592	0.745695
AC196420.4_FG002	4312	4.25	0.069056	6.25	0.10266	0.481467	0.709065	4	0.0733492	4.25	0.0859755	0.136147	0.930636	26.25	0.57449	23.25	0.346564	-0.745664	0.216406	2.75	0.060641	2.25	0.0517262	0.054396	0.983748
AC196426.3_FG007	6084	2144	24.732	2144	25.1346	0.0273559	0.861785	2261	29.8447	2094.25	28.4711	-0.0763328	0.481805	1225.75	19.1161	1698.5	17.8439	-0.0913332	0.400987	1690	24.0354	1570	23.5421	-0.0379505	0.837833
GRMZM2G300125	5258	2	0.0254138	19	0.263484	3.26361	0.00276098	4.25	0.0643924	32.5	0.536742	2.68824	0.00175504	1.5	0.0253754	13.5	0.165673	2.78048	0.00916918	16.5	0.273545	49.5	0.803465	1.59337	0.0249255
AC196465.3_FG006	6522	404.75	4.35648	424.75	4.63242	0.0896262	0.663836	252.75	3.07906	246.25	3.10504	0.00846379	0.98068	155	2.20137	288.5	2.82257	0.351783	0.0770467	287.5	3.79583	255.5	3.3692	-0.140107	0.603017
AC196475.3_FG004	1872	106	3.95075	130.5	4.88264	0.274063	0.786253	763.5	33.3187	1264.25	55.081	0.725474	0.0106926	3362.75	168.514	4327.75	148.226	-0.193262	0.367888	4868.5	223.79	4826.75	239.466	0.0588462	0.879585
AC196475.3_FG005	3155	1291.75	28.6735	1407.75	31.7663	0.145968	0.287114	1206.5	30.5362	1122.75	29.3256	-0.0555184	0.726259	1330.5	40.1522	1935.75	39.2438	0.000618431	0.9972	1801	49.4122	1824.75	52.3786	0.08878	0.588436
AC196488.3_FG007	29015	76.75	0.18252	86	0.210923	0.201496	0.614243	45.25	0.123094	59	0.165699	0.46334	0.223422	74.5	0.230361	133.25	0.291875	0.31169	0.274757	73	0.216041	90	0.272651	0.353484	0.366335
AC196489.3_FG002	501	1439.25	201.351	1507	213.976	0.0869905	0.638646	886.75	142.957	785.75	129.036	-0.124255	0.487626	397	75.0507	514	65.6022	-0.189149	0.342959	482.25	83.0057	491.25	88.8002	0.101696	0.742274
AC196575.3_FG007	1868	5.25	0.18891	7.75	0.296326	0.733191	0.450255	6.75	0.291683	4	0.17656	-1.31544	0.14181	1	0.0488977	2.75	0.0933469	0.980864	0.358591	2.75	0.124892	2.5	0.111032	-0.123456	0.95434
AC196637.2_FG002	1563	36.25	1.59734	32	1.44487	-0.155044	0.831457	2.75	0.133392	2.5	0.13093	0.406427	0.730513	7.5	0.44501	9	0.363481	-0.312123	0.700841	5.5	0.301778	5	0.260123	-0.455434	0.726477
GRMZM5G841343	640	1.25	0.131172	12.25	1.36577	3.50505	0.00103238	1	0.127587	10.5	1.32225	3.62282	0.000480502	3.25	0.498248	35.25	3.56013	2.74304	0.000681014	22	2.87004	113	15.6732	2.50774	1.36411e-05
AC196779.3_FG003	1228	16	0.917824	22	1.28417	0.457249	0.438268	62.75	4.07297	83.5	5.55143	0.428826	0.162964	14	1.03609	16	0.843503	-0.270324	0.648602	25.5	1.79889	26	1.87774	0.0414803	0.966709
AC196957.3_FG005	2081	15.25	0.503556	16.75	0.570215	0.157404	0.845401	8.75	0.351631	15	0.586775	0.847461	0.136441	11.25	0.500355	25.25	0.778019	0.827221	0.0938096	14	0.582456	13.5	0.543648	-0.0720197	0.951636
AC196961.2_FG003	312	481.5	107.489	507	115.34	0.101788	0.708638	246	63.5739	222.5	58.6401	-0.0732428	0.842265	65.75	19.1541	113.5	23.1556	0.241521	0.592113	123.5	33.5214	132.25	37.733	0.205275	0.706072
AC196984.3_FG001	970	2.5	0.178155	5.75	0.41582	1.22495	0.165137	0.75	0.0654128	2	0.158336	1.03024	0.345061	45.25	4.43779	54.25	3.58805	-0.23631	0.569243	3.5	0.311689	3.5	0.330468	0.181112	0.915096
AC197013.3_FG003	663	10.25	1.10382	14.25	1.52776	0.530894	0.365693	9.25	1.07563	9.25	1.1322	0.195419	0.784565	17	2.3945	32.5	3.14291	0.407621	0.330127	19.25	2.46856	19.75	2.57447	0.0896696	0.925282
AC197029.3_FG003	1453	49.5	2.35754	54.25	2.63628	0.170732	0.737068	6	0.326147	5.25	0.287353	-0.388561	0.645582	3.75	0.255149	5.25	0.231059	-0.0735427	0.940063	12	0.713012	9	0.565567	-0.304915	0.758676
AC197056.3_FG005	4367	961.5	15.344	915.75	14.9474	-0.0416647	0.772008	697.75	12.8731	704.75	13.3126	0.0539577	0.676836	360.75	7.89969	605	8.85211	0.195715	0.100225	490.75	9.67902	531	10.7582	0.174409	0.221442
AC197122.3_FG003	15303	796.75	3.65639	781.25	3.63669	-0.00396868	0.993289	536.25	2.80117	487.25	2.62368	-0.105633	0.416525	319.25	1.94719	461.25	1.92634	-0.0235787	0.889559	492.5	2.76885	459	2.66653	-0.0480272	0.82359
AC197146.3_FG001	1827	709	27.016	552.25	21.4943	-0.328543	0.0378384	150.75	6.57488	87	3.90084	-0.786861	0.0109862	32.25	1.59395	65.75	2.29552	0.479455	0.290274	110	5.12398	90.75	4.26546	-0.231252	0.640076
GRMZM2G305362	1902	12.5	0.454498	118.75	4.42814	3.25818	5.0951e-06	3	0.128636	61	2.6352	4.50313	1.81419e-06	27	1.24592	234	7.8741	2.74254	2.53067e-06	11.25	0.495828	133.5	5.88749	3.66122	1.26299e-06
AC197230.3_FG001	2164	14.75	0.47499	16	0.520886	0.104289	0.915375	9.25	0.340252	9.75	0.367347	0.164026	0.849227	16	0.737498	13.75	0.406521	-0.71858	0.180921	5.5	0.226552	7.5	0.317567	0.536133	0.578195
AC197246.3_FG001	2281	690.5	21.1851	692	21.4819	0.0223018	0.94606	896.75	31.5584	783	28.392	-0.153642	0.354066	223	9.53521	338.25	9.45057	0.0748188	0.78862	293.25	11.0423	330.25	13.0636	0.244087	0.403639
AC197246.3_FG003	2630	751.75	19.9697	641.5	17.3761	-0.209261	0.199067	311.25	9.54448	237	7.45588	-0.351956	0.104176	149.25	5.35502	218.25	5.30365	0.0484572	0.882682	161.25	5.32595	165	5.61121	0.111432	0.808089
AC197340.3_FG003	375	12.75	2.2981	12.25	2.3054	0.158233	0.887366	21.25	4.54068	22.75	4.87607	0.103277	0.90409	60	14.4402	65.5	11.2279	-0.367012	0.332231	0.75	0.169831	0.5	0.1289	-0.321445	0.881524
GRMZM2G001853	1248	0.75	0.0412666	51.75	2.98212	4.76492	0.0589347	2.5	0.162867	17	1.24025	1.05031	0.717962	2.75	0.218122	7.25	0.37716	-0.145934	0.964515	3.5	0.246483	59.75	3.89729	4.29532	0.0438141
AC197387.3_FG004	465	9.75	1.4366	13.5	2.04661	0.516826	0.55113	3	0.493716	2.25	0.378015	-0.319961	0.806972	17.75	3.66354	37.5	5.18702	0.560219	0.295812	28.75	5.2434	35.5	6.3596	0.25205	0.763282
AC197432.4_FG001	927	12.75	0.958551	12	0.916448	-0.0718639	0.954108	8	0.702573	6.75	0.600505	-0.2024	0.823938	4.25	0.453093	9.75	0.671836	1.03114	0.142608	9.75	0.88707	7.25	0.664558	-0.41712	0.681923
AC197477.3_FG002	1468	13.5	0.638375	17.75	0.851313	0.45419	0.423709	10.75	0.588292	15.5	0.849848	0.524007	0.326167	14.75	0.955861	28	1.22476	0.341036	0.448365	36.5	2.08391	44.5	2.84088	0.420661	0.336915
AC197541.3_FG009	1007	0.75	0.0520576	0.75	0.054307	-0.00456152	0.99928	0.75	0.0584481	1	0.0782397	0.46618	0.687864	25.25	2.25953	24.75	1.57721	-0.547947	0.212137	2	0.166594	0.75	0.0676905	-0.877456	0.48095
AC197544.3_FG002	4856	10.5	0.151265	12.75	0.188845	0.23023	0.76477	9.25	0.155038	10.25	0.174358	0.178698	0.805178	5.75	0.10263	14	0.183778	0.877943	0.105169	11	0.195365	10	0.184001	-0.107084	0.925247
GRMZM2G308615	1594	5	0.226324	99.75	4.45015	4.12901	0.000376036	4.25	0.215349	70.25	3.65445	4.22736	0.000254371	8.75	0.541297	88	3.54963	2.74058	0.00442072	9.75	0.551215	50.75	2.63677	2.2074	0.0535885
AC197555.3_FG008	924	284.5	21.374	396	30.4095	0.508484	0.00604692	376.5	32.5995	365	32.4606	-0.00616963	0.984289	242.75	24.6864	369.25	25.5715	0.0459876	0.837614	280	25.8245	291.75	28.8747	0.128476	0.649004
AC197575.3_FG008	2885	0.75	0.0196025	1.25	0.0304985	0.828186	0.484262	6.25	0.168805	7	0.202032	0.304005	0.721642	9.25	0.334421	18.75	0.417687	0.531639	0.363596	19	0.575051	13	0.438942	-0.486787	0.520485
AC197578.4_FG001	5207	268	3.60375	270.75	3.7059	0.0337215	0.901589	246.5	3.77136	178.5	2.82783	-0.428568	0.0128117	55	0.997296	90	1.09639	0.112989	0.721166	116.5	1.92365	113.25	1.91759	0.0126436	0.981157
GRMZM2G415022	1134	1.75	0.109397	7.5	0.473449	2.42678	0.00455923	0.5	0.035848	1.25	0.094331	0.986787	0.363688	1	0.0728826	8.75	0.498456	2.72643	0.00156317	2.75	0.209144	8.75	0.696441	1.88403	0.0227539
GRMZM2G094532	1599	51.25	2.20672	67.5	3.00364	0.447377	0.194692	8.75	0.431399	8.75	0.455418	0.0699895	0.942611	2.5	0.114335	11.25	0.451951	2.72411	0.000362692	41.75	2.23111	36.25	1.99261	-0.152072	0.812252
AC197699.3_FG003	4234	325	5.329	311.25	5.24927	-0.0421712	0.804424	188.25	3.56087	235.75	4.5784	0.362728	0.0060063	234.75	5.16527	362.75	5.48037	0.085006	0.485839	189.25	3.85311	177.75	3.74453	-0.0293878	0.922189
AC197699.3_FG006	11729	10	0.058239	7	0.0429985	-0.700393	0.398844	10	0.0675587	9	0.0635361	-0.0916333	0.933576	2.75	0.0233175	5	0.0270793	0.22874	0.820661	13.25	0.0972061	8.5	0.0646197	-0.647063	0.466458
AC197705.4_FG001	2137	19.75	0.654169	47	1.53161	1.0619	0.185877	3.25	0.120578	11.75	0.416411	1.21859	0.340146	11.75	0.459269	14.25	0.426534	-0.0145135	0.991744	2	0.0807736	9.25	0.353748	2.17007	0.148267
GRMZM2G364528	1017	9	0.612546	45.75	3.26341	2.23334	0.0399173	28.25	2.18487	82	6.67881	1.62676	0.0325293	2.75	0.29456	44	2.8102	2.6977	0.0445068	34.75	2.89146	63	5.28184	0.784499	0.447995
AC197705.4_FG004	522	1.25	0.171961	3.75	0.511021	1.6005	0.140656	1	0.165228	4	0.592225	1.92938	0.0689806	0.75	0.143515	0.75	0.0903256	-0.549641	0.671346	10	1.6198	13.5	2.19857	0.544324	0.596534
GRMZM2G092379	4907	49	0.69226	82.25	1.1958	0.769233	0.0852699	36.75	0.598005	128.75	2.17602	1.88731	3.60406e-05	12.5	0.230183	107.5	1.40631	2.69745	2.75543e-05	32.5	0.577255	61.25	1.02521	0.810825	0.173385
AC197705.4_FG007	3683	1822.25	34.5263	1817.75	35.108	0.0225633	0.856499	581.25	12.7231	592.25	13.1559	0.0623369	0.616823	485.75	12.2464	750.25	12.999	0.0747664	0.496536	806.5	18.8327	811.25	20.0189	0.0798598	0.550922
AC197705.4_FG011	12564	344	1.91803	245.5	1.39032	-0.471115	0.00182173	118.75	0.746949	130.5	0.842096	0.165209	0.472875	154.75	1.16816	276.5	1.40668	0.29515	0.0645275	149.25	1.01659	128.5	0.898097	-0.171584	0.535705
AC197714.3_FG004	1057	65.75	4.28377	60.5	4.05988	-0.0887218	0.849059	24	1.81889	21	1.63151	-0.182481	0.735424	6.5	0.589374	4.5	0.271943	-1.15211	0.0513744	15	1.18875	14.5	1.30597	0.0962508	0.927571
AC197717.3_FG002	2393	463	13.4036	491	14.5874	0.127688	0.585611	530.25	17.8392	687.75	23.7605	0.401426	0.0142945	151.75	6.00759	278.5	7.45147	0.306086	0.239885	262.25	9.48129	403.25	15.2622	0.66723	0.00406748
AC197758.3_FG004	2328	15	0.44898	23.25	0.687112	-0.202229	0.939347	450.75	15.8506	660	23.0792	0.560631	0.0952631	1519	62.1867	1997	54.9568	-0.161896	0.521175	3068.5	114.181	2691.75	106.488	-0.115241	0.741408
AC197764.4_FG003	842	1.25	0.0995127	0.5	0.042362	-0.76014	0.812729	1.5	0.15467	0.75	0.0719715	-0.275497	0.935523	120.5	13.4897	96	7.31849	-0.73291	0.198159	12	1.29716	10.75	1.08971	0.460206	0.85618
AC197770.3_FG002	615	0.75	0.0919563	0.75	0.0889221	0.019635	0.997715	1.5	0.190998	1.5	0.190587	-0.524529	0.69295	4.25	0.614941	4	0.419148	-0.0656944	0.955695	7.5	1.06012	6.25	0.959362	-0.174906	0.908876
AC197771.3_FG001	932	4.25	0.316051	10.5	0.801803	1.39246	0.117769	4.5	0.37864	3.5	0.289105	-0.787467	0.463432	1.75	0.157527	4.25	0.285918	0.659862	0.564412	0.5	0.0467258	1.25	0.115847	1.3394	0.38433
GRMZM5G885766	2337	53.75	1.58194	94	2.85225	0.877995	0.0110172	99.5	3.36585	177.25	6.23593	0.892138	0.000558889	8.5	0.333894	70	1.91543	2.69463	7.72652e-06	41.75	1.50859	35	1.30488	-0.177358	0.804941
AC198179.4_FG001	2057	35.25	1.18033	54.5	1.8644	0.549236	0.354606	119	4.57448	150	5.93009	0.386284	0.245362	12	0.528813	16	0.500484	-0.188207	0.832882	19.75	0.825827	29.25	1.36043	0.628799	0.44754
AC198206.5_FG001	8504	30.25	0.244921	38.5	0.317523	0.257539	0.776106	283.5	2.66449	337.75	3.24033	0.266047	0.292575	30	0.340913	53.5	0.401188	0.265032	0.666859	781.5	7.8957	719.75	7.65593	-0.0500395	0.878289
AC198230.4_FG003	493	75.25	10.7056	71	10.3049	-0.0736859	0.894806	67.25	10.9527	71.75	11.9303	0.110635	0.80221	42.5	7.94161	71.75	9.26834	0.226961	0.562618	82.5	14.261	69.25	11.7383	-0.27728	0.554085
AC198291.3_FG001	10940	27.5	0.173527	30.75	0.19876	0.21397	0.678881	17.75	0.126875	22.75	0.17452	0.45647	0.314866	69.5	0.56988	85.75	0.500237	-0.213114	0.426442	22	0.17455	22.25	0.182339	0.106634	0.895706
AC198353.5_FG004	14165	89	0.438646	125.25	0.631171	0.53251	0.0493199	31.75	0.182243	43.5	0.251452	0.494255	0.22197	32.5	0.211319	72.5	0.325477	0.586064	0.0939841	145.5	0.868462	138.75	0.853973	0.0139313	0.979729
AC198361.3_FG004	1486	1575.5	74.1215	1347.25	64.4831	-0.197435	0.0198449	743.5	40.2018	579.25	32.061	-0.326137	0.0012444	622	38.8752	828.5	35.6531	-0.136428	0.152897	687.25	39.5929	657	39.9683	0.00440357	0.984991
GRMZM2G166776	895	0.75	0.0575426	29.5	2.40807	3.89209	0.0475446	4	0.368105	27.75	2.55929	2.92568	0.0340024	2	0.192406	5.25	0.381571	0.00809279	0.997896	1.25	0.128894	27.5	2.46744	4.22266	0.0296435
AC198380.3_FG001	1458	8.75	0.423014	9.25	0.44281	-0.119623	0.921616	2.5	0.136329	3.5	0.203583	0.363106	0.725351	4.5	0.288627	6	0.260961	-0.246008	0.772257	3.75	0.218219	3.5	0.219859	0.0475204	0.979625
AC198403.3_FG001	639	11.25	1.24757	6	0.676016	-0.729013	0.63507	26	3.15093	33.5	4.46793	0.213112	0.850184	36.75	5.75197	38	3.82075	-0.60267	0.425579	1	0.149439	1.5	0.196053	0.193376	0.959436
AC198418.3_FG005	83214	742.25	0.623655	652	0.558418	-0.171286	0.284908	200.75	0.192463	202	0.198432	0.0352347	0.924458	303.75	0.329994	445.25	0.342588	0.0424057	0.850265	187.5	0.194552	177.75	0.186172	-0.0405591	0.940825
AC198481.3_FG004	4090	2197.75	37.6126	2026	35.383	-0.0992655	0.436563	1185	23.1553	1159.75	23.3709	0.0135447	0.948458	1173.75	26.1695	1932	30.1894	0.200875	0.071523	1571.5	33.1626	1432	31.3144	-0.0764622	0.660985
AC198490.3_FG003	1409	19.75	0.99629	16.25	0.819866	-0.321425	0.741136	9	0.51657	5.5	0.322012	0.0230939	0.98946	44.75	3.02614	37.75	1.72247	-0.771261	0.117069	36.25	2.20795	35	2.26709	-0.013673	0.990749
AC198518.3_FG002	579	14.25	1.67455	10.25	1.26238	-0.395996	0.642534	2.5	0.335537	6.5	0.936977	1.49979	0.0758464	7.25	1.24101	9	0.989586	-0.150323	0.863397	13.75	2.08738	12	1.90917	-0.146248	0.908351
GRMZM2G475884	1454	6	0.280118	10	0.485835	0.826012	0.392321	2.5	0.133682	7	0.411012	1.62262	0.100618	1	0.0568424	8.25	0.365334	2.67902	0.00841929	1	0.0574655	2.75	0.193127	1.52155	0.274279
AC198605.3_FG005	1158	1.25	0.0776546	0.5	0.0308021	-1.13787	0.422215	1.5	0.0974702	0.5	0.0360359	-1.1147	0.389484	63.25	5.03725	60	3.32537	-0.471642	0.258087	2	0.147981	1.25	0.107463	-0.378187	0.854641
AC198700.2_FG004	888	1	0.0820474	0.5	0.0401676	-0.755546	0.596973	3.5	0.331592	8.5	0.795127	0.96639	0.25505	4	0.430225	5.5	0.395574	-0.111741	0.914966	49.75	4.76575	51.25	4.97437	0.058792	0.947187
AC198725.4_FG004	1281	31.75	1.70356	31.5	1.74403	0.039366	0.983275	16.5	1.03923	10.75	0.668553	-0.61312	0.493431	40	2.93193	41.75	2.09534	-0.467563	0.398632	3.5	0.223887	5.25	0.357421	0.585137	0.730199
GRMZM2G467435	2750	3.25	0.0859057	14.75	0.377403	2.17988	0.0118414	0.5	0.0147824	2	0.0643273	1.58688	0.180155	1.5	0.0473164	11.25	0.259026	2.67256	0.00493388	0.75	0.0231588	2.5	0.0752558	0.740978	0.685353
GRMZM2G010494	3733	3.75	0.0693131	5.75	0.11077	0.660582	0.570671	0.75	0.0157667	3.5	0.0852032	1.47966	0.222164	2.25	0.056361	18.75	0.323465	2.65009	0.00285475	1.5	0.033172	9.5	0.208656	2.9028	0.00897226
AC198901.4_FG004	1202	176.5	10.2222	134.5	7.97272	-0.375834	0.0339051	176	11.7711	125.25	8.56044	-0.45277	0.00768668	73.25	5.50695	115	6.11999	0.134397	0.55463	90.25	6.52636	83.5	6.06349	-0.0697183	0.861854
GRMZM2G044788	965	16.5	1.18759	10	0.743152	-0.637584	0.347079	36.5	3.0296	7.5	0.648673	-2.44203	3.79152e-05	15.25	1.40281	21	1.39735	-0.0299284	0.968055	3.5	0.310587	4.5	0.413908	0.4174	0.729601
AC198982.3_FG006	722	65.75	6.32622	51.25	5.03814	-0.33128	0.272131	36	3.92744	32	3.67973	-0.0785636	0.868986	37.5	4.85703	52.5	4.63335	-0.0874797	0.805548	31.25	3.70972	23	2.79674	-0.383473	0.422287
AC199001.3_FG005	1849	1313	49.9617	1166	44.859	-0.146596	0.209769	1097	47.3486	850	37.8934	-0.332884	0.0031622	316.25	15.9429	488	16.8478	0.0688076	0.692068	898	41.9125	814.5	39.8297	-0.0821814	0.639828
GRMZM2G050607	815	2	0.174833	65	5.67004	5.07294	8.25898e-05	3.25	0.315546	32.5	3.36122	3.27648	0.00259198	10.25	1.18501	44.5	3.50737	1.57631	0.0588695	4.25	0.444947	14.25	1.43017	1.66631	0.234238
AC199054.3_FG003	761	10.5	0.953535	7.75	0.711329	-0.544436	0.594717	15.75	1.64999	11	1.18878	-0.657153	0.402415	6	0.768369	9.25	0.773469	-0.0128092	0.991496	11.25	1.28163	7.5	0.795992	-0.933368	0.381104
AC199058.2_FG001	1971	109.5	3.83288	132.5	4.74166	0.291772	0.395427	125.75	5.01761	125.75	5.27615	0.067733	0.868463	83	3.97422	139	4.52274	0.174688	0.594315	101	4.35102	113	5.37878	0.225886	0.610915
AC199067.2_FG004	636	65.75	7.16841	100.5	11.1811	0.605662	0.0717985	36.5	4.65859	48.5	6.18616	0.523714	0.224057	51	7.77717	67.75	6.82594	-0.112557	0.789475	34.5	4.65858	33.5	4.53098	-0.0259482	0.9807
GRMZM2G323387	1060	1.5	0.0968852	1	0.0673859	-0.292399	0.871375	15.75	1.18738	3.75	0.281367	-2.37953	0.00199685	22	2.09095	46	2.77661	0.661368	0.176516	58.25	4.66758	48.5	4.11042	-0.176214	0.796144
GRMZM2G700580	547	4.5	0.559365	4.5	0.585173	0.220029	0.878918	4	0.588814	4.5	0.670815	0.322596	0.779369	2.75	0.380639	14.75	1.71636	2.64124	0.00275332	6.5	1.00047	9	1.4269	0.596382	0.596534
AC199183.3_FG001	5651	20.5	0.25731	18.5	0.232414	-0.104382	0.877761	9.5	0.135529	8.5	0.124827	-0.020144	0.982751	13.75	0.223593	28.75	0.32565	0.580779	0.144522	24.5	0.369026	20.75	0.332783	-0.134615	0.849622
AC199194.3_FG002	681	4.75	0.482197	5	0.519144	0.0723108	0.976327	1.25	0.152199	1.5	0.183875	0.157598	0.935878	4.5	0.596185	10.5	0.985508	1.67261	0.060277	1	0.124531	3.25	0.439414	1.78659	0.179213
AC199315.4_FG001	246	289.25	82.2469	250.25	72.2486	-0.178234	0.198582	194.75	63.5293	165	55.6103	-0.203221	0.189092	80.25	30.6748	127	32.898	0.103659	0.623415	130.75	45.7579	96.75	35.5588	-0.383043	0.0640835
AC199335.3_FG002	25283	38.25	0.105625	27.25	0.077049	-0.475731	0.260093	30.75	0.0971951	30.5	0.100391	0.0581838	0.92405	32.5	0.112543	58.25	0.147071	0.374176	0.281808	45	0.155683	40.5	0.138079	-0.116514	0.854271
AC199343.3_FG013	1275	1	0.0539036	0.5	0.0279755	-0.775275	0.525851	8.25	0.520302	9.25	0.607049	0.0305845	0.978909	10	0.765257	11.25	0.567812	-0.395859	0.534458	1.25	0.0866723	1.5	0.0991856	0.0639614	0.976065
AC199363.4_FG003	3688	258.25	4.87773	225	4.35705	-0.185967	0.428104	76.25	1.66376	94	2.09556	0.376199	0.240892	123.5	3.12583	197	3.40657	0.129356	0.618691	165.5	3.84818	147	3.36878	-0.18611	0.599979
GRMZM2G351347	1395	0.5	0.0253449	0.75	0.0375704	0.499727	0.771393	0.75	0.0454842	9	0.538904	3.82524	0.000134695	12.75	0.817984	112.25	5.1688	2.63441	1.05294e-05	4	0.237361	21.75	1.32612	2.49907	0.0026834
AC199487.4_FG003	246	8.75	2.51952	7	2.03956	-0.331961	0.80171	11.25	3.65209	7	2.22021	-0.899396	0.328786	15.75	5.72471	13.5	3.493	-0.820169	0.279492	12	4.25546	11.5	3.73696	-0.578149	0.651573
GRMZM2G180947	1356	0.5	0.0260739	2.75	0.148354	2.25803	0.0296256	1	0.0568309	6.75	0.418858	3.13577	0.000744309	6.75	0.497912	50.5	2.38784	2.60729	5.83373e-05	10.5	0.663974	10.75	0.71538	0.08113	0.955099
GRMZM2G169382	1275	26.5	1.44185	77.75	4.31455	1.58421	0.00130745	1.75	0.106171	18.5	1.14609	3.57194	0.00010386	15.5	1.09651	128	6.42846	2.59908	7.7295e-06	17	1.12074	77.25	5.32699	2.55884	2.82676e-05
AC199526.5_FG003	11821	212.25	1.2545	173	1.04234	-0.278857	0.13456	83.5	0.566059	95	0.654004	0.237484	0.361293	110.5	0.854671	163.5	0.884506	0.036642	0.887386	164.25	1.19021	133	0.984477	-0.250826	0.306062
GRMZM2G139293	719	8.75	0.823336	5	0.495045	-0.78456	0.548238	37.25	4.20296	7.75	0.936757	-2.37712	0.0035379	45	5.71881	82.75	7.40746	0.314358	0.584776	3	0.36622	3.25	0.366657	-0.17053	0.949075
AC199541.4_FG004	1556	4.5	0.19329	7.5	0.343253	1.16713	0.3253	9	0.465663	16.75	0.882895	1.10578	0.208246	41.5	2.46447	62.25	2.5618	0.168584	0.788187	10.75	0.593039	8	0.415164	-0.780454	0.563441
AC199541.4_FG007	1645	25.5	1.07567	23.25	0.993823	-0.371736	0.635094	105.75	5.1136	95.5	4.65173	-0.148343	0.72569	29.75	1.71816	50	1.93809	0.209342	0.701153	4.25	0.22466	4.75	0.235647	-0.103045	0.959128
AC199571.3_FG001	4001	64.5	1.1383	51	0.908775	-0.31495	0.325532	41.25	0.819297	34.75	0.713889	-0.200624	0.606551	36.5	0.91345	53	0.845265	0.0257712	0.951866	26.5	0.574594	33.25	0.738437	0.393489	0.404222
AC199571.3_FG004	1770	35	1.37959	34	1.36614	-0.0204684	0.985873	16.25	0.720677	17	0.801608	0.142883	0.80504	11	0.567697	12.25	0.440956	-0.308022	0.546165	16	0.790951	19	0.923267	0.262355	0.691718
AC199705.3_FG008	1077	9.75	0.626963	9.25	0.609028	-0.0925108	0.929025	8.75	0.669495	7.25	0.572374	-0.210586	0.775589	27	2.30778	30.75	1.82817	-0.301874	0.460393	40.5	3.20197	35.25	2.80868	-0.181249	0.760339
AC199765.4_FG008	1491	1262.25	58.9213	1543.75	73.3362	0.314277	0.198055	3251.75	176.219	3146.75	174.722	-0.0165603	0.960891	2317.75	150.03	3298.75	142.218	-0.0659209	0.767143	1719.75	99.8854	1979.5	122.968	0.259074	0.324615
AC199782.5_FG001	3965	1355.25	23.9035	1311	23.5386	-0.0193606	0.879628	1501.5	30.4593	1373.5	28.5686	-0.0941995	0.225841	526	12.4494	869	14.0045	0.167066	0.0609551	901.25	19.5806	832	18.9835	-0.0491893	0.715813
AC199782.5_FG002	3215	2408.75	52.4788	2232	49.4967	-0.0849957	0.575598	1768	44.208	1426.25	36.6191	-0.280851	0.026856	311.75	9.01068	587.75	11.652	0.353617	0.0582715	358.75	9.62851	391.75	10.8083	0.18431	0.507295
AC199782.5_FG003	1648	159	6.64287	132.25	5.661	-0.25903	0.483198	29	1.40455	34.25	1.64713	0.189221	0.800861	43.25	2.41974	47.25	1.82988	-0.461702	0.356924	21.25	1.10396	22.5	1.18896	0.168869	0.892576
AC199801.4_FG005	12626	4.5	0.0239162	5.75	0.0323984	0.617732	0.452079	7.5	0.0489905	5.5	0.036722	-0.329962	0.67408	21.75	0.153273	33.75	0.171135	0.156423	0.755449	9.75	0.0658196	13	0.0890598	0.430463	0.596398
AC199820.4_FG006	672	2.5	0.254655	1.5	0.159856	-1.07504	0.432264	19.5	2.38583	13.75	1.68303	-0.989214	0.182584	11.25	1.56472	30.75	2.92386	0.885261	0.174279	1	0.133018	1	0.131165	0.0517784	0.985724
AC199826.4_FG003	902	17	1.29606	18.5	1.47156	0.146738	0.844576	10.75	0.937074	10.25	0.93206	-0.0144935	0.988713	9.75	0.971534	9	0.640732	-0.55781	0.323992	6	0.555322	6.5	0.639568	0.485185	0.591653
AC199873.4_FG002	996	18.75	1.30279	27.25	1.93175	0.533604	0.22627	16.5	1.33838	19.25	1.55006	0.202514	0.70634	5.25	0.486933	10.75	0.687148	0.563531	0.29488	6	0.525725	7.25	0.60317	0.143874	0.897316
AC199893.4_FG002	699	1.25	0.127329	0.75	0.0782362	-0.767545	0.536037	12	1.40667	17.25	2.07103	0.462338	0.466454	42.75	5.46139	36	3.29984	-0.720097	0.0693197	1	0.122727	0.5	0.0691521	-0.477132	0.778038
AC199908.4_FG002	2903	21.5	0.509837	24.75	0.603202	0.204181	0.758456	5.5	0.145849	6.75	0.185115	0.294415	0.726122	20.5	0.654793	33.5	0.738709	0.20386	0.671225	21.75	0.638597	27.75	0.821769	0.384213	0.541464
GRMZM2G106511	975	2.5	0.17095	51	3.73403	4.64927	1.07274e-06	7.5	0.629498	33.5	2.80998	2.24984	0.000676277	40.25	3.80123	357.25	23.5218	2.59609	2.83174e-08	36	3.11645	292.25	26.1858	3.13699	4.57059e-09
GRMZM2G104041	1878	0.5	0.0188265	5.5	0.216682	2.05119	0.254458	0.5	0.0216463	7	0.300349	3.42241	0.0211636	9.75	0.49935	85	2.90773	2.54903	0.00240552	16.75	0.767939	130.25	5.79675	2.90451	0.000339233
AC200112.4_FG008	43111	44.75	0.0718786	39.25	0.0647246	-0.207503	0.655395	59.25	0.110752	49.25	0.0920906	-0.269957	0.430404	71.5	0.148754	129.25	0.192669	0.335592	0.172651	64.25	0.129564	50.25	0.105073	-0.316326	0.434227
AC200138.3_FG003	2049	92.5	3.15118	100.25	3.49852	0.130822	0.635902	62.25	2.41002	69.5	2.79822	0.219515	0.406782	51.5	2.34177	97.75	3.04584	0.388382	0.0910023	70	2.98681	78.25	3.4003	0.229934	0.461704
AC200178.2_FG003	471	0.75	0.109684	1.5	0.225527	0.743808	0.605283	1.5	0.248535	0.75	0.138549	-1.01145	0.390385	10	2.02706	20.5	2.81443	0.352029	0.611973	6	1.09517	6.75	1.34127	0.337484	0.795536
AC200210.1_FG006	1697	157.25	6.47713	154.5	6.42632	-0.0151811	0.983797	154.5	7.19742	132.5	6.41012	-0.1778	0.517965	53	2.88456	66	2.48707	-0.227274	0.537988	60	3.01978	66.25	3.62785	0.165773	0.766015
AC200298.4_FG001	1037	9.25	0.625421	18.5	1.25066	1.01718	0.225939	2.5	0.196494	7	0.536386	1.563	0.136582	1.25	0.131597	2.5	0.150074	0.224691	0.882682	4.75	0.379975	11.75	1.02309	1.56885	0.119839
AC200495.3_FG001	703	2.75	0.286184	6.5	0.667184	1.6443	0.0973638	10	1.12112	9.5	1.12022	-0.0280923	0.984289	6	0.810686	7	0.63704	0.0454521	0.969568	8	0.988129	7.75	1.05304	0.0213785	0.990749
AC200565.4_FG001	33491	46.75	0.0967854	44	0.0932665	-0.0762017	0.919884	49.5	0.117783	63	0.154441	0.400007	0.33015	142	0.39293	204.75	0.389296	-0.0188937	0.953893	112.25	0.289115	131.5	0.337612	0.259395	0.500328
AC200753.3_FG003	3213	40	0.860568	72.5	1.589	0.838375	0.126753	57.5	1.42293	98.75	2.49491	0.844246	0.0564399	3	0.0994607	6.25	0.124293	1.04668	0.342677	249	6.56642	302.75	8.5863	0.386743	0.205378
GRMZM2G054139	1329	9.25	0.475247	25	1.33373	1.45606	0.0110705	4.25	0.244998	7.5	0.458421	1.06275	0.134703	1.25	0.0878319	9	0.436824	2.53447	0.00159522	5	0.312177	12.75	0.818789	1.54362	0.0311138
AC201797.4_FG006	1693	214.5	8.86435	239.25	10.0853	0.176004	0.413419	257.75	12.1438	272.75	13.3733	0.114025	0.561202	70.25	3.80065	133.25	5.034	0.397217	0.124588	166	8.48079	157	8.03268	-0.0467963	0.91567
AC201815.4_FG001	1893	227.25	8.39044	195.5	7.35742	-0.200344	0.412403	38.5	1.63974	38.5	1.65448	-0.00761582	0.992101	42.25	1.94872	59	1.98726	0.0382998	0.941707	48.25	2.16261	54	2.42078	0.180722	0.774791
AC201898.4_FG004	368	14.25	2.63172	9.25	1.79471	-0.419922	0.49917	0.5	0.110466	0.5	0.113396	0.00444512	0.997763	0.75	0.203573	0.5	0.0870627	-0.973743	0.237881	0.5	0.118338	1.25	0.295415	1.05062	0.303832
AC201985.4_FG003	605	7.75	0.931855	12	1.39229	0.653473	0.313902	4	0.546385	6.5	0.867932	0.724545	0.296353	26.75	4.27673	29.75	3.14473	-0.391587	0.340206	10	1.40152	13.75	2.01656	0.673294	0.323346
AC202000.4_FG006	2642	8	0.207508	5.25	0.139586	-0.567508	0.442452	19	0.569067	11.25	0.356358	-0.802749	0.117722	9.25	0.34221	10	0.241954	-0.436341	0.447356	15	0.481807	14.5	0.51631	0.0494025	0.964546
AC202011.3_FG010	717	1689.5	164.678	1805.25	179.366	0.118758	0.499635	1708	192.674	1917.75	221.511	0.197678	0.173439	76.75	10.3654	152	13.6264	0.48061	0.219792	36.75	4.54488	65.75	7.52213	0.800574	0.245219
GRMZM2G107306	2567	11.75	0.330465	14.5	0.40674	0.304985	0.812065	2	0.0632077	3.25	0.102561	-0.170096	0.934611	0.5	0.0191889	7.5	0.183028	2.53154	0.0403638	56.25	1.90003	60	1.9779	0.0958517	0.931715
AC202076.3_FG009	303	0.75	0.17301	1	0.238204	0.373199	0.877584	40.25	11.0289	37.25	10.1877	-0.0697764	0.945239	54	18.1318	49	10.3417	-0.579982	0.269617	11.75	3.4306	11	3.21212	-0.00527871	0.998315
AC202107.3_FG001	450	10	1.5856	6.75	1.04792	-1.10255	0.283747	75.75	13.6071	60.5	11.0412	-0.32178	0.51478	72.75	16.0613	75.75	10.815	-0.455468	0.267912	90.25	17.3262	83.75	16.5662	-0.0367425	0.966709
AC202110.3_FG004	2038	60.75	2.05604	48.25	1.68488	-0.286089	0.503728	52.75	2.07082	53.25	2.12855	0.0707598	0.89238	37.5	1.67867	54.25	1.69583	0.0879056	0.850294	84.75	3.5444	64.75	2.8158	-0.320198	0.43462
GRMZM2G054916	2182	8.5	0.265719	24.75	0.80603	1.60505	0.00522958	9	0.334236	33.75	1.26667	2.00451	0.000168848	0.5	0.0225747	2	0.0585946	1.34292	0.120103	0.75	0.0296367	12.25	0.518206	4.18662	5.20113e-06
AC202181.3_FG010	861	64.75	5.23464	96.75	7.96012	0.588123	0.0356409	14.5	1.29049	21.25	1.98383	0.798484	0.0955779	28.75	3.0684	37.25	2.75616	-0.170528	0.686252	34.5	3.4202	37.75	3.95473	0.221653	0.693536
AC202185.4_FG004	1191	195.5	11.4062	168	9.96148	-0.208583	0.804375	333.5	22.6419	424.5	29.1336	0.32601	0.466551	109.75	9.49848	162.25	8.74601	0.0391126	0.964872	2233.25	161.933	2215	175.261	0.0547006	0.911409
AC202432.3_FG006	2818	77.25	1.91528	74.25	1.88061	-0.0292015	0.953278	24.75	0.714702	20	0.583134	-0.287297	0.498084	28	0.936583	36.25	0.821685	-0.141534	0.707286	57.5	1.75489	47	1.51073	-0.218904	0.579186
AC202439.3_FG001	567	0.5	0.0623566	0.5	0.0629079	-0.00609946	0.99928	1	0.150691	1.75	0.244655	1.04243	0.525081	10.5	1.71328	16.25	1.84065	0.170633	0.876737	99.75	14.6394	76.75	11.4814	-0.113492	0.906088
GRMZM2G026804	2227	0.75	0.0231976	0.5	0.0160165	-0.379429	0.841542	0.5	0.018254	0.5	0.018738	-0.0182661	0.99316	1.25	0.0525362	1.75	0.0511578	-0.236203	0.863787	4.25	0.174049	77	2.83341	4.10771	1.19723e-06
AC202707.3_FG002	3898	4	0.0689151	3.5	0.0643147	0.220732	0.917503	12.5	0.274342	7.25	0.154201	-0.871469	0.402745	12.75	0.328655	9	0.147871	-0.966116	0.269758	2.75	0.0599637	4	0.114756	0.422836	0.840517
AC202864.3_FG002	1494	251.25	11.6832	310	14.6768	0.306431	0.315733	13	0.699151	15.5	0.839576	0.0605119	0.970863	3.75	0.262668	11.5	0.488592	1.10039	0.302793	14.25	0.818992	18	1.08355	0.36693	0.789141
AC202915.3_FG002	1162	403.5	23.983	487.75	29.6953	0.287925	0.154604	517.75	35.9495	575.25	40.5185	0.183635	0.314503	174.75	14.2622	333.5	18.4125	0.384185	0.103665	561	41.2424	626.5	47.6943	0.232179	0.259744
AC202950.3_FG008	1344	9.75	0.493609	21	1.10047	1.06264	0.14462	37.75	2.22843	37.5	2.23128	-0.0155657	0.986584	1.75	0.140666	0.75	0.0359643	-1.32124	0.244029	6	0.391133	6.5	0.507409	0.1494	0.932622
AC203031.3_FG002	540	104.25	13.3132	144.5	18.9464	0.492369	0.0717532	104.75	15.5066	126.5	19.1222	0.330989	0.228447	51.5	8.81225	81.25	9.67295	0.122372	0.753589	85.75	13.6391	110	18.1209	0.432807	0.202621
AC203093.3_FG001	2058	4.5	0.149047	5.5	0.191862	0.201021	0.842322	6	0.238997	6	0.247219	0.0625784	0.952286	30.25	1.36385	44	1.36729	-0.0116547	0.981876	12	0.49832	19.5	0.87578	0.778726	0.165993
AC203148.3_FG005	1957	6.75	0.24039	8.75	0.318046	0.385724	0.594815	4.25	0.175508	4.75	0.203947	0.132389	0.886076	2.5	0.121547	6.25	0.203857	1.0685	0.0921956	4.5	0.203531	5.25	0.226456	0.200188	0.862632
GRMZM2G316362	2380	85.75	2.46407	655.75	19.5121	2.94336	5.67469e-07	31.5	1.05578	431	14.5981	3.81108	6.96934e-07	8	0.295548	65.5	1.77191	2.53096	0.0135414	10.75	0.379663	126.75	4.55325	3.62569	0.000490846
AC203173.3_FG004	3362	9284.25	193.658	8088	171.499	-0.172202	0.103588	6888.25	165.616	5800	143.139	-0.211617	0.0421613	4025.25	111.522	5630	107.096	-0.0644204	0.590814	4439.75	114.376	4117.25	112.544	-0.0351396	0.868852
AC203220.3_FG006	4444	13.5	0.213087	10	0.159555	-0.409855	0.547945	31.75	0.55979	17.25	0.31812	-0.813258	0.067056	16.25	0.363774	13.5	0.192914	-0.707784	0.15639	9.25	0.177277	10	0.188103	0.0591016	0.963049
AC203244.4_FG001	2048	42.5	1.44054	36.5	1.27064	-0.18954	0.669897	16.5	0.649289	14	0.557813	-0.19952	0.724143	8.75	0.367652	12.5	0.389365	0.161763	0.784978	11.5	0.481277	15.75	0.65432	0.405671	0.541102
AC203294.3_FG001	2243	0.75	0.0229606	1	0.0321782	0.385882	0.790527	0.5	0.0181238	1.75	0.0615409	1.54698	0.0949146	16.75	0.72699	37.5	1.06748	0.752923	0.0908962	0.75	0.0283935	1	0.0392293	0.275887	0.882547
AC203365.3_FG004	1531	5.25	0.242276	10.25	0.474214	1.15438	0.184766	6	0.308043	4	0.207112	-0.63345	0.536037	1.25	0.0762433	1.75	0.0726506	0.117407	0.936648	2.25	0.127787	1.5	0.0818274	-0.93056	0.550035
AC203366.4_FG001	4129	340.25	5.78346	348	5.97754	0.0600635	0.870572	242.5	4.58179	238.5	4.74264	0.049351	0.903502	169	3.66197	272.25	4.21893	0.175302	0.562002	298.75	6.18359	258.75	5.71063	-0.149006	0.698278
AC203394.3_FG004	1813	47.25	1.83221	61.25	2.38807	0.40362	0.265833	87.25	3.83858	71.25	3.22918	-0.240874	0.427902	25	1.38019	39.25	1.38553	0.157672	0.724736	7.25	0.34192	12.75	0.640722	0.901557	0.17328
GRMZM2G126367	976	7.25	0.494345	205.75	14.7328	5.01744	0.000674462	21	1.69493	135.5	11.2752	3.04864	0.00516329	190.5	18.1876	406.25	26.6551	0.666661	0.16821	3.75	0.342236	4.25	0.355006	-0.882242	0.818418
AC203424.3_FG001	2583	1331.5	35.9098	1280	35.3436	-0.0255229	0.898277	1444.5	45.0771	1263	40.6044	-0.154489	0.18622	661.25	24.1958	931.5	23.0589	-0.0626619	0.666891	724.75	24.1777	675.5	24.0727	-0.0313791	0.910814
GRMZM2G112377	2175	14	0.442632	6.25	0.203786	-1.25093	0.167725	4.5	0.166334	1	0.0386792	-2.27591	0.0449252	1.75	0.0812574	2.75	0.0819699	0.103212	0.949141	30	1.16828	52.25	2.27891	0.796517	0.216146
AC203439.3_FG005	480	13.75	1.97246	12.75	1.89679	-0.0689109	0.97537	21.75	3.62043	16.5	2.85507	-0.358045	0.706003	5.5	1.16407	7	0.93874	-0.296745	0.811068	2.75	0.484556	4.25	1.00877	0.351253	0.884052
GRMZM2G058491	6181	50.25	0.567473	424	4.87032	2.99946	0.0011535	14	0.184324	146.5	2.00581	2.92672	0.031438	35.75	0.581464	323	3.35514	2.51908	0.00885609	27.25	0.386349	266	3.61696	3.34381	0.00504905
AC203535.4_FG002	1413	162.75	7.98596	211.75	10.6697	0.421024	0.0400366	256.25	14.5948	291.75	16.8969	0.222211	0.189331	96.75	6.59665	146.75	6.64991	0.0437581	0.882513	273	16.6159	309.75	20.2961	0.232333	0.229464
GRMZM2G044394	4290	30.5	0.488757	38.5	0.629501	0.341262	0.619482	1	0.0179633	0.5	0.00972717	-0.570324	0.707665	2.25	0.044991	15.5	0.23153	2.50688	0.00567252	1	0.0197053	1.25	0.0249945	0.266857	0.912857
AC203570.4_FG005	859	104	8.41559	99.5	8.20506	-0.050628	0.90374	75	6.87904	80.5	7.61798	0.14524	0.654439	48.5	5.03931	91	6.78553	0.403802	0.153618	81.75	8.13169	84.25	8.91899	0.11357	0.794619
AC203571.3_FG001	903	3	0.227309	4.5	0.350161	0.518532	0.606086	5.25	0.470623	7	0.642482	0.338421	0.691313	16.25	1.63621	23	1.63384	-0.048299	0.944625	24.5	2.32411	29.25	3.06168	0.365493	0.571418
AC203672.3_FG001	465	12.5	1.85939	14.75	2.24683	0.205159	0.775889	11.5	1.93475	10.5	1.83002	-0.0496967	0.956737	6.25	1.29107	9	1.24277	-0.0682914	0.925159	7.5	1.39551	10.75	2.25465	0.517598	0.478008
AC203752.5_FG002	2958	138.25	3.31913	129.75	3.12192	-0.048163	0.880712	47.75	1.28041	38.5	1.08289	-0.258289	0.442035	66.5	2.02107	81.5	1.75856	-0.207986	0.417347	66.25	1.93016	45.25	1.3614	-0.489507	0.128898
AC203753.4_FG006	9401	699.25	5.20598	713.5	5.39908	0.0512411	0.785412	453.25	3.87432	431	3.76393	-0.0446516	0.823755	293	2.81445	488	3.30987	0.200283	0.207962	320.25	2.94453	329.5	3.14621	0.0987485	0.708372
AC203753.4_FG007	360	8.5	1.63773	10.75	2.11954	0.362716	0.757378	5.75	1.29438	6.5	1.51456	0.0327133	0.984339	6.5	1.69195	7	1.24702	0.107569	0.927652	4.75	1.14357	4.75	1.0603	-0.27338	0.887489
AC203754.4_FG008	4215	323.5	5.40547	344.25	5.83219	0.108754	0.645156	91.5	1.72106	72	1.4049	-0.29217	0.406256	22.25	0.508801	43.75	0.657092	0.303652	0.546417	39.5	0.807912	45.5	0.917853	0.209206	0.763293
AC203761.3_FG002	9636	889.5	6.49132	708.25	5.2564	-0.307956	0.0596851	140.75	1.16991	152.75	1.28991	0.156337	0.67799	166.5	1.55679	263.25	1.73736	0.132685	0.655011	295.5	2.62883	269.25	2.55405	-0.0597717	0.895697
AC203841.3_FG002	2826	249.5	6.15771	223.25	5.61634	-0.150457	0.58165	26.25	0.748687	37.25	1.08194	0.531319	0.300313	53	1.79348	62.25	1.40175	-0.329701	0.402139	67.25	2.06047	71.5	2.10098	0.0148869	0.986143
AC203841.3_FG009	6646	1205	12.6869	1216.75	13.0206	0.0405237	0.736725	1204.75	14.5397	1043	12.9491	-0.172137	0.0433309	790.75	11.1306	1060.5	10.1955	-0.130926	0.138646	825.75	10.7075	703	9.55547	-0.165947	0.135802
AC203862.4_FG001	1497	1.5	0.0707468	0.75	0.0355093	-0.881007	0.64167	2.75	0.151007	8	0.421028	1.22366	0.288634	7	0.398441	5.25	0.229022	-1.2361	0.234913	345	19.561	328	20.3075	-0.0198266	0.971269
AC203862.4_FG002	3051	334	7.65447	303.5	7.08187	-0.109733	0.59859	98	2.59018	119.25	3.20643	0.332652	0.208401	148.75	4.62925	212.75	4.45749	-0.0449945	0.860368	183.25	5.1149	166	4.68754	-0.110678	0.748367
AC203865.3_FG001	3274	80.5	1.72213	111.75	2.41674	0.495094	0.0449271	53.25	1.3033	88	2.21739	0.767789	0.00415436	100.5	2.80675	187.5	3.65403	0.353514	0.073976	116.75	3.04926	128.25	3.37252	0.169662	0.581663
AC203909.3_FG006	486	16.5	2.39346	20.25	2.94138	0.321807	0.553304	22.25	3.68659	20	3.39611	-0.0861107	0.887617	23.25	4.74409	24.75	3.27192	-0.502109	0.189164	21.25	3.78741	23.25	4.64878	0.143284	0.843119
AC203957.3_FG001	132	11.25	5.95952	14.75	7.98856	0.483825	0.448145	2.5	1.47101	3.75	2.32533	0.618931	0.448073	7.25	5.1061	8.5	4.07175	-0.373808	0.562002	4.25	2.70393	4.5	3.30021	0.395262	0.716455
AC203957.3_FG004	643	2.25	0.235042	3.25	0.357989	0.599134	0.723859	77	9.52031	79.5	10.0665	0.070828	0.912925	176.25	25.1213	185.5	18.4828	-0.41472	0.148482	282.25	37.5974	305.5	42.5735	0.191389	0.572384
AC203966.5_FG002	3793	23	0.417891	18.75	0.350143	-0.26042	0.615883	5.75	0.11793	5.75	0.122123	0.107737	0.897515	25	0.62056	30.5	0.517218	-0.288539	0.43475	15.5	0.345916	21	0.505367	0.559408	0.269601
AC203966.5_FG003	825	57.25	4.7774	78.75	6.75156	0.482339	0.257019	73	7.16394	75.5	7.48251	0.112028	0.820688	27.5	3.22469	53.25	4.14208	0.527355	0.271022	67.25	6.90314	76.25	7.967	0.2238	0.702046
AC203966.5_FG005	1116	225.25	14.0886	247.5	15.6382	0.0703889	0.906847	221.75	15.869	310.75	22.593	0.520518	0.113957	166.75	13.9079	362	20.7893	0.571714	0.078839	44	3.41007	89	6.89572	1.05776	0.126886
AC203972.3_FG001	2712	31.25	0.799582	15.5	0.40502	-1.00432	0.175027	13.5	0.40894	27.75	0.830236	1.12505	0.134411	326.75	11.0606	490.25	11.5732	0.0388833	0.884822	24.25	0.750126	24.75	0.757815	-0.00502171	0.997771
AC203976.4_FG001	1432	1.75	0.084925	3.5	0.173418	1.25797	0.234509	2.25	0.125737	2.75	0.157948	0.562224	0.620341	5.25	0.317557	5.75	0.25772	0.095241	0.930453	3.75	0.226939	2.5	0.146702	-0.876295	0.488119
GRMZM2G042867	1362	12.75	0.643664	20	1.0231	0.530813	0.482066	44.25	2.61048	44	2.6256	-0.0336099	0.966306	1.25	0.0898576	10.25	0.481882	2.50426	0.00416919	2.5	0.149989	4.25	0.305176	1.17068	0.296255
AC203985.4_FG005	441	933.75	148.248	833.75	134.6	-0.132899	0.291066	562	102.24	466.5	87.1934	-0.22149	0.0966044	209.25	45.4857	281.75	40.8316	-0.115969	0.547351	277.5	54.0961	285	58.6801	0.104381	0.692108
GRMZM2G313761	3156	11.75	0.254104	11.5	0.256885	-0.0479714	0.980266	15.5	0.395128	3.5	0.0955262	-2.27114	0.00199685	22.25	0.642189	23.75	0.483233	-0.424598	0.445163	11.75	0.316099	8.5	0.223741	-0.683946	0.465493
GRMZM2G138943	1974	258.5	9.03174	203.25	7.32559	-0.323572	0.421571	1.75	0.0664012	3.5	0.145603	1.53391	0.334768	2.75	0.123226	17.5	0.563926	2.50062	0.0351294	15.25	0.638401	24.25	0.979621	0.197641	0.92879
AC204048.3_FG002	309	11.5	2.55538	15	3.38632	0.30743	0.672267	8.5	2.19549	7	1.82391	-0.347582	0.628386	0.75	0.259008	0.75	0.156427	-0.590249	0.539644	0.5	0.140933	0.75	0.218681	0.504855	0.729179
AC204050.4_FG006	1499	1.5	0.0680036	2.25	0.107807	0.775657	0.552209	0.75	0.0390631	3.25	0.186314	1.34849	0.239093	16	0.993124	23.25	0.996397	-0.0349805	0.966665	4.5	0.260811	8.5	0.489884	0.809501	0.457988
AC204051.3_FG001	471	9.25	1.35196	8.75	1.29967	-0.134736	0.930818	1.25	0.231524	1	0.178614	0.17099	0.932105	3.25	0.647131	3.25	0.434382	-0.737584	0.481837	2	0.346131	1.75	0.309656	0.0547587	0.984261
GRMZM2G073324	1336	7.25	0.387971	23.5	1.25142	1.3843	0.150959	10.25	0.59801	20.5	1.29508	1.10347	0.208401	7	0.465773	59.5	2.87295	2.49767	0.00211667	7.25	0.467832	38.5	2.33375	2.08756	0.0260617
AC204070.3_FG004	856	29.25	2.39142	31	2.59414	0.0806918	0.87568	46.75	4.31783	36.5	3.49105	-0.329715	0.256846	18	1.97499	26.75	1.9982	0.0313539	0.946722	18.25	1.8478	17	1.77926	-0.0873365	0.908417
AC204212.4_FG001	291	0.5	0.121499	0.5	0.122573	0.0709622	0.982915	1.75	0.449397	0.5	0.143401	-1.2578	0.236367	1	0.343756	1.5	0.336369	-0.0411909	0.977369	171.5	50.7589	85.25	27.3705	-0.98476	0.000912338
AC204254.3_FG001	447	6	0.934132	7.5	1.18872	0.162998	0.899943	33.25	5.98324	18.5	3.40661	-0.85899	0.0983633	5.5	1.22828	6.5	0.940204	-0.570098	0.479128	1.75	0.336719	1.5	0.284574	-0.29639	0.87325
AC204271.3_FG003	803	208.75	18.1306	202.75	18.0015	-0.0205899	0.975636	32	3.16657	33	3.3268	0.016995	0.986706	1.75	0.165299	4	0.315986	0.90438	0.435268	1.75	0.178617	1	0.110504	-0.374966	0.867048
GRMZM2G026780	1001	1.25	0.0898342	20	1.42056	4.0874	0.000645876	1.25	0.0994604	20.25	1.67169	4.1584	0.000254538	5	0.433499	35.5	2.28211	2.49273	0.00428092	7	0.581582	90.75	7.36944	3.69305	3.36896e-05
AC204292.4_FG002	1998	337.5	11.8332	268.5	9.56072	-0.30652	0.101325	44	1.77821	40.5	1.65692	-0.0740381	0.903247	101.25	4.68448	176.25	5.61902	0.243284	0.34229	127.25	5.44851	119	5.07906	-0.0608708	0.91115
AC204292.4_FG003	639	2	0.218215	5.25	0.583291	0.62618	0.707546	2	0.247994	6.75	0.853467	1.93977	0.0855402	2	0.333174	2.5	0.250697	0.0578487	0.972976	21	2.74509	22.25	3.05163	0.192595	0.893935
AC204298.3_FG006	2343	13.5	0.394119	13.25	0.405321	0.0199974	0.996131	8.5	0.284636	12	0.418074	1.18642	0.181339	17.5	0.717072	13	0.355631	-1.08199	0.134019	25.25	0.907268	16.75	0.631129	-0.514507	0.599225
AC204311.4_FG004	2819	8.75	0.216611	5.5	0.139874	-0.667657	0.269655	5.5	0.160291	6.75	0.19464	0.394209	0.536936	4.5	0.142469	10.5	0.238406	0.868539	0.103092	7	0.217627	7.25	0.232588	0.0919608	0.938212
GRMZM2G066291	1656	2.75	0.115119	0.75	0.031649	-1.85391	0.091829	0.5	0.0245481	1	0.0475769	0.817523	0.520507	2.5	0.137458	12.75	0.489744	2.46473	0.0035193	5.5	0.283513	5.25	0.26475	0.00278728	0.999103
AC204472.3_FG002	1004	25.75	1.76893	22.25	1.58456	-0.141845	0.84206	5.75	0.467892	5.5	0.47711	-0.0864279	0.936722	6.5	0.582707	9.75	0.617876	0.086605	0.914966	17	1.41204	18.5	1.63118	0.274197	0.736187
GRMZM2G472096	888	1	0.0772146	0.5	0.0401676	-0.759145	0.580718	12.25	1.08686	2.75	0.248663	-2.25457	0.00333671	1	0.0930731	2.5	0.181736	1.03937	0.287697	3.25	0.300902	1.5	0.182518	-1.10685	0.364933
AC204515.4_FG006	1590	2.75	0.117479	2.75	0.122433	-0.0540969	0.989089	14	0.706929	13.75	0.709471	-0.193939	0.841057	130.75	7.70329	225	9.03289	0.243628	0.375481	10	0.546508	24.25	1.34088	1.18546	0.130455
AC204519.3_FG003	1022	3.5	0.242166	2.25	0.156304	-0.978367	0.318102	9.5	0.769138	6.75	0.559746	-0.557894	0.454788	6.25	0.546883	5.75	0.355012	-0.762899	0.295899	7.25	0.593917	8	0.752172	0.222354	0.860163
AC204530.4_FG002	7827	728	6.52464	650	5.92	-0.137914	0.155507	258.25	2.65992	228.25	2.39376	-0.147387	0.307274	199.5	2.36339	286.5	2.33768	-0.0204863	0.908776	236	2.60024	223.75	2.52022	-0.0223217	0.943192
AC204530.4_FG006	2203	155.5	4.92607	176	5.66046	0.209243	0.495166	203.25	7.35713	163.5	6.14899	-0.268663	0.287636	25	1.13758	28	0.814302	-0.27873	0.623653	50.5	1.96074	52.25	2.18872	0.0998469	0.903819
AC204539.4_FG002	656	12.25	1.32605	18.75	2.00934	0.583848	0.40216	3.5	0.413548	5.75	0.704034	0.848343	0.314982	15	2.21472	27.5	2.66792	0.277904	0.638829	17.5	2.24989	25.5	3.21996	0.511335	0.504364
AC204539.4_FG003	2869	54	1.31201	53.5	1.32485	0.0200319	0.980239	9.75	0.277654	13.5	0.385063	0.488335	0.319708	40	1.28132	80.25	1.78604	0.462695	0.0795585	62.75	1.85318	72.5	2.24405	0.301054	0.348138
AC204604.3_FG008	897	184.25	14.2565	156.5	12.4342	-0.201423	0.139013	95.25	8.44601	77	7.04815	-0.259473	0.130097	76.75	8.10973	95.25	6.78884	-0.242996	0.136779	90.75	8.69688	95.75	9.57532	0.140587	0.539482
AC204611.4_FG001	2352	1	0.0291524	2	0.0602271	0.876744	0.57863	37.25	1.27464	70.75	2.41087	0.932721	0.0568358	336.25	12.9885	456	12.4299	-0.0787197	0.73543	43	1.55948	27.25	1.07458	-0.598986	0.408804
AC204621.4_FG006	978	7.5	0.533046	4.5	0.323248	-0.875255	0.288459	3	0.245165	3	0.254659	-0.0033465	0.998415	4.75	0.408848	7.25	0.474014	0.0947014	0.922288	1.25	0.106752	1.5	0.146909	0.438821	0.789877
AC204687.3_FG001	1972	2.5	0.0851512	1.75	0.062374	-0.382531	0.769394	1.5	0.0618433	1.75	0.0757449	-0.0282338	0.986706	6	0.298564	7.25	0.23283	-0.315791	0.670186	3	0.127746	3.25	0.143469	0.196281	0.902526
AC204710.4_FG003	665	0.5	0.0531672	0.5	0.0536373	0.0531458	0.984995	0.5	0.0611303	0.75	0.0901007	0.454591	0.657652	42	6.14086	74.5	7.11248	0.216251	0.485216	5	0.630924	5	0.710032	0.198301	0.860551
AC204711.3_FG002	5059	5.25	0.0726865	7.75	0.108913	0.546436	0.569672	2.25	0.0357508	2	0.0312794	-0.382651	0.757938	14	0.249249	22.5	0.284559	0.0829889	0.914612	5	0.0820622	6	0.0960128	-0.178104	0.91984
GRMZM2G127776	562	0.75	0.0916382	3.25	0.423561	1.28023	0.559573	1	0.14404	9.75	1.51062	2.59329	0.101069	0.75	0.132821	8.25	0.940014	2.70265	0.0705257	3.75	0.605206	42.75	6.42169	3.76816	0.00253964
AC204712.3_FG002	629	68.75	7.61382	88.25	10.0124	0.286819	0.516345	17.75	2.25084	14	1.82574	-0.208856	0.802123	7.5	1.14489	12.25	1.25083	0.179341	0.838333	11	1.49111	16	2.44014	0.693785	0.422978
AC204845.3_FG008	1096	0.75	0.0469897	1.25	0.0783709	0.331142	0.840259	2	0.143669	1.75	0.130222	0.0444432	0.979768	3.5	0.264626	7.75	0.452372	0.887351	0.241393	27.25	2.10476	18	1.47826	-0.506134	0.470723
AC204868.3_FG004	1298	46.25	2.44225	52	2.83652	0.239623	0.657913	40.25	2.5059	52.75	3.32838	0.474598	0.26604	14.75	1.02458	28.5	1.40573	0.472194	0.407737	11.25	0.738261	16.5	1.26915	0.595131	0.478016
AC204891.4_FG001	5652	224.5	2.76987	227.5	2.86367	0.0318384	0.954094	35.25	0.492513	37.75	0.535206	0.122645	0.881715	229	3.53767	390.25	4.41114	0.300099	0.207315	310	4.71461	271.5	4.1612	-0.148613	0.685353
AC204953.3_FG002	693	0.75	0.0816063	0.5	0.0514701	-0.339686	0.825903	1.5	0.169353	2.25	0.285447	0.273839	0.823131	6.75	0.914483	11.75	1.08049	0.145864	0.850265	10.25	1.25667	13.25	1.71119	0.49706	0.552387
AC205008.4_FG002	3139	29.25	0.64374	35.25	0.788379	0.217857	0.801419	55.5	1.42501	48.25	1.25423	-0.147238	0.815756	15.5	0.492015	39	0.786864	0.675773	0.271644	1.75	0.0457787	4.5	0.132067	1.83645	0.145733
AC205033.4_FG004	381	11.25	2.07189	11.75	2.22117	0.0795126	0.934402	2.25	0.462651	3.5	0.775401	0.634797	0.395878	6	1.35117	10.75	1.81699	0.431789	0.45819	12.5	2.80026	11.25	2.67861	-0.035336	0.974937
AC205057.3_FG002	1227	93.75	5.30377	145	8.34417	0.608181	0.0396606	53.75	3.49481	80.75	5.35817	0.659041	0.0629219	34.5	2.56487	68.75	3.59143	0.459516	0.252285	49.25	3.38838	81.25	5.87	0.875345	0.0297912
GRMZM2G078592	3517	4.5	0.090784	6	0.119894	0.253299	0.865757	6	0.136507	6.5	0.152172	0.182953	0.888792	2.25	0.0521782	12.75	0.230347	2.45531	0.0099452	5.25	0.126931	6.5	0.15116	-0.11572	0.955234
AC205077.3_FG003	674	35	3.58189	49.5	5.20473	0.527951	0.148119	15.75	1.84508	17.25	2.08734	0.196838	0.739148	49	6.81787	72.75	6.90626	0.075407	0.832824	36	4.56375	53.5	6.81965	0.617339	0.108655
AC205100.3_FG001	5292	8.25	0.106049	6.75	0.0915489	-0.201655	0.812622	14.25	0.217727	13	0.207551	-0.152126	0.811439	6	0.100767	10	0.121582	0.158448	0.810995	8.75	0.142154	8.5	0.14294	-0.0144929	0.990749
AC205122.4_FG003	2254	664	20.5831	707.75	22.3569	0.123189	0.281717	600	21.3385	652.25	23.8972	0.165424	0.116805	538.75	22.6379	800	22.7278	0.0106962	0.939234	637.75	24.3789	666	27.0911	0.139469	0.271469
AC205122.4_FG007	2373	4.5	0.133318	7	0.208932	0.702764	0.177472	1.75	0.057002	2	0.0700591	0.430868	0.529934	0.5	0.0207576	0.5	0.0135015	-0.583914	0.404138	0.5	0.0183516	0.5	0.0203697	0.132375	0.929626
AC205122.4_FG009	1511	0.75	0.03419	1	0.0457661	0.132976	0.962712	5.25	0.291475	5.25	0.289984	0.792187	0.449767	5.5	0.353471	11.25	0.479042	0.676027	0.428071	1.5	0.0872905	3.25	0.201184	1.28139	0.353084
AC205122.4_FG010	32027	20.5	0.0448551	25	0.0556015	0.344408	0.76988	17.75	0.0437961	28.25	0.0704443	0.611904	0.510442	42.25	0.124145	58.5	0.117134	-0.133382	0.856115	508.75	1.35452	409	1.13499	-0.228441	0.488773
AC205154.3_FG005	1118	1	0.0695439	4.75	0.293332	1.70556	0.647717	672.75	48.8266	746	54.8436	0.147609	0.76097	354	33.2278	292.25	16.7906	-0.49474	0.345744	2.25	0.178108	5.75	0.447783	0.568558	0.913589
GRMZM2G512113	765	0.5	0.0462172	0.75	0.0702712	0.426077	0.775554	0.5	0.0531394	0.5	0.0545485	-0.0338011	0.98589	7.75	0.915806	57	4.77269	2.45479	3.74441e-05	0.5	0.0569261	0.5	0.0631861	0.0301682	0.989592
AC205320.3_FG004	625	279.75	31.0341	320.25	36.2803	0.219521	0.265542	78.75	10.0742	115	14.855	0.577704	0.0440905	54.5	8.12102	69.75	7.1552	-0.190656	0.604735	31.5	4.3414	42.75	6.12787	0.544323	0.294055
AC205326.3_FG002	978	293.25	20.9676	279.5	20.3977	-0.0481815	0.80613	191.5	15.7633	205.5	17.2309	0.131976	0.425242	146	13.677	247.75	16.1981	0.233183	0.124271	190.5	16.7904	192.75	17.2352	0.0610985	0.821378
AC205362.4_FG002	1987	29	1.02696	26	0.927004	-0.119803	0.928458	18.25	0.741185	14.75	0.59235	-0.333819	0.757703	8.75	0.409696	16.75	0.540952	0.475711	0.634745	719	30.5632	447.75	19.9875	-0.569247	0.0129637
AC205376.4_FG008	1168	138.5	8.22972	99	6.06274	-0.463293	0.0834103	12.75	0.911929	16	1.11119	0.380845	0.547082	64.5	5.15592	66	3.59088	-0.510929	0.0998991	31.25	2.27186	32.25	2.37686	0.091612	0.919142
AC205379.3_FG012	799	10.25	0.874432	13.75	1.22293	0.382387	0.757476	1	0.0960715	2.75	0.282264	1.32634	0.335061	2.75	0.27821	3.5	0.281986	-0.00995909	0.995536	2.75	0.309532	2.75	0.284209	0.148679	0.954761
GRMZM2G121312	1849	33.5	1.2445	115.5	4.421	1.64322	0.0111063	44.25	1.90815	119	5.20548	1.48597	0.00749089	2	0.0931331	17	0.577621	2.4478	0.0486723	35.75	1.62559	28.75	1.43704	-0.17627	0.908417
AC205419.3_FG001	4436	1723.25	27.1498	1643.75	26.4118	-0.0410104	0.812065	3548.25	64.3263	3874.5	72.4431	0.166027	0.081933	3536.75	75.7357	4716.5	68.1681	-0.146113	0.10594	5476.25	106.637	5002.75	101.947	-0.0695651	0.589916
AC205471.4_FG003	1764	14.75	0.564987	18.75	0.760712	0.463995	0.6838	12.75	0.571855	12.75	0.610054	0.0494642	0.976308	117	6.50799	133.25	4.85198	-0.304623	0.44563	24.75	1.21105	32.5	1.60976	0.361693	0.745749
AC205471.4_FG007	640	10	1.06162	15.5	1.69828	0.574659	0.723115	4.75	0.575593	6	0.754221	0.793213	0.648689	254.75	36.4348	479.5	47.8052	0.424733	0.180838	446.5	59.5447	531	75.9211	0.325616	0.346731
AC205484.3_FG005	8924	30	0.233431	26.75	0.213178	-0.134628	0.814456	8.75	0.0806003	8.5	0.0785233	0.0477297	0.960104	22	0.218379	44	0.313645	0.506437	0.164788	64	0.608633	60.5	0.584444	-0.0366523	0.952541
AC205500.3_FG002	1601	76.25	3.29048	94.25	4.17005	0.335135	0.292825	68	3.39818	79.5	4.0106	0.233697	0.487716	24.5	1.48701	45	1.79724	0.379414	0.355577	44.75	2.40709	63.75	3.5812	0.555475	0.159843
GRMZM2G085218	1098	4	0.25258	6.25	0.407527	0.704551	0.604896	1.25	0.0906738	4.75	0.373767	1.88002	0.129322	3	0.261473	22.5	1.32072	2.4469	0.0118185	1	0.0781295	7.75	0.562171	2.7431	0.0516604
AC205521.3_FG003	4622	1827.75	27.6277	1848.75	28.456	0.048045	0.754102	2567.5	44.6335	2515	45.0007	0.00773277	0.966184	1212	24.5939	2044.25	28.336	0.195132	0.0633064	2821.5	52.7424	2569.5	51.3153	-0.0634272	0.665524
AC205534.3_FG001	576	3.75	0.464876	4	0.493373	0.0387962	0.984985	5.25	0.743503	6	0.860174	0.215226	0.769433	16	2.67131	19	2.11737	-0.203055	0.669448	15.25	2.28343	16.75	2.71409	0.208671	0.77275
GRMZM2G343972	2418	4.75	0.133964	2.25	0.0673293	-1.19371	0.256027	37.75	1.23055	8.5	0.29391	-2.21152	0.000502666	1	0.0341807	0.75	0.0199901	-0.868193	0.466241	1	0.0370795	2.5	0.106521	1.45342	0.257471
AC205544.3_FG004	930	4.5	0.337542	3	0.226324	-0.632425	0.667763	40.25	3.55697	25.5	2.23956	-0.61462	0.34588	4.25	0.482142	3.75	0.254499	-0.214789	0.874932	8.25	0.754756	4.25	0.408166	-0.490177	0.766252
AC205558.3_FG002	399	54.25	9.60297	76	13.4788	0.527849	0.123882	62.25	12.3802	67.25	13.814	0.197919	0.598038	42	10.0973	63	10.1153	0.0978176	0.814558	62.5	13.3534	65.5	14.3364	0.134434	0.806538
GRMZM2G164909	1680	2.25	0.0916081	11	0.471202	2.53896	0.013948	1.5	0.0699189	14	0.697039	3.4732	0.00060272	3.25	0.178381	29.75	1.14649	2.43591	0.00365453	3.25	0.161455	17	0.882383	2.4437	0.0124531
AC205608.4_FG004	2006	408.25	14.2296	410.25	14.538	0.0307089	0.951558	618	24.696	666	27.2713	0.152214	0.511868	711.25	31.7152	1181.25	37.6923	0.242797	0.188074	1106.25	47.2716	811.75	35.8222	-0.356183	0.0898371
GRMZM2G425366	1816	0.75	0.0288668	0.75	0.0288605	0.0736347	0.982915	0.5	0.0223853	1.5	0.06892	1.18918	0.291189	1.25	0.0596399	9	0.314664	2.4236	0.00571818	14.5	0.687739	9.75	0.542641	-0.535412	0.566568
AC205664.3_FG001	345	5.5	1.07582	17.25	3.49617	1.58158	0.105403	6.5	1.48323	13.75	3.1811	1.16993	0.207327	4.25	1.1038	11	2.0596	0.826513	0.397751	20	4.90334	24.5	6.12119	0.698157	0.485841
AC205673.3_FG006	837	62.5	5.14221	70	5.95405	0.167465	0.669928	23.5	2.25679	35.25	3.42374	0.640157	0.108613	33	3.66904	53.75	4.09516	0.207641	0.572594	31.25	3.20707	38.25	3.92224	0.30792	0.561598
GRMZM2G069082	971	1	0.0706144	0.75	0.0563204	-0.372412	0.813321	0.5	0.0418658	1	0.0859672	0.80691	0.484942	2.5	0.289786	10.25	0.676936	2.4213	0.00267628	0.75	0.0655887	0.75	0.0709655	0.0859982	0.971238
AC205703.4_FG001	1724	25.5	1.04113	30.25	1.2455	0.279446	0.593601	35.25	1.59981	39	1.90076	0.241939	0.570727	8.5	0.473253	14.75	0.543254	0.187889	0.760255	104.5	5.18925	79.25	3.97156	-0.354635	0.264267
GRMZM2G181540	1796	0.5	0.0196861	1	0.040187	0.796719	0.671184	0.5	0.0226346	1.25	0.0565877	0.981031	0.524818	12.25	0.645717	106.5	3.83143	2.4195	0.000222145	6	0.290485	21.75	1.00508	1.78137	0.0621665
AC205703.4_FG005	3025	501.5	11.5823	517.75	12.189	0.0706952	0.686551	352	9.21889	418.5	11.3816	0.302386	0.031905	271.5	8.17352	477.5	10.0927	0.274799	0.0561521	651.25	18.6064	562.5	16.7107	-0.143405	0.346541
AC205703.4_FG006	3022	558.75	12.8805	630	14.7976	0.18717	0.523576	913	24.2525	845.25	23.0112	-0.0873804	0.741241	679	20.587	1162	24.6918	0.23139	0.27278	272.5	7.88433	268.25	7.78305	0.0200687	0.97935
AC205703.4_FG010	3687	1222	23.3088	1249.75	24.1287	0.0539082	0.842457	1581.5	33.9609	1432.75	32.1908	-0.0905245	0.651177	598.75	15.182	1037.25	17.9796	0.246038	0.203941	859	19.9852	904	21.9417	0.139649	0.615492
AC205712.3_FG003	1467	0.5	0.024101	0.5	0.0243141	-0.00103813	0.999736	3.25	0.17864	2.75	0.148256	-0.31652	0.698991	0.75	0.0510668	0.5	0.0218399	-0.950358	0.238741	15	0.852843	13.75	0.799364	-0.0787989	0.94001
AC205722.3_FG004	51163	53.25	0.0725287	55.75	0.0781306	0.0665518	0.915009	54	0.0820326	48	0.0781703	-0.0689129	0.899557	72.25	0.126285	102.5	0.128276	-0.0121398	0.976672	103	0.172411	105.75	0.181577	0.0988811	0.83526
AC205725.3_FG010	3485	678.75	13.5722	771.75	15.7959	0.210771	0.0774174	749.5	17.2072	781.5	18.3891	0.10012	0.409759	538.5	14.5007	817.75	15.0109	0.0525849	0.688658	715.5	17.6124	765	19.5515	0.163648	0.230964
AC205730.3_FG002	16520	374.5	1.59218	330.75	1.429	-0.156681	0.518453	183.75	0.869926	214.75	1.06796	0.305294	0.250765	198.25	1.10393	368	1.42403	0.367996	0.0894734	217.25	1.13317	246	1.30455	0.226968	0.48129
AC205735.3_FG006	1389	188	9.42872	143.5	7.31789	-0.37499	0.102467	21.25	1.21747	25.25	1.47487	0.273421	0.62329	48.75	3.20647	71.75	3.29614	0.0101062	0.982946	65.25	3.9982	54.5	3.36085	-0.245288	0.616483
AC205813.4_FG008	1647	17.5	0.763522	15.25	0.658432	-0.111949	0.878363	17	0.824548	17.75	0.894568	0.151428	0.789976	13	0.69433	18	0.696124	0.0361497	0.953201	19.5	0.992345	13	0.684902	-0.474493	0.424797
AC205833.3_FG002	643	18.75	2.01724	20	2.19491	0.138492	0.864007	8.5	1.02728	6.75	0.847049	-0.23666	0.777823	32.25	4.73995	30.25	3.01716	-0.643837	0.114948	19.75	2.63135	23.75	3.64991	0.350518	0.618214
AC205853.3_FG014	2961	16.75	0.398624	20.25	0.485865	0.258499	0.711362	7	0.19323	10.25	0.284424	0.563541	0.390652	31.75	0.96785	45	0.972452	-0.0065643	0.990446	21.75	0.618597	19	0.548194	-0.179647	0.83529
AC205886.3_FG001	8729	459.75	3.68402	486.25	3.96099	0.0921712	0.872421	225	2.02713	256	2.3791	0.26149	0.646186	542.5	5.70388	921.5	6.76509	0.216677	0.505221	534.25	5.18835	655.75	6.27314	0.267154	0.57548
AC205982.3_FG014	576	169	20.5765	180.25	22.1376	0.0782225	0.814482	178.5	24.6548	142	20.1964	-0.290546	0.213124	90	14.8922	120.25	13.3797	-0.133181	0.652526	166.25	24.8057	181.25	28.2538	0.185592	0.54297
AC206030.4_FG001	1593	20.25	0.894669	18	0.790481	-0.259524	0.764194	4.5	0.23588	4.75	0.247625	0.174125	0.88507	0.75	0.0502407	1	0.0407792	-0.224582	0.870569	2	0.103295	2.25	0.117286	0.328112	0.855421
AC206031.3_FG007	840	3.5	0.295732	5.25	0.431014	-0.12495	0.953519	5.75	0.554856	4	0.389423	-0.640198	0.560799	2.75	0.340829	12	0.908099	1.73509	0.0513389	6.5	0.677145	2.5	0.244439	-1.43898	0.244152
AC206165.3_FG007	1659	1	0.0438202	1.25	0.052225	0.201507	0.936879	1	0.0490382	1	0.0531229	0.0173947	0.993984	18.75	1.09283	36.75	1.42769	0.572979	0.380792	8.25	0.454777	9.5	0.537219	0.279883	0.860403
AC206165.3_FG009	378	0.5	0.0935348	0.5	0.0943619	0.110579	0.982915	1	0.226037	1.25	0.270753	0.459101	0.835868	0.75	0.211729	1.75	0.300663	0.126924	0.953201	35	7.58062	45	11.2611	0.745639	0.436205
AC206165.3_FG019	1498	9.75	0.440959	11	0.523764	0.389033	0.749656	3	0.163059	2	0.102071	-1.08723	0.381243	13.25	0.878935	27	1.15226	0.473004	0.519574	5.25	0.289566	3.25	0.17945	-0.896051	0.545761
AC206194.3_FG003	1259	0.5	0.0280827	0.75	0.042222	0.39097	0.800943	0.75	0.0500769	0.5	0.033145	-0.398511	0.761185	0.5	0.0391246	0.5	0.025448	-0.562719	0.60796	13.5	0.92703	7.5	0.478545	-1.25189	0.0980801
GRMZM2G027683	1768	418.75	16.497	603.25	24.1483	0.540103	0.0159685	152.25	6.92256	212.5	9.73055	0.52265	0.126302	2	0.104642	14.25	0.519163	2.41348	0.0283522	0.75	0.0358692	3.5	0.162419	1.83276	0.300293
AC206223.3_FG001	2398	66.75	1.94014	77	2.27682	0.23761	0.807341	104.5	3.47828	88.25	3.02684	-0.157797	0.839394	219	8.3152	367.25	9.78257	0.428827	0.257134	808.5	28.9835	769.75	28.5847	0.00648281	0.990749
GRMZM5G893117	1323	152.75	8.01367	176	9.32939	0.165661	0.726055	8	0.501126	6.5	0.399014	-0.117774	0.945688	1	0.0690408	9	0.440637	2.40723	0.0401788	2.75	0.174986	2.25	0.167694	-0.159363	0.952172
AC206223.3_FG006	2561	262	7.13479	304.5	8.45838	0.24379	0.251423	412.75	12.8699	454.75	14.6387	0.184887	0.266242	485.25	17.6732	841	20.9554	0.24262	0.0723648	260.25	8.75202	332.75	11.4653	0.428092	0.0400221
AC206223.3_FG007	756	2.25	0.198903	4.5	0.415285	1.10296	0.405689	3.5	0.389488	10.5	1.11069	1.41081	0.157469	3.5	0.461175	5.5	0.463175	0.038449	0.978908	3.25	0.352369	6.25	0.828526	1.43725	0.254974
AC206223.3_FG008	3420	3.5	0.0699036	7.75	0.16083	1.11734	0.207727	56.5	1.35242	65.75	1.57152	0.217998	0.628728	58	1.60819	75.25	1.40805	-0.161312	0.689124	72.25	1.78813	90.25	2.42366	0.388007	0.366662
AC206223.3_FG010	445	241.5	37.8198	247	39.4123	0.0648592	0.74011	244.25	44.1816	221	41.0028	-0.105527	0.502484	110.75	23.7606	155.75	22.4293	-0.0652225	0.750378	156.75	30.3715	136.75	28.7016	-0.144913	0.543911
AC206227.4_FG001	3970	22.5	0.394793	18.25	0.33074	-0.332852	0.611549	10.75	0.21301	7.25	0.148208	-0.38248	0.611245	11.5	0.265315	10.5	0.167861	-0.66355	0.261331	11.25	0.247785	11.25	0.233963	-0.307181	0.760691
AC206259.3_FG003	11733	2047	12.1947	1926.5	11.7156	-0.0638815	0.528716	1470.5	10.0011	1384.75	9.72942	-0.041545	0.702694	993.75	7.89736	1620.5	8.83019	0.159755	0.065628	1362	9.99884	1336.25	10.1305	0.0286392	0.861517
AC206325.3_FG003	3566	63	1.2239	65.75	1.30443	0.0884528	0.8398	60	1.34155	39.25	0.901719	-0.545604	0.0811329	33	0.912646	35.75	0.636538	-0.4523	0.19016	26.25	0.625271	22	0.559241	-0.133298	0.856368
AC206332.3_FG005	2834	1.25	0.0317304	2.25	0.0547291	0.38315	0.851539	1	0.0286706	1.25	0.0356311	0.265484	0.895942	36.25	1.13842	31.75	0.724	-0.650755	0.277668	2.5	0.0745833	2.25	0.0716859	-0.291342	0.90349
AC206350.3_FG005	1089	0.75	0.0519313	0.5	0.0327537	-0.538927	0.88883	0.5	0.0373294	22.25	1.49193	2.39689	0.269934	55.25	5.14218	98.75	5.86405	0.566862	0.461559	101	8.02326	160.5	13.426	0.918164	0.187035
GRMZM5G843892	2532	5.75	0.1624	4.25	0.119863	-0.462046	0.723888	6.25	0.198216	1.5	0.0489149	-2.2016	0.036843	4	0.155431	4.75	0.121645	0.0768376	0.953786	48	1.66363	50.5	1.68527	0.0622524	0.952541
AC206425.3_FG004	1489	106.25	4.9949	85.75	4.11786	-0.303725	0.145439	39.75	2.16327	35	1.91568	-0.166991	0.618826	32.25	2.07409	47.25	2.02147	-0.0142339	0.970451	46.75	2.72413	42.75	2.53048	-0.0725694	0.888322
AC206582.2_FG002	617	6	0.664336	8	0.911123	0.493361	0.564753	4.75	0.608411	3.25	0.443954	-0.461365	0.602052	9	1.37649	13.5	1.39594	0.202366	0.775192	6.25	0.852738	10.75	1.70668	0.972195	0.208829
AC206642.4_FG001	2194	1693.75	53.984	1442.25	46.8873	-0.20841	0.184921	827.25	30.3329	700.5	26.3848	-0.189308	0.302308	422.75	18.0458	580.25	16.8709	-0.104711	0.63618	424.75	16.7052	384.75	15.8781	-0.070965	0.859212
AC206700.3_FG003	907	1	0.0857223	0.75	0.0602945	-0.156362	0.939235	0.75	0.0695114	1.5	0.132138	1.03335	0.342524	12.25	1.33907	9.5	0.675888	-0.988918	0.110171	2.25	0.204705	2.25	0.224156	0.275318	0.872128
AC206763.3_FG002	26892	3.25	0.00853436	5	0.0130978	0.649331	0.455	2.5	0.0073763	4	0.011768	0.228791	0.830438	16.5	0.0564175	21.25	0.0505884	-0.115713	0.848192	11.75	0.0381241	16.5	0.0537922	0.533514	0.466458
AC206764.4_FG001	2067	134.5	4.50737	108.75	3.73552	-0.273319	0.200196	19.25	0.751442	21.75	0.858448	0.176836	0.711914	31.75	1.48564	38.25	1.18429	-0.288294	0.370439	33.75	1.4284	32.25	1.35322	-0.0314584	0.965692
AC206788.3_FG008	270	176	45.2769	96	25.2487	-0.863426	0.00202883	42	12.7334	26	7.81965	-0.705894	0.126109	15.5	5.57192	18.5	4.36407	-0.358406	0.55341	11.5	3.66547	11.75	3.62766	-0.122385	0.930223
AC206788.3_FG015	3506	112.5	2.24203	169.5	3.41475	0.564244	0.733055	120.25	2.66459	251.5	5.9053	1.4176	0.226225	1086.5	28.659	811	14.8668	-0.805981	0.145052	143.5	3.5377	56.5	1.31685	-1.12731	0.631618
AC206840.3_FG002	321	290.75	62.7818	273.25	60.6831	-0.0620089	0.761707	131.5	33.2254	132	33.8906	0.0537244	0.840312	96.75	27.0193	179	35.5789	0.373512	0.0506831	130.25	34.7905	129.75	36.2613	0.0619675	0.863972
AC206901.3_FG005	1565	103.75	4.65538	95.5	4.31722	-0.132057	0.791922	291.75	14.9057	200.75	10.4103	-0.52228	0.0202364	299	18.2864	415.75	17.0367	-0.067405	0.761562	297	16.2584	244	13.9624	-0.231334	0.417205
GRMZM2G384528	1417	3.25	0.169634	14.5	0.723491	2.16589	0.0385897	3	0.169351	8	0.472099	1.57686	0.145264	3.75	0.232012	25	1.13941	2.40423	0.0124185	19.5	1.18159	80.25	4.78987	2.02364	0.00278249
AC206951.3_FG017	921	3.75	0.275454	4	0.314352	-0.263148	0.876246	25	2.19563	19.75	1.76885	-0.414569	0.578924	100.25	10.0078	99.25	6.90053	-0.572745	0.0951451	39.5	3.61391	41.75	3.97032	0.255913	0.767646
AC206968.3_FG003	1281	1427	78.0922	1330.25	74.104	-0.0765648	0.54322	1136.5	71.7329	1018.75	65.7529	-0.127804	0.246436	591.25	43.2786	914	45.6591	0.0791303	0.528395	789	53.2402	736.5	51.9522	-0.0426408	0.838904
AC206980.3_FG007	576	17.25	2.08505	17.5	2.13956	0.0426389	0.976762	0.5	0.0705758	0.75	0.104022	0.428461	0.74209	1.25	0.219148	4.25	0.475118	1.54296	0.0744166	1.5	0.214985	2.25	0.356576	1.04037	0.382098
AC206989.4_FG002	674	151.25	15.708	171.25	18.0651	0.201206	0.238128	150.5	17.7039	149.75	18.2132	0.0500826	0.815118	155	21.3463	258	24.4839	0.194613	0.158999	209.25	26.816	214.5	28.8388	0.10333	0.601066
AC206999.1_FG002	3914	20.5	0.369504	15.25	0.277899	-0.419015	0.30785	14.25	0.288568	14.25	0.298394	0.0647118	0.914164	10.75	0.257966	13.75	0.224489	-0.160498	0.724618	17	0.372776	10.5	0.228333	-0.686601	0.136287
GRMZM2G039246	1966	0.5	0.0179838	0.5	0.0181428	0.0130934	0.997857	0.5	0.0206773	0.75	0.0328605	0.379758	0.711095	2.5	0.125412	19.5	0.635903	2.40338	6.9667e-05	1	0.0456044	2.5	0.106176	1.28757	0.143029
AC207043.3_FG002	1691	20	0.826812	27.25	1.14163	0.5395	0.587126	11.25	0.526691	35	1.7871	1.58661	0.0525955	345.75	19.0154	370.75	14.0563	-0.440739	0.0715126	86.75	4.48143	111.5	5.83746	0.43368	0.474897
AC207107.4_FG001	816	15.25	1.27918	23.75	2.05393	0.59693	0.293881	10.5	1.03004	15.75	1.57005	0.620786	0.287636	18.5	2.25474	24.75	1.94154	-0.0590606	0.923999	15	1.57547	24.5	2.83023	0.756496	0.194722
AC207188.3_FG002	552	11.5	1.46598	7.5	0.966289	-0.689659	0.249082	10.5	1.55795	4.75	0.714505	-1.09373	0.0527952	0.75	0.119481	1.25	0.144602	0.189975	0.851634	0.75	0.125942	1.25	0.194251	0.671693	0.576156
AC207225.3_FG003	1724	39.25	1.61781	47.75	1.97476	0.30202	0.626318	13.25	0.604491	15.5	0.722018	0.231474	0.801886	37.25	2.01774	55	2.04203	0.0708611	0.906601	49.75	2.45667	46.5	2.19917	-0.275442	0.717146
AC207254.3_FG005	765	8.5	0.793082	6.25	0.583036	-0.408526	0.611574	6.75	0.665794	7	0.76102	0.436218	0.555422	11.25	1.31954	15.75	1.31042	-0.00362552	0.996496	17	1.89439	20.25	2.31757	0.332328	0.649004
AC207260.3_FG003	471	22.75	3.36321	29	4.34961	0.351761	0.462575	15	2.52456	19	3.252	0.398619	0.427443	46.5	9.1444	47.25	6.42147	-0.472989	0.125868	42	7.60394	52.5	9.80609	0.384332	0.34305
GRMZM2G048836	2449	0.75	0.0214055	0.5	0.0145646	-0.34465	0.819518	0.5	0.0165993	0.75	0.0244659	0.475609	0.697125	1.5	0.054481	9.75	0.254552	2.37352	0.0024315	12	0.402385	18	0.650473	0.974988	0.135482
AC207309.3_FG007	936	0.5	0.0377737	0.75	0.0584264	0.370871	0.832005	2.25	0.192799	2	0.167635	-0.411447	0.73825	13.5	1.32627	14.5	0.989806	-0.0025046	0.997995	5.5	0.501706	2.75	0.242139	-1.16204	0.279485
AC207321.3_FG003	1542	23.75	1.05024	19.25	0.887716	-0.207189	0.723234	9.5	0.47746	8.75	0.456247	0.00105787	0.999215	11.5	0.661354	21.5	0.89388	0.462068	0.311512	17.5	0.98114	19.75	1.21759	0.250828	0.707875
GRMZM2G061396	1326	17.25	0.889185	206.5	11.0086	3.64118	1.91426e-07	76.5	4.69293	692.5	42.7203	3.28065	2.47945e-11	19.5	1.46213	145	6.99718	2.3733	3.68878e-05	26.5	1.6953	132.5	9.37347	2.43574	1.66337e-05
AC207342.3_FG007	3274	221.5	4.71531	228.5	4.97353	0.0761031	0.709402	158.75	3.90664	183	4.56909	0.227402	0.175657	123.5	3.57814	211	4.12188	0.217968	0.186585	140.75	3.68275	150.5	4.07998	0.155579	0.526687
AC207342.3_FG008	2051	103.25	3.54482	199	6.88425	0.975751	0.0409841	386	15.0936	560.25	22.3968	0.566189	0.03559	1436.25	67.232	2177.25	68.1538	0.0368099	0.873326	786.75	32.9468	1026.25	44.8437	0.427227	0.0855246
GRMZM2G089132	3760	246.25	4.57259	285	5.40304	0.232615	0.55588	78.75	1.67308	39.75	0.898771	-1.07001	0.0790782	16.5	0.421766	141.75	2.43442	2.36532	0.00111228	24.75	0.572133	48.75	1.07659	0.837428	0.385304
AC207427.3_FG005	555	13.5	1.69467	14.75	1.89581	0.142294	0.82703	14.5	2.03475	12.5	1.85801	-0.110343	0.853853	3	0.51959	5.5	0.637008	0.244394	0.696782	7.25	1.15267	6	1.02388	-0.213129	0.805188
AC207472.3_FG001	1052	13	0.846361	11	0.746027	-0.265415	0.796844	25.25	1.88293	18	1.43445	-0.399893	0.542787	2	0.158826	7.5	0.460212	1.42325	0.104642	114.25	9.43288	80.5	6.9001	-0.493116	0.201079
AC207533.2_FG002	363	19.75	3.76925	16.5	3.20659	-0.349082	0.654655	10.25	2.24417	10.25	2.26291	-0.0503902	0.967624	26.25	6.86962	25	4.40587	-0.654171	0.185911	16.5	3.94963	16.75	4.35203	0.0899335	0.944062
AC207546.3_FG004	7157	25.75	0.248894	28.25	0.283552	0.149142	0.781821	22.5	0.256813	22.5	0.25623	-0.00786033	0.991642	22.25	0.304583	38.25	0.341677	0.245981	0.498705	27.75	0.33097	24.5	0.302303	-0.120658	0.856782
AC207619.3_FG001	1260	18.5	1.02682	22.25	1.24635	0.257467	0.614535	23.25	1.47893	19.75	1.28381	-0.207602	0.651625	20.25	1.51671	34.25	1.7362	0.196402	0.611365	31.75	2.17662	39.5	2.77769	0.37961	0.351176
AC207628.4_FG003	10515	219.25	1.45109	189	1.27917	-0.190742	0.242111	31.75	0.244315	35.75	0.274604	0.181365	0.617877	45.5	0.40399	50.75	0.307867	-0.412225	0.109587	52	0.425683	46.25	0.385172	-0.121627	0.783932
AC207628.4_FG005	2456	15.25	0.43795	10.25	0.294959	-0.619127	0.532865	2.25	0.0750601	2.25	0.075653	0.292399	0.860328	2.75	0.0984355	3.75	0.0984662	0.637516	0.602117	9.5	0.337646	11.75	0.497539	0.721357	0.55611
GRMZM2G580456	1008	1.5	0.11008	1.25	0.0886258	-0.373804	0.812065	2	0.161266	4.25	0.339916	0.973465	0.295199	1.75	0.131682	7.5	0.479125	2.36526	0.00715167	4.75	0.393825	5	0.438827	0.269009	0.854682
GRMZM2G126481	2280	26.25	0.79202	37	1.14691	0.48805	0.40243	6.75	0.239107	13	0.456821	0.907865	0.21549	1.75	0.0722538	13.25	0.372696	2.3643	0.00495124	4.25	0.163736	8.5	0.339648	1.06887	0.259927
AC207628.4_FG011	3925	296.25	5.26282	229.75	4.16767	-0.330707	0.229622	944.5	19.4068	812.25	17.1397	-0.193532	0.236671	479.75	11.46	887.5	14.5203	0.321296	0.0565592	825.25	18.0942	771.25	18.2022	-0.0378074	0.909328
AC207652.3_FG001	6178	365.75	4.15163	403.25	4.63962	0.160457	0.514661	827.25	10.6776	841.75	11.2391	0.0673555	0.724225	198.5	3.06142	323	3.33959	0.183083	0.464461	369.75	5.17455	372	5.37499	0.0733314	0.839864
AC207656.3_FG002	2403	226.75	6.62545	214.75	6.30485	-0.0706874	0.922534	411	13.4998	333.25	11.4262	-0.262401	0.44894	403	16.2743	514.25	13.7144	-0.177864	0.55831	530	18.9201	608.5	22.9529	0.248983	0.488643
GRMZM2G048549	3830	41	0.744203	320.25	5.9084	2.80494	0.00719642	22.5	0.482611	309.75	6.72275	3.70469	0.00186595	66	1.64571	531	8.85162	2.35337	0.00327596	110	2.50327	451.25	10.3152	2.08752	0.00584316
GRMZM2G108997	984	25	1.80117	75.5	5.52983	1.36274	0.0621818	35.5	2.85089	87.5	7.44221	1.37088	0.023348	23.75	2.0469	162.75	10.6456	2.35024	0.000599418	34.25	2.98076	62.25	5.21301	0.762658	0.378502
AC207733.3_FG001	5212	13	0.173	12	0.164156	-0.090523	0.911989	13.5	0.208159	14	0.226988	0.0179304	0.982861	13.25	0.235038	13.75	0.169778	-0.423045	0.356924	11	0.182585	10.5	0.179327	-0.0527242	0.960178
AC207755.3_FG005	2011	2	0.0716911	2	0.0697699	0.0983458	0.981913	22.75	0.934222	51.5	2.11817	1.14949	0.106173	58.5	2.71675	46.25	1.4799	-1.00289	0.0702845	186.5	7.89828	147	6.53536	-0.361167	0.455963
AC207756.3_FG001	2153	70.25	2.27706	83	2.74535	0.255836	0.444877	122	4.50278	94.25	3.5897	-0.328272	0.190792	27.75	1.18571	43	1.27375	0.199795	0.640126	128.5	5.10502	106.25	4.37574	-0.214703	0.512355
AC207767.2_FG001	3448	23	0.462916	22	0.456787	-0.0227476	0.985469	23.25	0.536449	23.5	0.558936	0.047247	0.936453	9.25	0.24922	14	0.257998	-0.0526244	0.929274	18.25	0.46074	13.75	0.353059	-0.349988	0.544708
AC207888.3_FG009	2052	0.75	0.025176	0.75	0.0266506	0.0422622	0.989237	0.5	0.0198108	0.5	0.0203361	0.0723272	0.960536	13.25	0.609555	22.25	0.688936	0.160523	0.746078	1	0.0407187	0.75	0.0335807	-0.270494	0.854641
AC207890.3_FG002	5497	4672.25	59.6743	4561.25	59.1683	-0.00630255	0.989498	4270.25	62.5271	3707	55.923	-0.168577	0.199844	1174.25	20.0865	1952.5	22.6412	0.176851	0.258087	1751.5	27.4835	1745.5	28.8165	0.068005	0.790374
AC208023.3_FG001	3410	964	19.7731	986.5	20.5963	0.0634213	0.628943	1063.5	25.1385	964.5	23.4052	-0.102735	0.325621	431.5	11.8341	739	13.8814	0.216367	0.0583	614.75	15.5702	591.75	15.6914	0.010725	0.966709
AC208031.3_FG002	942	18.75	1.36393	47.75	3.60507	1.06404	0.35667	1005.75	86.6626	804.5	70.805	-0.299628	0.242319	43.5	4.42909	100	6.84407	0.435491	0.581091	13.75	1.32126	15.25	1.29966	-0.474729	0.839285
GRMZM2G139813	8234	3	0.0248698	47.5	0.40632	3.96605	0.000247759	3.5	0.0355522	69.75	0.684955	4.56588	1.04472e-05	20.5	0.231994	157.25	1.22503	2.34791	0.000211994	158	1.64879	147.5	1.62961	-0.0384613	0.960653
AC208082.3_FG008	3054	36.25	0.828108	29.75	0.693141	-0.300668	0.480666	14.25	0.378156	13.75	0.35936	-0.0687847	0.925254	13	0.417668	25	0.524822	0.432027	0.315624	14.5	0.418125	12.75	0.364182	-0.0933852	0.926792
GRMZM2G158809	5506	102	1.28434	96.25	1.24576	-0.0699591	0.923341	21.5	0.313177	22.5	0.327482	0.0285692	0.982689	9	0.136636	29.25	0.337543	2.34205	0.00646973	102.5	1.58107	67	1.04209	-0.609702	0.249348
AC208110.2_FG006	5321	1984	26.0677	1905.25	25.4967	-0.0342309	0.908733	18.75	0.287188	16	0.248308	-0.184678	0.895416	10	0.154558	29	0.350155	1.75118	0.0890752	93	1.47461	106.5	1.73372	0.264532	0.740393
AC208110.2_FG007	1784	126	4.84125	159.25	6.31887	0.237757	0.726208	1205	54.4396	973.75	45.0101	-0.2726	0.210052	64.5	3.41218	135.25	4.84521	0.486162	0.393876	33.5	1.5975	92.5	4.62896	1.44363	0.0716024
AC208113.3_FG009	540	14	1.82077	26.25	3.45498	0.916533	0.0914824	33.25	4.81691	38.25	5.79651	0.303788	0.520741	143.25	26.1865	175.5	20.8018	-0.214326	0.342844	42	6.71595	69.5	11.3681	0.811781	0.0389442
AC208122.2_FG003	25961	35.5	0.0960164	31.5	0.0865251	-0.155616	0.782096	24.5	0.074006	19.5	0.059986	-0.321084	0.524531	24.5	0.0860013	27.5	0.0676572	-0.41055	0.325864	24.75	0.0835959	22.5	0.0757781	-0.0203055	0.984135
AC208201.3_FG001	2583	709.25	19.1296	610.75	16.7922	-0.191331	0.0696735	1025.5	31.964	854.25	27.2499	-0.234549	0.0082689	386.25	14.1331	504	12.4868	-0.166431	0.138568	356.5	11.8817	299	10.1839	-0.208341	0.18339
GRMZM2G012328	2115	5.25	0.172422	7.75	0.256083	0.441461	0.784666	1.25	0.0467398	1	0.0413607	-0.454096	0.826791	6.5	0.266611	36.25	1.09985	2.33871	0.0119138	0.75	0.0305756	1.75	0.0700783	0.822329	0.733262
AC208201.3_FG003	2574	9.5	0.261321	5	0.134477	-0.594645	0.871183	122.25	3.88677	162.25	5.13775	0.375321	0.679886	1031.75	37.2553	1528	38.04	0.119468	0.748934	2401.75	79.7177	2338.75	83.228	0.0519592	0.931838
GRMZM2G065227	579	2	0.229196	46.25	5.67124	4.87974	3.68532e-05	0.75	0.101653	4.75	0.697323	2.8635	0.0229129	2.5	0.371028	3.25	0.361551	-0.0417321	0.980978	1.25	0.189631	4.25	0.617931	1.77259	0.261497
AC208327.4_FG002	2442	2.75	0.0786914	2	0.0586939	-0.704553	0.537439	1.5	0.0479779	1.75	0.0587126	0.731618	0.508583	9.25	0.327663	18.5	0.485647	0.747636	0.228667	7.25	0.249363	10.25	0.360583	0.531274	0.593898
AC208327.4_FG003	13922	1952.5	9.82011	1707.25	8.74998	-0.172268	0.214389	620	3.58548	581	3.41454	-0.0558315	0.804178	672	4.49818	984.75	4.51298	0.0127949	0.952019	860.25	5.3306	810.75	5.23116	-0.0165141	0.960653
GRMZM2G024668	4660	879.5	13.0003	1629	24.853	0.934449	0.00352234	113.5	2.0026	677.25	11.7659	2.62833	2.09651e-05	95.75	1.91149	716.5	9.89569	2.33788	0.000270347	111.25	2.02416	602.75	10.9575	2.43862	0.0001838
AC208337.2_FG003	6131	46.25	0.528087	44.75	0.523126	-0.0365406	0.935008	55.75	0.732504	50	0.672889	-0.111104	0.679884	33.25	0.501835	65.5	0.683074	0.435099	0.0522968	67.5	0.948737	66.25	0.966346	0.0501561	0.900687
AC208341.4_FG005	501	141.5	19.7884	155.25	21.9853	0.149292	0.634077	199	31.8588	184.75	30.192	-0.0831174	0.760963	255.75	48.8767	336.25	43.0039	-0.156082	0.380859	216.75	37.0179	231	41.2818	0.163034	0.56186
AC208341.4_FG006	6086	141.75	1.61427	108	1.2669	-0.358187	0.138814	31.5	0.413919	43.25	0.593067	0.494384	0.187761	71.25	1.03958	100.5	1.05238	-0.0162127	0.965083	73	1.0339	54	0.757351	-0.415006	0.263211
GRMZM2G457346	641	0.5	0.0551578	2	0.22156	1.66617	0.301508	0.5	0.0634191	3.25	0.445984	2.03034	0.153052	1.75	0.234616	12	1.22179	1.81852	0.110926	2.25	0.319326	24	3.09748	3.64785	0.00171109
GRMZM5G844894	967	30.75	2.19174	114.5	8.37204	1.87419	0.000351033	26.25	2.14542	196.75	16.6843	3.01903	1.70332e-07	5.75	0.513221	28.5	1.88779	2.32389	0.00443645	6.75	0.610052	21	1.82775	1.75234	0.0501794
GRMZM2G407146	487	1	0.138902	6	0.864211	2.91461	0.00135337	2	0.343431	10	1.68228	2.70036	0.000463544	9.75	1.81355	68.25	8.98833	2.31398	2.126e-05	5.5	0.958021	25	4.44797	2.20459	0.000723313
AC208436.3_FG007	6626	433.25	4.59117	394.75	4.243	-0.114737	0.574337	44.5	0.541888	68.5	0.848112	0.707833	0.060803	41.5	0.592835	85	0.822481	0.533414	0.13765	42.75	0.552546	62.75	0.823969	0.566604	0.228558
AC208440.3_FG003	6501	657.75	7.08839	658.25	7.21184	0.0272069	0.880918	439.5	5.39384	459	5.77382	0.102642	0.459032	383	5.41441	641	6.30432	0.206154	0.08038	565.5	7.48816	513.5	7.0588	-0.0772437	0.661703
AC208559.3_FG003	2689	49.25	1.27103	51.25	1.35039	0.072691	0.896625	51.5	1.54744	43.75	1.31317	-0.229531	0.545586	17.75	0.609467	20.5	0.486905	-0.362464	0.441402	25.75	0.8098	24.75	0.765792	-0.109467	0.898254
AC208571.4_FG001	11780	130	0.768554	139.5	0.846044	0.126418	0.685569	97.5	0.653359	96.5	0.678121	0.0322802	0.940116	172	1.34845	242.25	1.3148	-0.0496015	0.828726	187.75	1.36081	174	1.26213	-0.085363	0.805845
GRMZM2G052344	2502	15.75	0.43215	146.25	4.15078	3.55916	2.33856e-06	56.5	1.80931	239.5	7.86056	2.16722	1.68496e-06	57.75	2.18373	419	10.74	2.31185	4.00961e-07	51.5	1.76757	266.75	9.07384	2.42261	9.90173e-07
AC208724.3_FG001	2876	116	2.83356	120.5	2.96666	0.0778497	0.832022	121	3.31604	90.5	2.59616	-0.352685	0.168234	36	1.17602	45.25	1.00246	-0.231641	0.550033	52.75	1.56643	48	1.59112	-0.0676608	0.924461
AC208826.3_FG004	531	51.5	6.78582	36.75	4.85646	-0.566421	0.187596	17.5	2.63947	12.25	1.89031	-0.505385	0.408772	17.75	3.37107	18.25	2.20326	-0.455415	0.395236	13	2.05973	14.25	2.48686	0.19946	0.849644
AC208860.3_FG002	2963	14.75	0.353916	12.75	0.305145	-0.201707	0.785639	14.75	0.397546	12.5	0.346462	-0.205386	0.743292	12.5	0.344166	15	0.323872	0.125415	0.84059	22.75	0.654656	16.5	0.499784	-0.399729	0.521005
AC208895.3_FG004	6109	5.5	0.0617073	4.5	0.0519698	-0.383818	0.74386	2.25	0.0279542	3.5	0.0455241	1.01841	0.305328	6.5	0.105571	10.75	0.11294	0.189571	0.825666	3.5	0.0497836	2	0.0299378	-1.05368	0.385134
AC208897.3_FG003	4819	195.5	2.79384	137	2.01065	-0.496399	0.16384	1.75	0.0280692	2	0.031304	-0.511757	0.773615	18.75	0.376879	15	0.199008	-1.12457	0.159493	30.5	0.54346	23.5	0.418405	-0.347534	0.755717
GRMZM2G117999	3814	5.5	0.10257	4.5	0.0839249	-0.131272	0.942333	1.5	0.0308771	3	0.0637383	0.58147	0.67812	2	0.0391796	9.5	0.156914	2.30269	0.0234766	16.5	0.369906	15.75	0.349874	-0.106839	0.945263
AC209050.3_FG003	1561	0.75	0.0330949	1	0.045163	0.4758	0.854139	2.25	0.109851	4.75	0.265107	1.00099	0.508309	82.5	5.02898	91.75	3.76426	-0.462492	0.346728	8.5	0.484859	5.75	0.339729	-0.222146	0.926792
AC209074.3_FG007	4579	1.25	0.0194371	0.75	0.011609	-0.776683	0.399175	1	0.0167637	0.5	0.00911325	-0.761381	0.378684	1	0.0200067	1.75	0.0244949	0.390408	0.632263	15.25	0.281675	16.75	0.323648	0.230623	0.747951
GRMZM2G049349	2735	3.25	0.0829604	7	0.180325	1.1556	0.303903	5.5	0.154698	10	0.283218	0.702898	0.508198	2	0.0756751	9	0.210546	2.29721	0.0267276	25.5	0.785751	33.25	1.06636	0.495383	0.568409
AC209206.3_FG011	6539	1115	11.9497	967.5	10.5346	-0.175881	0.199715	514	6.25265	362.75	4.56773	-0.468829	0.0048276	121.25	1.75052	181.25	1.7617	-0.0125546	0.973116	531.5	6.93992	408	5.53629	-0.308488	0.0973195
AC209208.3_FG001	8279	919.5	7.77171	899	7.73614	-0.0099089	0.974488	1082.5	10.4195	972.75	9.69167	-0.111384	0.37173	721.5	8.08922	1064.5	8.23161	0.0144815	0.9276	861.25	8.94757	774.75	8.26166	-0.108561	0.531568
GRMZM5G897067	1751	1.75	0.0665677	40.5	1.62319	4.407	0.00247187	0.75	0.0362367	2.5	0.125258	1.60747	0.393519	0.75	0.0376661	1.5	0.055714	-0.0206525	0.993999	1.25	0.0597794	5.25	0.288525	1.62759	0.449734
GRMZM2G374986	3894	58.25	1.05376	46.25	0.843325	-0.298774	0.545702	3.5	0.0742303	1	0.0200576	-2.17678	0.0230145	1	0.0248405	4	0.0661272	0.913243	0.360906	2	0.0438243	4	0.0877395	0.906738	0.44754
GRMZM5G835903	764	5.75	0.518586	10.25	0.951622	0.875188	0.417176	2.75	0.289085	5.5	0.6122	0.776906	0.524818	1	0.138338	9	0.766966	2.29678	0.0403273	2.25	0.24501	26.75	2.95677	3.63809	0.000706465
AC209212.3_FG005	2661	8.25	0.217564	6	0.159838	-0.483976	0.670263	2	0.0580526	1.75	0.0523872	0.232965	0.892913	3	0.100015	5.5	0.132348	0.752793	0.452121	4.5	0.143853	6	0.181258	0.20701	0.915312
AC209213.4_FG002	1918	9.25	0.332396	7	0.256775	-0.866012	0.428915	5.5	0.231273	5.75	0.248111	0.124407	0.934816	1.5	0.0725139	3.25	0.107473	0.553352	0.662583	2.75	0.11968	2.5	0.125314	0.302517	0.892082
AC209242.3_FG003	4259	548.75	8.97261	548.5	9.18055	0.0222766	0.927072	448.75	8.42147	430	8.30301	-0.0301947	0.884753	169	3.79113	278.75	4.17582	0.178049	0.359125	261	5.28825	269.75	5.57942	0.109872	0.683038
AC209257.4_FG003	1180	60.75	3.57513	60.75	3.62939	0.00384215	0.998467	42	2.86347	38.5	2.64496	-0.0760201	0.889648	33	2.75771	43	2.32297	-0.151893	0.719142	28	2.00508	27.5	2.27237	0.056463	0.950609
AC209257.4_FG006	2051	5.5	0.197756	10.5	0.358657	0.947343	0.625139	9.75	0.376095	4.5	0.186033	-0.634398	0.766278	25.5	1.17535	18.75	0.582111	-1.4463	0.218184	4	0.179107	3.5	0.164611	0.650924	0.834017
AC209257.4_FG008	654	79.75	8.35017	136.5	14.7301	0.80482	0.0914182	244.75	30.1906	252.25	31.5184	0.0600605	0.895521	75	11.2947	116	11.3747	0.111518	0.842508	108.75	14.0921	146.5	19.8801	0.485422	0.359409
AC209374.4_FG002	1743	163.75	6.51475	155.75	6.36412	-0.0372261	0.891447	112	5.22029	130.25	6.1574	0.256886	0.158885	235	12.5086	306	11.2337	-0.170022	0.173007	149.75	7.42358	141.5	7.45878	-0.0286434	0.937737
AC209460.3_FG002	1168	176	10.582	155.5	9.47503	-0.146389	0.47351	108.25	7.35853	105	7.42181	-0.0109362	0.976871	126.25	9.89682	205.5	11.2535	0.147584	0.405829	118	8.64628	117.5	9.09534	0.0556247	0.882918
AC209626.2_FG013	979	38	2.69877	40.75	2.96185	0.141788	0.769451	26	2.17831	35	2.96931	0.494572	0.185195	41.25	3.8405	70.75	4.62825	0.241499	0.426867	31.5	2.78016	36	3.41452	0.265721	0.596807
AC209636.2_FG003	1080	1	0.0643407	0.75	0.0497755	-0.187528	0.959783	1.75	0.141322	1	0.0816027	0.00797382	0.998124	50	4.38837	61	3.62326	0.109788	0.891101	87.25	6.93172	80	6.65479	-0.0450559	0.967712
AC209664.3_FG002	2978	481.25	11.1813	575.75	13.7219	0.291385	0.200983	608	16.3606	650	17.8211	0.135817	0.543278	350.75	10.9978	593.5	12.7939	0.181547	0.428491	463.75	13.2623	497.75	15.2836	0.170149	0.58084
AC209705.3_FG004	2984	1251.25	29.3366	1321.25	31.521	0.104037	0.526978	861.75	22.9053	775	21.2457	-0.114927	0.491414	261.75	8.15128	433.5	9.24522	0.168493	0.433569	498.75	14.345	485	14.5951	0.0317941	0.935042
AC209718.1_FG009	1926	101.5	3.64052	90.75	3.32316	-0.154156	0.718656	8	0.337578	10.5	0.450173	0.340165	0.681237	25.25	1.22756	31.75	1.04707	-0.27691	0.600159	28.75	1.26949	23.5	1.10291	-0.220994	0.792945
AC209739.3_FG003	1077	10.5	0.676476	16	1.0479	0.506794	0.554961	2.5	0.188821	1.75	0.137505	-0.867325	0.4469	1.25	0.100312	5.5	0.32292	1.67027	0.0795164	9	0.706219	13.75	1.05397	0.522373	0.622304
AC209768.3_FG016	444	0.75	0.127372	2.25	0.352445	1.33362	0.316633	2	0.378959	5	0.920383	1.91971	0.0570248	4.5	0.949004	6.25	0.903308	0.388374	0.701998	0.5	0.0980821	0.5	0.108868	0.063934	0.983025
AC209778.3_FG002	530	1.25	0.158094	1	0.133295	-0.130137	0.953694	1.75	0.246744	0.75	0.113051	-0.842008	0.460908	23.5	4.13631	23.75	2.86805	-0.515292	0.31218	1.75	0.272981	1.5	0.243645	-0.266282	0.889993
GRMZM2G016259	899	0.5	0.0393283	0.5	0.0396761	0.0467031	0.995126	0.5	0.0452188	0.5	0.0464178	-0.0189485	0.993984	22.75	2.11723	115.75	8.27753	2.29296	0.000444319	0.75	0.0708416	0.5	0.0537679	-0.35122	0.903936
AC209784.3_FG011	2798	14	0.350738	14	0.354684	0.109814	0.913808	2.75	0.0807924	2.5	0.0779205	-0.495601	0.615542	12	0.417926	21	0.478423	0.190093	0.760632	6	0.186652	5.5	0.16521	-0.184497	0.894507
AC209819.3_FG003	3674	7	0.137603	3	0.0583891	-1.29745	0.64004	28	0.599839	4	0.0982891	-1.94945	0.404023	132	3.33583	97.75	1.7141	-0.674082	0.406332	11.5	0.280689	5	0.119752	-0.684679	0.84304
GRMZM2G079123	1620	1.5	0.0617868	1.75	0.0761844	0.245096	0.897617	48	2.37801	10.25	0.52766	-2.15716	0.000329233	1.25	0.0873979	0.75	0.0300397	-0.914964	0.441833	2	0.106113	0.75	0.0417114	-1.44711	0.278308
GRMZM2G031167	1918	0.75	0.0268512	0.5	0.0185969	-0.471476	0.806701	0.5	0.0211948	0.5	0.0217568	0.00844249	0.997065	0.5	0.0256819	1	0.033738	0.293102	0.847826	14.25	0.688191	144.25	6.27482	3.54983	3.4273e-07
AC209819.3_FG012	2194	128.25	4.06098	130.5	4.2182	0.0661869	0.865354	113.25	4.09106	84.5	3.16687	-0.367839	0.185122	22.5	1.02643	34.75	1.01445	0.237169	0.621783	60.75	2.40527	64.5	2.57902	0.13757	0.804267
AC209835.4_FG004	5217	37.25	0.499261	35	0.478785	-0.0819595	0.892432	17	0.255935	15.5	0.239643	-0.0451787	0.957079	30	0.566731	50.5	0.621213	0.252876	0.483182	47.5	0.789466	49.5	0.810371	0.0619525	0.92966
AC209858.4_FG002	5993	2712.5	31.6952	2173.25	25.8606	-0.303324	0.0865767	475	6.4096	450.5	6.15353	-0.037446	0.928622	538.5	8.33728	684	7.25904	-0.180134	0.471502	551.25	7.92604	489	7.1324	-0.132948	0.746973
AC209858.4_FG004	684	106.5	10.6413	149.5	15.4362	0.503023	0.157089	26.25	3.04523	21	2.52641	-0.311665	0.683545	11.75	1.70705	26	2.43657	0.680118	0.328557	4.75	0.590907	7.25	0.869406	0.313929	0.854682
AC209860.3_FG001	1973	3.75	0.134313	7	0.255285	1.39987	0.0988942	1	0.0435102	1.75	0.0730153	1.00472	0.353116	5	0.236293	5.75	0.186925	-0.347795	0.681705	6.5	0.283261	8.5	0.397239	0.428364	0.703401
AC209877.3_FG002	10701	756.25	4.99026	603	4.01704	-0.301081	0.0480719	147.5	1.08989	144.25	1.10294	0.00674396	0.989758	142.75	1.20092	211.75	1.25874	0.0303317	0.928512	219.25	1.75215	200.75	1.6674	-0.0554383	0.907986
AC209884.3_FG007	3000	26	0.623395	24.25	0.572506	-0.0763677	0.931969	22.5	0.589135	20.75	0.558146	-0.0759676	0.923706	16.25	0.500658	24	0.508369	0.0641789	0.923999	21.75	0.622402	20.25	0.570104	-0.145545	0.881507
AC209898.2_FG004	2814	186.5	4.62209	221.5	5.56926	0.256029	0.243886	224	6.42211	272.5	7.90185	0.317711	0.0790783	372.25	12.3985	512.25	11.655	-0.0886487	0.558884	206	6.28596	256.75	8.09517	0.380078	0.0713154
AC209946.4_FG001	15719	6	0.0268342	4.5	0.0199902	-0.654758	0.475064	6.5	0.0327433	8.25	0.0429503	0.396088	0.629846	10.25	0.0596353	19.25	0.0790117	0.433724	0.479586	7.25	0.0395612	8	0.0416725	-0.103008	0.94609
AC209946.4_FG002	705	37.5	3.69207	31.75	3.20151	-0.218101	0.727871	2.75	0.31385	1.25	0.145127	-1.02898	0.294966	2.75	0.392618	2	0.183035	-0.979346	0.260259	3.25	0.387525	3.25	0.448874	0.550771	0.671431
AC210003.2_FG004	2300	837.5	25.3482	1050.5	32.3687	0.342525	0.130947	320.75	11.2796	266.25	9.44687	-0.198036	0.607856	102.75	4.14166	204.25	5.61575	0.374058	0.426672	44.25	1.67113	102.25	3.72769	1.18279	0.0997857
AC210013.4_FG002	942	6.25	0.46462	9.5	0.710055	0.589351	0.671079	41.25	3.50514	44	3.83331	0.0768444	0.937992	5.75	0.658143	7.5	0.508971	-0.11042	0.938452	301.25	27.0669	290	29.5528	-0.0177522	0.977297
AC210013.4_FG003	4830	173.5	2.5088	246.25	3.62305	0.520542	0.00215226	87.5	1.42813	133.25	2.23306	0.647577	0.00234818	21.75	0.428424	29.75	0.394898	-0.0712379	0.876834	39.25	0.700273	47.25	0.857192	0.317505	0.435966
AC210013.4_FG005	1014	0.5	0.034868	0.5	0.0351763	0.0917403	0.977363	0.5	0.0400904	0.5	0.0411534	0.0535739	0.980204	0.5	0.0485778	0.75	0.0479924	-0.263489	0.855238	23.25	1.87631	21.25	1.87645	0.375333	0.69955
AC210013.4_FG006	2564	0.75	0.0204454	0.75	0.0209663	0.0202308	0.997857	0.5	0.0158548	1.75	0.0553978	1.31717	0.298257	170.75	6.04038	259.5	6.4862	0.097464	0.73654	153.75	5.08138	141.25	4.71733	-0.0598322	0.925388
AC210013.4_FG008	8997	1143.5	8.88687	931.25	7.37647	-0.271639	0.0112292	397.5	3.53159	350	3.18065	-0.150098	0.330596	548	5.63454	802.25	5.69687	0.0109261	0.94561	626	5.98963	565.25	5.51545	-0.0991886	0.566817
AC210013.4_FG009	2383	133.5	3.90376	125.25	3.72838	-0.0680715	0.823046	88.5	2.96095	64.5	2.21695	-0.414952	0.0939676	73.75	2.86329	132	3.53743	0.308372	0.158808	83.75	3.03185	93.25	3.41318	0.207697	0.521357
GRMZM2G137816	2112	15.5	0.527065	36.75	1.22695	1.20287	0.066596	40	1.50509	84.5	3.24412	1.15815	0.00910016	5.25	0.194352	24	0.720308	2.29113	0.00539457	22.5	0.896218	25	1.03793	0.201084	0.860829
AC210013.4_FG012	771	31	2.74489	36.25	3.34594	0.31007	0.575806	44.5	4.66328	41.5	4.38136	-0.0455615	0.945143	14.25	1.74704	29.25	2.43485	0.488869	0.346442	17	1.89278	20.25	2.17	0.0969582	0.935284
AC210013.4_FG013	4261	132.25	2.15733	153.25	2.56382	0.229803	0.358723	33.25	0.625258	45	0.86458	0.449808	0.237701	15.5	0.336562	34.75	0.517272	0.559041	0.200878	52.5	1.05838	68.25	1.37716	0.394925	0.313515
GRMZM5G868730	1572	24	1.04421	43.25	1.9303	0.820632	0.209008	1.5	0.0801798	4.5	0.24021	1.90348	0.099816	2.75	0.135876	10.5	0.4272	2.28214	0.0225329	47.75	2.55257	55.75	3.09223	0.355265	0.628799
AC210013.4_FG016	941	47.75	3.51074	89.25	6.75328	0.795504	0.147286	24.25	2.04447	47.5	4.12214	1.08543	0.0949847	28.5	2.68962	49	3.32972	0.374086	0.584493	49	4.4006	46.75	4.43086	0.133354	0.909483
GRMZM2G067830	1262	66.5	3.65387	119.25	6.70488	0.859617	0.0175679	49.25	3.04751	78.25	5.08595	0.842962	0.0368031	2.25	0.194523	12	0.610039	2.27898	0.00886158	7.25	0.493401	13	0.863619	0.741461	0.460126
AC210013.4_FG019	1582	2308.75	102.185	2210.75	99.424	-0.0355817	0.873283	1402	71.5526	1159.75	60.605	-0.220452	0.158379	542.5	31.839	811.25	32.7357	0.0284145	0.905694	611.75	33.5403	623.5	35.8157	0.10345	0.729601
AC210023.3_FG014	3513	226.75	4.55272	193	3.90312	-0.211599	0.346974	268.25	6.081	216.75	5.08572	-0.28571	0.125543	144.25	3.77667	202	3.68293	-0.0226075	0.937855	239.75	5.8947	174.75	4.39206	-0.408751	0.0664021
AC210023.3_FG015	349	15.25	3.09864	25	5.06048	0.528744	0.43243	14	3.26419	18.5	4.28083	0.39767	0.557564	9.5	2.53938	14.5	2.65576	0.0576003	0.946868	15.75	3.8438	16.25	3.99123	0.0505942	0.970831
AC210158.3_FG003	1405	1.5	0.0756078	2.75	0.1413	0.67382	0.732825	5	0.276223	4.5	0.263041	0.316316	0.84657	7.5	0.486951	11	0.505541	0.410581	0.722308	8.5	0.512023	9.25	0.525806	-0.388222	0.83582
AC210158.3_FG004	1917	22.5	0.818053	34.75	1.2898	0.668584	0.0828843	33	1.38113	48.25	2.06369	0.602552	0.0609405	15	0.732669	34	1.13249	0.682191	0.0740708	29	1.28403	38.5	1.87925	0.507205	0.216205
AC210173.4_FG002	1886	199.25	7.46109	189.5	7.16466	-0.0512863	0.888031	133.75	5.66078	157	6.82742	0.27837	0.280186	205.75	10.3723	293.5	9.92733	-0.0455781	0.848007	241.25	10.9509	223	10.2853	-0.0707373	0.846118
GRMZM2G303244	4253	106.75	1.77121	221.5	3.6896	1.07046	0.00129629	48.25	0.927176	530.25	10.2413	3.55796	1.17744e-10	60.5	1.32246	429.25	6.49	2.26417	1.83515e-07	22.25	0.453493	64	1.32315	1.54933	0.0102954
AC210193.4_FG002	840	12	0.985756	18.25	1.53375	0.601214	0.651083	6.25	0.587868	11.75	1.1206	0.936211	0.462984	10.25	1.22098	10.75	0.824196	-0.243005	0.856115	237	23.6522	251.25	27.2311	0.194531	0.717316
AC210199.4_FG003	1046	257.75	17.2832	223.75	15.2476	-0.182796	0.199111	154.25	11.7836	132.5	10.4809	-0.175351	0.308872	97.75	8.69528	153.75	9.3772	0.10101	0.591675	144.25	11.8629	118.5	10.2023	-0.225844	0.278748
GRMZM2G075710	884	7.75	0.594294	7.75	0.623293	0.171368	0.893118	0.75	0.0713199	2.5	0.21861	1.41934	0.196639	0.5	0.0557216	4	0.290631	2.25686	0.019867	142	13.661	161.5	16.7894	0.222962	0.548212
AC210280.4_FG002	45767	52.5	0.0801163	52	0.0812279	-0.016317	0.982664	43.25	0.075543	43.5	0.0784968	0.0235253	0.960089	74.75	0.149613	128.25	0.179338	0.24565	0.184224	44.5	0.0847629	41	0.079535	-0.0622005	0.906481
AC210303.3_FG001	496	59.75	8.34639	66.25	9.54246	0.179466	0.579748	49.25	7.99695	48.5	8.11753	0.0166193	0.97431	37.25	6.78749	73.75	9.48491	0.462076	0.0836829	48.25	8.32225	39.75	6.91727	-0.240641	0.566625
GRMZM2G314412	3554	1	0.0191238	1.75	0.0338	0.578672	0.772519	2.5	0.0519095	2.75	0.0623144	0.786972	0.574596	1.5	0.0440253	9.5	0.168287	2.2508	0.0330477	4.5	0.108991	7	0.159323	0.270428	0.892576
AC210517.3_FG003	1185	127.75	7.49558	121.25	7.20175	-0.0766049	0.937218	257.25	17.4284	316	21.9066	0.310794	0.416813	45.25	4.00073	63	3.42092	-0.0410791	0.967809	1099	79.6678	1119.5	87.5235	0.0930142	0.799299
AC210529.3_FG004	1046	180	11.9075	159	10.8403	-0.155185	0.488738	98	7.54164	99.25	7.72039	0.04053	0.909562	202.75	18.1488	281.75	17.2434	-0.0686734	0.698949	171	14.0425	149	12.2785	-0.171614	0.519145
GRMZM2G337229	1970	4.25	0.14983	9.5	0.339365	1.15636	0.229516	1	0.0412448	1.25	0.052283	0.208285	0.913207	1.25	0.0647231	9.75	0.320995	2.25044	0.0247004	0.5	0.0221058	1.25	0.0545065	1.07341	0.535966
GRMZM2G412436	1914	9.75	0.353271	200.75	7.52804	4.27665	0.000286296	1.5	0.0613176	48	2.18275	4.41701	0.00806337	8	0.415133	51.5	1.74822	1.90359	0.113325	3.5	0.166158	10.25	0.453388	1.64287	0.462269
AC210616.4_FG003	1410	4	0.199848	2	0.0996384	-1.02388	0.394814	1.5	0.086279	1	0.0587171	-0.549998	0.716229	7.25	0.454073	17.5	0.799827	0.797378	0.315607	9.25	0.544291	3.5	0.203344	-1.5016	0.169329
AC210669.3_FG001	884	95.25	7.43595	88.5	7.07887	-0.0486959	0.982082	364.5	33.388	226.75	20.9676	-0.680239	0.117816	88.5	11.0212	162.75	11.8338	0.998703	0.130304	43.25	4.35234	66.75	6.65161	0.839397	0.491696
GRMZM2G066428	1751	0.5	0.020192	0.5	0.0203705	0.0139032	0.998599	1.25	0.0618165	0.5	0.0238319	-0.89376	0.499562	7.75	0.485475	15	0.554	1.00128	0.179032	1	0.0510499	10	0.579697	3.48752	0.00104901
AC210816.3_FG006	264	39.75	10.4193	49	13.0416	0.24803	0.711695	84.5	25.445	90.25	27.7241	0.148414	0.746994	26.25	9.57823	59.25	14.4046	0.7276	0.136986	45.25	14.4317	67.5	24.1036	0.682172	0.185609
AC210848.3_FG004	5377	147.75	1.92136	131.5	1.74162	-0.145763	0.582443	72.75	1.08603	78	1.18078	0.124655	0.709286	103.75	1.77632	172.25	2.03932	0.184556	0.397513	129	2.03432	111.5	1.82033	-0.132207	0.705221
AC210892.4_FG006	594	0.75	0.0869716	7	0.845194	2.5008	0.0959663	36	4.97682	50.25	6.87844	0.534613	0.434485	15	2.5427	41.25	4.48996	0.909106	0.240925	2.5	0.375936	7.5	1.07075	1.87965	0.199172
AC210961.3_FG005	5088	32.5	0.446866	23.25	0.32755	-0.466705	0.314166	16.5	0.259643	13	0.210731	-0.297691	0.615542	6.5	0.121923	8	0.0994622	-0.369412	0.560367	13.75	0.226891	11.25	0.191771	-0.171351	0.860163
AC211164.5_FG003	2325	418	12.4849	487.25	14.8729	0.251002	0.0346183	558	19.3073	575	20.3536	0.0855376	0.457876	422	17.0127	657.25	18.0831	0.0835069	0.455549	565.75	20.797	572.75	22.1645	0.0941437	0.516376
AC211164.5_FG004	1904	176.5	6.41816	192.5	7.12494	0.105494	0.833764	447	18.7077	318.25	13.6145	-0.44453	0.058144	107.75	5.28507	179.75	6.05867	0.215558	0.583558	22	0.980617	36	1.6397	0.735317	0.418473
AC211166.5_FG009	4123	2.75	0.0480958	4.25	0.0730224	0.973537	0.361893	12	0.235213	13.25	0.263176	0.165771	0.86157	12.75	0.29199	9.25	0.143473	-0.983007	0.143499	2.5	0.0501543	2.5	0.0510962	-0.320584	0.865324
AC211175.3_FG005	3686	771.25	14.5788	853.5	16.4529	0.171747	0.499443	1690.75	36.7604	1505	33.5734	-0.141497	0.466857	825.75	21.926	1138.75	19.837	-0.0901058	0.681705	797.25	18.612	738.5	18.3503	-0.0513917	0.904226
AC211175.3_FG006	204	0.5	0.173315	0.5	0.174847	-0.041705	0.994962	0.5	0.199273	3	1.09944	1.53724	0.209802	26.75	13.5831	29.75	9.36542	-0.239932	0.705857	2	0.865123	1.75	0.724387	-0.251207	0.91115
AC204711.3_FG003	1675	32.75	1.3449	127.5	5.41542	2.01415	1.90163e-06	56	2.66762	216.25	10.581	1.99365	2.76766e-08	21.25	1.16354	140.75	5.391	2.24521	1.22607e-06	34.25	1.77295	145.5	7.50065	2.20356	3.0047e-07
AC211192.3_FG003	2565	14	0.386195	19.5	0.541807	0.502937	0.294148	12	0.373146	17.5	0.556389	0.530545	0.250047	13.5	0.45654	20.25	0.506775	0.182795	0.707616	24	0.817937	20.25	0.664014	-0.288642	0.619819
GRMZM2G120833	2270	17	0.518566	40.25	1.26563	1.27777	0.00873081	11	0.383976	20	0.72472	0.906775	0.100991	2.5	0.0982283	13.25	0.375359	2.22972	0.00212346	8	0.301621	14.25	0.516809	0.850571	0.263641
AC211276.4_FG008	1083	261.25	16.7348	374.25	24.5115	0.549603	0.0257063	395.25	29.2015	450.25	33.9542	0.214398	0.329389	508.75	44.9497	822.75	48.8128	0.131582	0.476534	631.75	50.1544	833.5	69.58	0.461756	0.0124666
AC211327.4_FG002	1888	18	0.666381	16	0.607361	-0.175381	0.757532	22.25	0.954411	19	0.83285	-0.183355	0.683423	32.5	1.64015	45.5	1.54477	-0.0820873	0.813636	41.25	1.86587	35	1.5814	-0.251732	0.55423
AC211327.4_FG005	693	116	11.6495	148.75	15.2077	0.374565	0.0844146	101	11.4896	111.75	13.0286	0.189504	0.447838	211	28.4612	316.5	29.2067	0.0458447	0.80133	267	32.9793	247.25	32.0117	-0.0372543	0.904976
AC211349.4_FG001	5890	167.25	1.98647	179	2.16108	0.128905	0.536332	52.5	0.71044	56.5	0.786051	0.149371	0.644736	47	0.741778	85	0.923425	0.316318	0.207984	68	0.983488	72	1.09253	0.163169	0.658394
GRMZM2G376743	2119	1	0.0319989	47	1.61862	4.49663	0.0808289	2.25	0.0852107	119.25	4.67515	5.82841	0.00259191	93.25	4.22161	657.75	20.0193	2.22901	0.00132436	40.25	1.61648	311.75	12.6821	2.74416	0.00898006
AC211357.4_FG004	3483	554.75	11.1361	561.75	11.4639	0.0385674	0.822612	142.5	3.27104	158.25	3.6988	0.190688	0.361807	217.25	5.81468	333	6.10897	0.0743264	0.657162	215.25	5.31646	252.75	6.46248	0.292095	0.11434
AC211359.2_FG002	1113	2.75	0.17031	2.75	0.176621	0.051715	0.982418	6	0.429543	5.75	0.408344	-0.36787	0.638211	0.5	0.0442569	1.25	0.0714214	0.628625	0.50059	41.5	3.17514	31	2.54964	-0.330968	0.533996
AC211390.3_FG001	5104	534.5	7.32283	449.25	6.26415	-0.228188	0.0631122	737	11.567	611.75	9.84689	-0.239374	0.0201525	553	10.1084	734.25	9.1964	-0.138383	0.185892	407	6.88378	325	5.61939	-0.27944	0.0591402
AC211394.4_FG004	6382	1785.5	19.5388	1750	19.513	-0.00310999	0.997115	3061	38.8058	2990.25	38.7707	-0.000612275	0.998124	1457	22.0942	1980.5	19.8538	-0.114531	0.442896	1472.75	20.0547	1516.25	21.7674	0.108397	0.621158
AC211401.4_FG003	1233	361.25	20.4273	315.25	18.1397	-0.172473	0.541897	167	10.8306	172.5	11.4171	0.0558542	0.90409	822.75	62.7409	1083.75	56.3198	-0.162224	0.300664	372.25	25.9169	372	26.3339	0.0341956	0.943507
AC211471.3_FG003	23242	16.5	0.048713	14.75	0.0447077	-0.189069	0.808422	12	0.0419882	13.25	0.0465748	0.0444018	0.964515	23.5	0.095667	29.75	0.0816666	-0.236842	0.604954	22	0.0798067	18.25	0.0654599	-0.31982	0.660349
AC211474.3_FG006	7457	190.75	1.7706	162.75	1.55541	-0.203226	0.627928	214.5	2.35112	259.5	2.84574	0.324864	0.273812	699	8.77876	1130	9.7171	0.147828	0.394739	636.25	7.31761	494.75	5.99458	-0.305221	0.188456
AC211532.3_FG001	1270	53.5	2.95561	45.25	2.51382	-0.261493	0.72267	7.75	0.484894	5.5	0.339856	-0.895526	0.413775	27	2.02596	25	1.25325	-0.512341	0.45819	31	2.09992	28.25	1.854	-0.228194	0.844473
AC211588.3_FG002	722	17.5	1.68512	19.25	1.89391	0.105548	0.937029	57.75	6.40333	45.25	5.214	-0.297624	0.597977	27	3.29409	43	3.77007	0.182391	0.787535	14	1.72035	12	1.33083	-0.71434	0.535903
AC211651.4_FG001	6060	16.75	0.193782	15	0.176999	-0.129419	0.838111	12.25	0.160729	9.75	0.130876	-0.40546	0.411802	7.5	0.115255	12	0.12635	0.143285	0.792535	10	0.138355	8.75	0.127999	-0.0720241	0.944825
AC211652.4_FG002	4906	276	3.9111	222	3.21849	-0.290772	0.217197	31.5	0.522652	38.25	0.634243	0.282975	0.621641	86.5	1.67196	110.75	1.43593	-0.128433	0.725882	66.75	1.17813	72.5	1.28922	0.148541	0.81613
AC211705.3_FG001	2245	72.5	2.27116	75.5	2.40334	0.0841341	0.859594	55	1.92818	68.5	2.51084	0.374562	0.265022	42.75	1.68273	83.25	2.37594	0.506167	0.117352	96.5	3.69074	99.75	3.8148	0.0693166	0.896091
AC211737.3_FG012	7712	447.25	4.0949	456.25	4.21592	0.0539955	0.891067	740.75	7.78435	570.75	6.07441	-0.346752	0.0898344	705.25	8.56457	862	7.14651	-0.245958	0.191605	916.25	10.2714	717.75	8.33315	-0.305295	0.174583
AC211891.4_FG001	3818	3	0.052595	7.25	0.13615	1.67591	0.053037	3	0.0615972	5.25	0.11565	0.802941	0.372656	1.75	0.0462193	5.25	0.0888122	1.59254	0.0701668	3.75	0.0841737	3.25	0.0785313	-0.20422	0.906837
AC211892.4_FG002	3759	969.75	17.9668	891.5	16.8808	-0.0982463	0.667763	332	7.06209	336.5	7.31801	0.0546553	0.87668	340.25	8.25354	482	8.16273	-0.0279136	0.925115	573.75	13.1323	566.5	13.3361	0.0478799	0.904226
GRMZM2G134066	1380	1.75	0.0867856	19.5	1.01143	3.87632	0.001724	4.5	0.258244	40	2.3898	3.14818	0.000589006	9.25	0.606681	61.25	2.86823	2.2239	0.00430504	6.75	0.411244	33.25	2.13073	2.3543	0.0123138
GRMZM2G001653	1495	0.5	0.0236496	1.5	0.0711748	1.39898	0.320817	0.5	0.0271918	1.5	0.0908619	0.776644	0.604838	7.75	0.465511	55	2.3719	2.22194	0.00118661	2	0.117133	8	0.448589	2.49373	0.0295504
AC212040.2_FG006	3338	15	0.313275	15.25	0.323094	0.0119613	0.995934	7.5	0.179502	7.75	0.194569	0.187599	0.770225	7.75	0.212547	16.75	0.32251	0.600788	0.172843	17.25	0.445388	13.5	0.38138	-0.286435	0.646365
AC212068.4_FG005	2727	473	12.0943	540.25	14.1035	0.21022	0.144515	876.75	25.9025	887.25	26.8104	0.0534964	0.701156	680.5	23.835	968.75	22.7694	-0.0438879	0.73894	805.75	25.4901	888.5	29.3746	0.204632	0.117811
AC212112.4_FG002	5469	1435.25	18.4281	1364.5	17.7822	-0.0516266	0.624083	686.5	10.0966	641.5	9.611	-0.0649657	0.56352	516	8.80536	700.25	8.18696	-0.102138	0.314366	530.5	8.37132	500.75	8.19064	-0.0208324	0.928421
AC212186.3_FG011	441	1	0.155844	1.5	0.237483	0.627141	0.577794	1.5	0.276542	2.75	0.532591	0.674588	0.441344	3.75	0.774362	6.25	0.911399	0.356858	0.628676	6.75	1.31718	6	1.1711	-0.240691	0.829929
GRMZM2G158700	1226	0.5	0.0288386	0.75	0.0446061	0.406504	0.799438	0.5	0.033158	0.5	0.0340372	0.0157207	0.99316	2.75	0.237915	2.25	0.11731	-0.419749	0.670073	2.25	0.164916	18.75	1.43102	3.4737	3.96409e-05
AC212227.3_FG006	1587	0.5	0.0222786	0.5	0.0224756	0.0432803	0.994302	3.75	0.204105	2	0.0980092	-1.1228	0.314537	22.5	1.38116	28.75	1.16448	-0.17667	0.792789	1.5	0.0776883	0.75	0.0425787	-0.675729	0.717003
GRMZM2G064091	2530	0.75	0.0207202	0.75	0.021248	-0.0302601	0.996954	0.5	0.0160679	1.75	0.0529773	1.32665	0.316938	1.25	0.0496799	6.25	0.160659	1.71521	0.105778	110.25	3.78804	1173	40.6784	3.46608	8.37495e-14
AC212332.2_FG003	5355	39.5	0.510248	41	0.53933	0.00351512	0.998876	64.5	0.964778	53.5	0.818937	-0.238981	0.504544	48	0.834662	70.75	0.846814	0.00678507	0.98834	37.75	0.595672	41.25	0.71175	0.243355	0.664801
AC212351.4_FG001	438	0.5	0.0807218	1.25	0.199181	0.998768	0.446107	0.5	0.092812	0.75	0.136797	0.44696	0.754231	4.25	0.958328	13.5	1.9519	1.21019	0.0912136	5.5	1.07191	5	0.994663	-0.0465527	0.980811
GRMZM5G851965	1542	214.25	9.64149	234	10.7706	0.15565	0.554955	127.5	6.6231	151.25	7.99938	0.274739	0.314178	2.25	0.139763	16	0.663703	2.21929	0.00289572	33.75	1.87206	34.75	1.92655	0.100766	0.915225
AC212401.3_FG003	617	0.5	0.0573034	0.5	0.05781	0.0429396	0.989498	1	0.124899	0.5	0.067633	-0.572187	0.557246	7	1.01608	10.75	1.11922	0.159605	0.805548	2.25	0.320703	3.25	0.514813	0.447693	0.668562
AC212565.3_FG001	666	958.25	100.183	1016.75	108.493	0.105445	0.64391	616.25	74.8567	663.25	82.3874	0.17144	0.416663	266	37.1743	432.25	41.5521	0.136678	0.612291	421.75	54.5511	492.25	68.1163	0.312059	0.238388
AC212565.3_FG002	840	4.5	0.372278	8.5	0.718095	0.965031	0.133897	0.5	0.0483948	1.25	0.12816	0.969141	0.283058	1	0.119729	0.5	0.0381418	-1.13054	0.181732	0.75	0.082762	1.25	0.128535	0.886593	0.430587
AC212570.3_FG006	1614	1275	54.9177	1025.75	45.248	-0.281998	0.065808	226.5	11.4022	208.75	10.6526	-0.0745178	0.838776	216.5	12.4669	245.25	9.67495	-0.334499	0.194075	178.5	9.51307	194	10.4361	0.164816	0.716792
AC212575.3_FG002	1521	29.5	1.33644	34.5	1.61117	0.260809	0.60522	20	1.01635	12	0.661936	-0.570835	0.267441	19.75	1.24082	26.25	1.09912	-0.177069	0.71641	27.75	1.57196	21.5	1.26654	-0.258514	0.693861
AC212684.3_FG012	2265	118.25	3.61701	124.5	3.87811	0.0815871	0.807658	50.5	1.79352	70	2.51383	0.486202	0.0983633	38.5	1.59624	50	1.41067	-0.17932	0.613247	133	5.01776	159.25	6.27777	0.336918	0.155569
AC212728.3_FG001	1149	25.5	1.55935	32	1.97194	0.339951	0.458854	21.75	1.5046	28.25	2.02361	0.413826	0.335373	41.5	3.33689	64.5	3.57978	0.0654846	0.864821	29.75	2.21283	41	3.23325	0.582518	0.163207
AC212754.3_FG004	1050	11	0.722409	25.25	1.70224	1.11919	0.140105	26	1.95275	33	2.49595	0.365343	0.599109	4.75	0.460826	5	0.302201	-0.275068	0.806604	13.5	1.06622	11	0.868838	-0.153253	0.929196
GRMZM2G075499	1088	0.5	0.0324965	0.5	0.0327838	0.0208603	0.997466	1	0.0750514	2.75	0.198672	1.3156	0.192533	1.25	0.112239	9	0.530334	2.21697	0.0082099	26	2.05837	31.5	2.61083	0.340008	0.639221
GRMZM2G108991	2675	5.25	0.136028	44.5	1.18604	3.33718	0.000116083	23.25	0.683185	145.25	4.41253	2.73787	2.05801e-06	2.75	0.0948612	15.5	0.374284	2.20945	0.0155365	57.75	1.81127	139.25	4.65241	1.41309	0.00114742
AC212835.3_FG001	1650	30	1.26824	27.5	1.18421	-0.169871	0.781896	3.75	0.180712	5.75	0.283575	0.647296	0.364334	29.25	1.60873	44.25	1.71494	0.126128	0.77809	34.5	1.8264	37.25	1.90992	0.0703367	0.933188
GRMZM2G160447	2286	0.5	0.0154664	0.75	0.0232535	0.409173	0.793745	0.5	0.0177829	0.75	0.0285463	0.401222	0.762877	2.75	0.123	16.5	0.460101	2.20383	0.00217612	33	1.22759	26	0.973947	-0.401365	0.548212
AC212835.3_FG007	3356	1121	23.3718	1272.75	26.9638	0.213988	0.101523	2014	48.2122	1879.25	46.3252	-0.0627526	0.635174	1252	35.8228	1956.25	37.3623	0.0778563	0.523404	1463.25	37.6765	1543	42.1699	0.143645	0.32799
AC212835.3_FG008	1712	2.25	0.0939234	1.5	0.0643764	-0.736544	0.642267	1.75	0.0791865	3	0.143103	0.893448	0.473176	27	1.44367	46.5	1.75236	0.259097	0.673963	0.75	0.0406075	2.5	0.150794	1.9125	0.171867
AC212859.3_FG007	12391	2923	16.5026	3034.5	17.4211	0.0698623	0.750526	657.5	4.23404	745.5	4.8932	0.220394	0.336023	1039.25	7.68009	1450	7.4702	-0.0238728	0.921286	1250.5	8.65262	1297	9.09297	0.0869962	0.775348
GRMZM5G843216	1059	0.5	0.0333864	0.75	0.0501959	0.374584	0.824205	3	0.221125	0.75	0.0616212	-2.00779	0.0402206	25.5	2.2805	24.25	1.48579	-0.653663	0.204289	4.25	0.358699	9.5	0.802919	1.42296	0.0977034
AC212898.2_FG006	2434	18	0.533501	15.25	0.443074	-0.225889	0.762742	22	0.72446	19	0.635822	-0.14304	0.825861	37.25	1.41547	54.5	1.42992	0.0553453	0.905694	23.5	0.828927	17.75	0.61152	-0.46671	0.480737
AC213050.3_FG001	2223	247.75	7.73368	214.25	6.88271	-0.198329	0.435552	35	1.25978	41.75	1.5158	0.316809	0.537524	29.25	1.24848	56.5	1.61773	0.369638	0.417797	47	1.83518	61.75	2.37364	0.40988	0.435539
GRMZM2G476322	2562	56.5	1.52097	99	2.74869	0.849291	0.0277478	70.75	2.19818	94	2.9615	0.422403	0.255002	6.25	0.229623	38.25	0.949585	2.20067	0.00128237	81.5	2.67095	43.25	1.51165	-0.805299	0.0826335
AC213099.3_FG001	1148	184.5	11.2426	208.75	12.9103	0.204074	0.273501	50.5	3.55068	45	3.19873	-0.131351	0.726079	44.25	3.63656	53.75	2.99843	-0.31013	0.292247	54.25	4.04488	51	3.8044	-0.0657517	0.912699
AC213099.3_FG002	2817	396.75	9.80488	412	10.3945	0.0825581	0.662634	176.75	5.01012	208.75	6.02027	0.279989	0.155746	108.5	3.50394	198.25	4.48662	0.327725	0.125044	117.25	3.56986	131.5	4.11417	0.223576	0.481014
AC213395.3_FG007	1227	2.25	0.127551	4.5	0.260872	1.05087	0.131659	3.5	0.224184	6.25	0.409896	0.808858	0.195446	9	0.69068	8.25	0.434093	-0.723844	0.155838	12.75	0.916592	8.5	0.585651	-0.631513	0.321131
AC213455.3_FG008	1814	5.5	0.210859	8	0.31169	0.529568	0.56598	3.25	0.146222	5.75	0.260521	1.04442	0.202796	8.25	0.46427	15.75	0.554118	0.479189	0.464877	8.75	0.413096	20	0.93731	1.25557	0.0705187
AC213463.3_FG002	5794	577	6.92927	539.5	6.63172	-0.0682317	0.539163	335.5	4.64746	336.5	4.79184	0.0394879	0.780169	394.25	6.42351	527.75	5.82177	-0.132684	0.154048	388.5	5.76391	344	5.25025	-0.118313	0.383944
AC213463.3_FG004	1029	284.75	19.3072	214.25	14.9121	-0.397526	0.0236687	29.75	2.3463	30	2.43118	0.0720097	0.905154	14.5	1.27724	19.5	1.207	0.00945555	0.989139	48	4.00836	42.25	3.52221	-0.164796	0.771908
AC213463.3_FG006	948	21	1.55768	14.25	1.0724	-0.522708	0.224213	12.25	1.04884	7.25	0.641814	-0.72944	0.113255	6.25	0.628161	7	0.470248	-0.4374	0.386166	10.75	0.952414	10	0.883672	-0.154762	0.854984
GRMZM2G129674	1668	59	2.48127	133.25	5.65704	1.18802	0.0346306	9.25	0.459921	108.25	5.26126	3.63977	7.19659e-05	93.5	4.72852	553.25	21.2986	2.19533	7.33771e-06	128.25	6.51417	465.5	23.9816	2.02174	5.70362e-06
AC213463.3_FG009	4720	4.75	0.0722637	5.25	0.0798151	0.153577	0.893422	4.25	0.0698712	5.5	0.093292	0.429815	0.587649	4	0.0831665	8.25	0.111975	0.42115	0.54174	15	0.269492	21	0.372346	0.432196	0.539753
AC213521.3_FG005	3289	274.5	5.77494	244.75	5.28253	-0.129993	0.675854	653.25	15.9209	531.75	13.3669	-0.265682	0.101683	366.75	10.6399	480.25	9.3551	-0.170728	0.359618	237	6.21082	260.25	7.19233	0.212082	0.504364
AC213600.3_FG002	24720	1121	3.17291	1076.25	3.10445	-0.0335209	0.826226	1004	3.24197	944.5	3.15919	-0.0409111	0.753899	339.5	1.29731	515.25	1.32874	0.0382337	0.812496	521.75	1.81402	500.75	1.80766	0.00935116	0.973151
AC213612.3_FG001	651	0.5	0.0543106	0.5	0.0547908	0.00699172	0.998876	0.5	0.062445	0.5	0.0641007	0.041345	0.973914	0.5	0.075665	0.5	0.0492152	-0.574981	0.402716	19.25	2.50711	10	1.33741	-0.828111	0.0542722
AC213612.3_FG002	17569	538	2.15507	461.75	1.87857	-0.202933	0.258294	457.5	2.07359	407	1.88968	-0.133319	0.486709	428.75	2.29287	576.75	2.09897	-0.119049	0.48019	615	3.00344	498.75	2.47139	-0.262919	0.150693
AC213621.5_FG002	8499	23.75	0.195963	27.25	0.229215	0.221358	0.747018	24.5	0.230115	31.5	0.310767	0.421434	0.411643	7	0.0792351	16.25	0.123004	0.94302	0.125197	44	0.448636	39	0.414102	-0.115458	0.881115
AC213621.5_FG004	1293	37	1.98476	46	2.50552	0.290439	0.701619	82.25	5.15557	48.25	3.05261	-0.648321	0.173076	53.5	3.6939	70.5	3.50666	-0.126024	0.820961	35	2.27952	30.5	1.96182	-0.198918	0.85953
GRMZM2G019686	853	0.5	0.0414492	0.5	0.0418157	0.0490705	0.992981	5.5	0.5137	1.5	0.141304	-1.99044	0.0485042	10.5	1.30328	11	0.825297	-0.46678	0.568748	40	3.93677	52.25	5.43314	0.500992	0.434667
GRMZM2G138258	3634	374.75	7.19568	283.25	5.56163	-0.385182	0.188179	35.75	0.80361	21.75	0.487394	-0.800027	0.316572	11.5	0.295243	54.5	0.964833	2.19371	0.00874504	9.5	0.22982	16.25	0.364552	0.26018	0.895326
GRMZM2G009913	3443	551.5	11.1913	413	8.52599	-0.394236	0.0320145	6.5	0.158138	1.5	0.0351975	-1.98588	0.0472724	4.5	0.128171	13	0.242962	1.05806	0.196044	40.5	0.99208	45	1.11326	0.183214	0.834017
GRMZM2G143747	2674	5.25	0.129675	7.75	0.206416	1.09613	0.486327	0.75	0.0218981	2	0.0584232	1.34507	0.487048	7.75	0.255271	59.25	1.42744	2.18023	0.0223966	201.5	6.39988	341.25	11.5832	0.860429	0.0189347
AC213654.3_FG006	2973	21.5	0.496955	22	0.523709	0.0756177	0.923864	14.5	0.384108	13.5	0.361717	-0.134663	0.84308	8.5	0.253857	17.5	0.375283	0.556692	0.267095	12	0.341489	17.5	0.57899	0.618241	0.29734
AC213693.3_FG003	324	2.75	0.565746	3.5	0.76877	0.758977	0.507272	6	1.49253	8	2.08548	0.416941	0.64926	2	0.646064	4	0.796226	0.307352	0.778965	6	1.55052	8.5	2.16428	0.618914	0.590489
AC213769.3_FG001	1569	2	0.085549	2.5	0.113457	0.470953	0.691164	6.25	0.320261	7.5	0.395541	0.373743	0.637603	20	1.19637	24.5	0.998316	-0.320118	0.538405	0.5	0.0277555	1.25	0.0691916	1.09378	0.38222
AC213800.3_FG001	702	6	0.594362	6.25	0.630929	0.624183	0.650056	6	0.68886	3	0.335768	-1.30754	0.246977	2.25	0.269086	3.5	0.324656	0.0995361	0.952019	3	0.368945	2.75	0.349062	-0.0527508	0.984261
AC213857.4_FG003	333	9	1.84906	8	1.71038	-0.115266	0.906666	2	0.490579	4	0.95436	1.15735	0.108591	17.75	4.88832	23.75	4.58409	-0.123095	0.811327	14	3.59986	21.25	5.86401	0.669981	0.22129
AC213884.3_FG001	3891	1419.25	25.4499	1324	24.2378	-0.0710639	0.416816	925.75	19.1513	831.75	17.57	-0.11701	0.164764	918	22.0046	1294.5	21.2578	-0.0568398	0.487507	891	19.702	831	19.3256	-0.0309528	0.834702
GRMZM2G098167	1097	16.75	1.05041	214.75	13.9028	3.61867	6.95461e-05	9.5	0.684165	69.75	5.27018	2.92975	0.00297584	21.25	1.82267	148.5	8.7349	2.17362	0.00445117	20	1.55606	88.5	7.20699	2.07074	0.0218461
AC213890.4_FG004	1588	3.25	0.145963	5	0.220727	0.869068	0.510638	4	0.204762	4.25	0.210742	-0.327181	0.818557	8.75	0.475259	12.5	0.501089	0.257479	0.801316	8.25	0.44435	8.75	0.537897	0.138048	0.943507
AC214040.3_FG009	1985	32.75	1.143	25.25	0.90594	-0.34111	0.442139	14	0.552523	11	0.464845	-0.298648	0.603024	18.25	0.863858	28	0.891604	-0.0153999	0.978859	28.25	1.22034	23.25	1.06828	-0.201161	0.748161
AC214119.3_FG009	6872	1316.25	13.3902	1000.75	10.4017	-0.381754	0.0140683	342.25	3.99357	268.75	3.20328	-0.30585	0.208731	389	5.0949	577	5.35481	0.0602529	0.798922	508.25	6.36046	442.5	5.58309	-0.156453	0.581294
GRMZM2G158625	2959	20.75	0.499332	21.75	0.521212	0.151141	0.891447	4.75	0.126353	5	0.139447	0.303068	0.809437	16.25	0.543448	42	0.896983	0.7564	0.209017	2.75	0.0838717	14.75	0.46168	3.37653	0.00115435
AC214147.3_FG002	20102	78	0.271541	71.5	0.254604	-0.122339	0.749601	55.75	0.221217	57.75	0.235341	0.0797646	0.845686	57.25	0.254395	91.25	0.290439	0.175593	0.546417	58.75	0.250026	64.5	0.275651	0.147409	0.756968
AC214256.3_FG005	1485	5.75	0.264968	7.75	0.368854	0.651199	0.53781	1.5	0.0823277	0.5	0.0281007	-1.33892	0.273322	7.25	0.418575	11.5	0.490041	0.187428	0.842512	10	0.58269	6.5	0.354497	-0.991915	0.345177
AC214266.3_FG002	2430	173.75	4.99898	162.5	4.76006	-0.0668087	0.812127	151.5	4.97772	142	4.8531	-0.0509206	0.851998	39.25	1.47684	72.75	1.90563	0.362965	0.224776	93.75	3.31415	71.75	2.63621	-0.309604	0.324615
AC214350.3_FG007	2965	1069	25.1872	1121	26.9138	0.100324	0.406541	1139.5	30.9143	1075.25	29.9661	-0.0447963	0.728136	679.75	21.4351	1016.25	21.9486	0.0294136	0.825666	986.5	28.6131	966.75	30.3249	0.0418737	0.820419
GRMZM2G304956	1408	879.5	43.5905	905	45.536	0.0523999	0.900771	338.25	19.2175	332.75	19.2278	0.00939827	0.988447	9.75	0.709672	69	3.15682	2.17281	0.0293863	2.25	0.136706	8.25	0.47013	0.921541	0.745462
AC214448.3_FG007	1353	1088	56.0774	1144.75	60.0552	0.0975728	0.489541	1453.25	86.0593	1252	76.1378	-0.173112	0.120487	1108.5	78.1736	1415.5	67.0318	-0.205489	0.0565958	1103	70.2026	1104.25	74.5244	0.0746282	0.670872
AC214451.3_FG005	51029	68.25	0.0937659	64.25	0.0897289	-0.0745593	0.861486	27.5	0.0428795	37.75	0.0611142	0.521169	0.144676	56	0.0971418	86.75	0.108705	0.138966	0.631936	38.25	0.0638478	44	0.0734282	0.225375	0.645694
AC214507.3_FG001	1352	166	8.59125	148.25	7.80437	-0.140061	0.597952	62	3.65908	67.75	4.10244	0.177651	0.615542	81.75	5.72557	130.75	6.17153	0.154704	0.555648	76.5	4.78749	88.25	5.81881	0.299555	0.396056
GRMZM2G353076	1060	2.75	0.175798	1.5	0.0988019	-0.451123	0.763186	44	3.36389	11	0.871749	-1.97638	0.000651653	107	9.73368	128.75	7.758	-0.319899	0.26934	34.25	2.72451	38.75	3.56683	0.243476	0.750531
AC214534.3_FG010	1605	180.5	7.81346	176.75	7.82819	-0.000807471	0.99928	56.75	2.81279	50.25	2.5626	-0.151185	0.671526	42	2.40641	63.75	2.54406	0.0489781	0.896999	32.75	1.74816	35.75	1.96147	0.185653	0.740571
AC214602.3_FG012	2553	693.75	19.0405	654	18.2388	-0.063912	0.792294	531.25	16.489	410.5	13.1874	-0.341796	0.0630717	23.25	0.825394	63	1.563	0.835283	0.110609	245.75	8.22813	250.25	8.72948	0.105128	0.796144
GRMZM2G085854	2036	2.25	0.0759639	11.5	0.400745	2.41328	0.00921683	0.5	0.0199664	1.25	0.0479655	1.06507	0.414085	30.75	1.32692	184.25	5.8043	2.15677	9.5126e-06	7.5	0.315202	15	0.651786	1.44905	0.100489
AC214635.3_FG005	3436	6.25	0.124309	6.75	0.141228	0.176273	0.854022	5	0.119721	4.75	0.114208	-0.0777348	0.940408	12	0.32799	20.5	0.383342	0.247184	0.638571	12.5	0.309379	18.25	0.455572	0.570445	0.361592
AC214635.3_FG006	258	90.75	24.5048	58.25	16.0216	-0.644183	0.61571	86.5	26.8524	32.75	11.0365	-0.607208	0.725717	268.5	97.6084	168.75	41.8912	-1.11846	0.0734413	50.25	17.1089	31.5	11.3242	-0.492352	0.818752
AC214640.3_FG003	8482	1753	14.395	1471.5	12.3664	-0.225195	0.0754516	556.25	5.27837	461.25	4.47455	-0.232053	0.171746	323.75	3.56841	378.5	2.84138	-0.335464	0.072276	472.25	4.79859	402.25	4.20753	-0.163831	0.502434
AC214641.2_FG002	1606	7.25	0.315502	8	0.356082	0.175775	0.858378	6.75	0.335243	3	0.154653	-1.2906	0.0623471	4.25	0.257213	6.25	0.251617	-0.000127837	0.999779	4.5	0.238002	3.5	0.178716	-0.621858	0.54297
AC214648.3_FG001	1536	4	0.186039	6.75	0.313022	0.738708	0.478718	2	0.103037	4.25	0.229231	1.51188	0.145487	3.75	0.22	9.75	0.408603	1.18017	0.164712	5.25	0.2862	7	0.445645	0.583339	0.639038
AC214648.3_FG003	4728	1320.25	19.4598	1547.25	23.2616	0.259075	0.0308848	1062.5	17.9487	1069.5	18.5454	0.0505255	0.74795	1067.75	20.966	1713.75	23.1857	0.146206	0.202272	1164	21.0577	1200	22.8282	0.119913	0.460069
AC214753.2_FG002	7874	27.75	0.247734	17.25	0.157167	-0.64841	0.117769	18.75	0.192995	11.75	0.12268	-0.666291	0.130846	13.5	0.168383	16	0.130162	-0.318269	0.48107	17.75	0.18936	13.25	0.145817	-0.365493	0.555451
AC214771.3_FG003	4473	6.5	0.101287	10.5	0.164003	0.615565	0.494495	0.75	0.014095	1.25	0.0215273	0.393427	0.791819	13	0.268342	10.25	0.146312	-0.881475	0.180838	38.5	0.725384	37.75	0.734539	-0.0451133	0.96593
AC214817.3_FG004	2917	1099.5	26.2233	1179.25	28.7262	0.112812	0.555296	3083	85.0489	3207.75	90.9807	0.0943763	0.484274	375.75	12.089	433.5	9.5448	-0.347991	0.0861546	759	22.4101	829.5	25.2539	0.180879	0.407382
AC215198.3_FG002	2364	209	6.12217	197.75	5.93862	-0.0566882	0.853165	15.25	0.531208	21.75	0.754613	0.582876	0.250719	20	0.741942	32	0.855662	0.178783	0.729395	27.75	1.00888	32.25	1.22991	0.291433	0.63749
GRMZM2G079440	1832	6.5	0.245945	801.75	30.914	6.86277	0.00716288	6	0.27972	305.75	13.5485	5.11942	0.0435426	181	8.75083	1113	38.9192	2.13801	0.00941055	126.5	6.07669	963.5	47.587	3.04406	0.00267824
AC215201.3_FG008	1125	36.25	2.22426	29.75	1.87323	-0.290684	0.698424	24.25	1.76962	16	1.1537	-0.700647	0.305624	40.25	3.45402	92.25	5.27589	0.6396	0.127078	4	0.306529	4.25	0.311694	-0.372919	0.826528
AC215244.3_FG002	25278	2120	5.86306	2076	5.85116	0.000174697	0.999736	2324	7.39083	2090	6.85392	-0.113752	0.166702	1530.5	5.71093	2071	5.24169	-0.123295	0.131876	1532.75	5.24164	1370.75	4.99132	-0.0903679	0.445475
AC215260.3_FG001	528	49.5	6.44329	127.75	16.9549	1.2076	0.0660426	704.75	107.934	811	126.958	0.22275	0.374409	1004.25	177.761	1362.5	165.727	-0.117559	0.599205	844	137.79	797	140.296	-0.022901	0.963715
AC215260.3_FG004	507	95.75	13.0687	118.75	16.5797	0.328912	0.32327	87.5	13.7931	122.75	19.9288	0.520926	0.076311	348.25	64.6085	484.25	61.2729	-0.073361	0.687579	287.5	48.5776	276.5	50.5863	0.00654313	0.988124
AC215309.3_FG001	3136	9.25	0.205841	9.5	0.214834	0.0518379	0.971199	1.5	0.037424	1.25	0.035397	-0.419083	0.702847	4.5	0.137929	11.5	0.23688	0.710069	0.250586	10.75	0.299502	10.75	0.315578	0.00818618	0.99518
AC215501.3_FG008	2076	7.75	0.262797	11.25	0.385058	0.538778	0.440798	6.25	0.236849	6	0.238632	0.237375	0.781395	4.25	0.187363	5	0.155256	-0.245453	0.760445	6.5	0.278192	4	0.164363	-0.687986	0.45141
GRMZM2G067919	3306	2	0.0421777	14.75	0.308735	2.10984	0.0930937	1	0.0259666	7	0.16717	2.02194	0.154717	7	0.207054	44	0.853169	2.13294	0.00991393	1	0.0274165	2	0.0508754	1.08737	0.614486
AC187222.4_FG001	1685	41.25	1.69249	28	1.19436	-0.567736	0.318139	10.5	0.491934	2.75	0.140958	-1.9609	0.0186924	11.75	0.636376	30.75	1.17038	0.991601	0.0959224	5.75	0.297146	8	0.38664	-0.0251908	0.989577
AC215690.3_FG002	3398	1894.75	39.0906	1957.25	40.9933	0.0743002	0.552256	2104.75	49.8377	1945.5	47.2356	-0.0742987	0.499172	1201.75	33.5781	1798	33.7935	0.0154993	0.909074	1503.25	38.1548	1576.25	42.6915	0.143194	0.258083
AC215723.3_FG001	900	84	6.48667	71.25	5.65869	-0.204116	0.462974	58	5.14988	64.5	5.95857	0.161973	0.584355	35.75	3.74515	58.5	4.13496	0.129326	0.684297	58.25	5.63824	56	5.59625	0.0188427	0.974241
AC215907.3_FG003	516	14.75	1.99226	16.25	2.2289	0.147917	0.865753	25.5	3.90993	29.25	4.65712	0.264897	0.620841	1.5	0.303228	1.75	0.21326	-0.344391	0.73826	1.5	0.244307	1.75	0.287533	0.559518	0.691824
GRMZM2G034157	851	1.25	0.104586	1.25	0.107866	-0.166559	0.9433	1.5	0.137556	3.5	0.333075	1.42442	0.187238	7.5	0.797221	50.5	3.7663	2.12903	0.00148053	47.75	4.77386	95.25	10.7543	1.02391	0.0209841
AC216067.3_FG002	1998	1241	43.4642	1282.5	45.6479	0.0778793	0.564613	1555.75	62.6903	1418.75	58.6918	-0.0955362	0.389408	719.5	34.3049	1033.25	33.1433	-0.0404802	0.766146	705	30.4566	718.5	33.1232	0.0869042	0.639081
AC216242.3_FG001	725	7.25	0.679043	9.25	0.902932	0.329352	0.704022	11.25	1.22652	12	1.36296	0.212662	0.768999	5.5	0.684542	12.25	1.08458	0.566206	0.362907	11	1.27081	13.5	1.62372	0.394445	0.63749
AC216247.3_FG005	4075	48.25	0.832085	46.25	0.807311	-0.0609517	0.904602	28.5	0.556524	23.5	0.480796	-0.245071	0.553819	35.25	0.83971	35.5	0.55593	-0.520235	0.0928182	20	0.417439	19.75	0.416025	-0.00449146	0.996258
GRMZM2G084037	1669	43	1.76561	26.5	1.12776	-0.647856	0.168422	47.75	2.26723	12.25	0.59297	-1.95376	0.000163316	4.25	0.250248	7.75	0.294628	0.293565	0.713043	7	0.364084	6.75	0.326231	-0.44298	0.686225
AC216353.2_FG005	279	117	29.0557	98.5	25.1508	-0.214777	0.251138	48.75	14.1368	42.25	12.5327	-0.185791	0.483816	57.25	19.3013	83	19.0371	-0.0328875	0.898265	74.75	23.1134	63.5	20.6978	-0.167899	0.553673
AC216731.3_FG001	1202	76.25	4.39646	79	4.67987	0.112495	0.808222	50.5	3.3103	31.5	2.11545	-0.656234	0.103059	0.75	0.0548697	2	0.108341	0.670311	0.490752	0.5	0.03623	0.5	0.0402141	0.0802575	0.971701
AC216793.3_FG008	1158	0.5	0.0305321	0.5	0.0308021	0.00425669	0.99962	5.5	0.394089	9.25	0.647122	0.0870291	0.963548	21.75	1.69306	23.25	1.28978	-0.496479	0.51927	75.5	5.44716	58.5	4.45799	-0.240746	0.764312
AC216815.3_FG004	500	4	0.569348	3.75	0.530329	-0.184431	0.898925	24.5	3.85635	16.25	2.6524	-0.452577	0.466465	4	0.744144	3	0.386082	-0.631204	0.493491	1.25	0.208808	0.5	0.0966747	-0.874317	0.568409
AC216870.3_FG005	1769	91.75	3.60824	115.25	4.5803	0.271635	0.646108	137.75	6.17084	152.75	7.02176	0.173256	0.715358	190.75	10.5277	215.5	7.82709	-0.354637	0.268549	137.25	6.55273	154.25	7.8033	0.246159	0.666534
AC216871.3_FG001	3421	328	6.65849	343.25	7.10192	0.0753187	0.858378	8.75	0.212215	7.75	0.1768	-0.238888	0.877896	1.75	0.0533155	1.5	0.0286125	-0.789029	0.623193	1.5	0.0366918	4.75	0.112873	0.620846	0.803644
GRMZM2G122357	937	0.5	0.0377334	1.75	0.132264	1.34766	0.330792	1.25	0.106576	1.5	0.128636	0.49088	0.743047	1.25	0.1153	7	0.477654	2.12895	0.0316785	10.25	0.910594	20.75	1.85577	1.16708	0.181714
GRMZM2G369629	1503	1.25	0.0598297	1.25	0.0589409	-0.168456	0.953883	2.5	0.126002	5.5	0.301459	1.30169	0.284396	6.75	0.400224	43.75	1.87218	2.12751	0.00759535	3	0.166776	8	0.523204	1.38472	0.295395
AC216886.3_FG002	1440	81.75	3.91924	123	6.00809	0.551537	0.206134	29	1.59575	23.75	1.31483	-0.277974	0.743953	2	0.128478	5.75	0.249487	0.701526	0.569795	18.75	1.10286	27.25	1.9319	0.573797	0.561631
GRMZM5G848550	588	1.5	0.17309	5.5	0.664484	2.03594	0.0574884	1.5	0.215218	2.25	0.297779	0.489459	0.722485	2.5	0.364432	12.5	1.368	2.11556	0.0147408	2.5	0.368183	9	1.30671	1.79279	0.0772218
AC217050.4_FG004	6143	670.75	7.62392	613.5	7.10637	-0.10518	0.455198	336.5	4.39865	364.25	4.8865	0.150671	0.339318	351.75	5.26942	528.25	5.49054	0.0419523	0.79571	497	6.95437	488.5	6.88849	0.0102059	0.972089
AC217050.4_FG006	1756	1919.25	76.6015	1933.5	78.5376	0.0417771	0.838802	1629.25	74.8563	1562.75	73.9597	-0.0274263	0.893209	658.25	35.529	968	35.2599	-0.00994345	0.964569	979.25	48.3589	891.25	47.2246	-0.0644593	0.807733
GRMZM2G074358	1456	0.5	0.0242831	0.5	0.0244978	-0.0464174	0.992669	0.5	0.0279201	0.5	0.0286604	0.0442427	0.982945	11.75	0.749134	15.75	0.685645	-0.20337	0.78653	1.5	0.10126	11.75	0.683913	3.36866	0.000756387
AC217121.3_FG007	2364	336	9.89608	325	9.78274	-0.0223428	0.937029	254	8.63137	248.25	8.58656	0.00656876	0.982751	142.5	5.51761	257	6.95017	0.345673	0.0569526	148.25	5.41454	151.25	5.67583	0.0881232	0.800576
AC217252.3_FG005	1101	59	3.72569	50.25	3.25763	-0.213052	0.4831	16.25	1.19865	16.5	1.20107	0.000314933	0.99985	25.25	2.07794	47.5	2.74582	0.411366	0.163676	32.5	2.55057	39.5	3.25524	0.348922	0.347521
AC217264.3_FG005	2467	1	0.0295331	1.25	0.0353633	0.226598	0.899921	3.5	0.107982	4.5	0.153606	0.55314	0.55505	11.75	0.414825	7.25	0.188127	-1.12823	0.0832508	16.5	0.582996	16.5	0.573804	0.0332994	0.980557
AC217271.3_FG001	2572	128	3.48399	141.75	3.94361	0.151821	0.839067	160.5	5.02926	151.5	4.84629	0.0367482	0.965077	173	6.12482	123.25	3.04129	-0.886286	0.0571896	78	2.62463	71.75	2.53388	-0.0169228	0.990399
AC217271.3_FG002	2451	1005.25	28.6512	994.25	28.8498	0.0149575	0.938253	705	23.1134	720.25	24.198	0.0661278	0.612895	623.75	24.2615	831.75	21.7082	-0.144938	0.177535	541.25	18.928	559.75	20.9861	0.111554	0.500201
GRMZM2G469099	1543	0.5	0.0229139	0.5	0.0231165	-0.0312977	0.996239	0.5	0.0263459	0.5	0.0270444	0.0800026	0.972088	5.25	0.274972	29	1.1831	2.11161	0.00589097	0.75	0.0450551	3.25	0.173734	1.88594	0.153417
AC217293.3_FG007	6216	25.25	0.291002	26.75	0.30661	0.155283	0.985469	122	1.64992	200	2.61487	0.456255	0.705933	8659	128.608	10240.5	105.778	-0.296267	0.272855	1549	21.2737	1055.25	15.1171	-0.467234	0.37905
AC217300.3_FG005	669	23.75	2.47489	26	2.74538	0.145609	0.879628	4.5	0.512713	4.25	0.505334	0.0558686	0.975407	8	1.11064	14.75	1.40976	0.368299	0.652067	6.25	0.807008	9	1.2126	0.596626	0.606933
AC217311.3_FG001	1428	22.25	1.06225	20.75	1.03128	-0.0324081	0.97097	6.75	0.378977	5.25	0.305428	-0.282721	0.635094	10.75	0.73211	14.75	0.658424	-0.133808	0.78439	13	0.780412	14	0.833008	0.10032	0.905306
AC217358.3_FG003	3763	639.5	11.8998	588.25	11.1366	-0.105452	0.45313	136.5	2.91303	143.5	3.10417	0.0891378	0.747618	96.25	2.38437	169.25	2.87359	0.275405	0.218889	187.5	4.30378	156	3.55947	-0.251568	0.321295
AC217358.3_FG005	2279	1851.5	56.7823	1887.25	58.942	0.0475421	0.722275	740.75	26.3507	810.25	29.118	0.159417	0.184105	556.75	22.8777	880	24.6856	0.117121	0.341943	657	24.9565	612.75	24.0114	-0.0450467	0.841434
AC217358.3_FG010	6503	72.25	0.780503	69.75	0.764988	-0.0368043	0.94256	50.25	0.622138	56.75	0.720115	0.232831	0.473563	115.5	1.69856	183.5	1.80289	0.117673	0.569464	172	2.27099	131.25	1.75744	-0.33896	0.129286
GRMZM2G370585	1559	1	0.043493	1.25	0.0559598	0.176727	0.934657	0.75	0.0377532	3.75	0.198596	2.50567	0.0123503	1.25	0.0692986	6.5	0.267763	2.10758	0.021484	4.25	0.235262	6.5	0.340628	0.31537	0.839109
AC217370.3_FG003	3091	1	0.0221826	0.5	0.0115396	-0.780105	0.620747	0.75	0.0189439	0.75	0.0209006	-0.0392403	0.98638	7.5	0.225984	12.5	0.260178	0.861276	0.276272	0.5	0.0140888	0.75	0.0220525	0.42097	0.847234
AC217401.3_FG001	3009	150	3.48339	131.75	3.12018	-0.155992	0.636523	25.25	0.676855	34.25	0.937306	0.423225	0.400342	174.75	5.36106	224	4.7499	-0.170299	0.445915	244.75	6.94228	234.75	6.98501	0.00853323	0.985041
AC217401.3_FG002	8863	1610.75	12.78	1705	13.7108	0.103805	0.448049	1626.75	14.71	1331	12.3892	-0.258902	0.0250121	360.75	3.95189	440	3.17277	-0.252611	0.13418	728	7.09783	665.75	6.7338	-0.0688442	0.770331
GRMZM2G118019	3139	3.75	0.0855462	21	0.475767	2.52744	0.000587727	0.5	0.0129505	0.5	0.0132939	0.0400898	0.983846	1	0.0291846	8.5	0.168457	2.10475	0.0153873	3.75	0.103076	4.25	0.121117	0.631595	0.591213
AC217499.3_FG001	4715	626	9.28797	652.25	9.82651	0.0874611	0.383381	695.75	11.8578	712.5	12.4653	0.0736639	0.418681	556.5	11.0275	865.5	11.744	0.0855719	0.313267	655.5	11.9573	613.5	11.6333	-0.0318212	0.837379
AC217499.3_FG003	3658	78.5	1.48142	79	1.53521	0.069416	0.880712	103.75	2.28019	92.5	2.09972	-0.150137	0.615279	67.75	1.78354	98.25	1.72715	-0.034118	0.923332	71.25	1.66783	57.75	1.42671	-0.262103	0.532011
GRMZM2G161809	5286	32.75	0.421901	22.25	0.297617	-0.474825	0.495959	38.5	0.584429	11.25	0.16966	-1.938	0.00241463	15.25	0.240201	36.5	0.44142	0.958425	0.113613	1.5	0.0233241	2	0.0314542	0.746017	0.662708
AC217556.3_FG003	5494	1191.75	15.2349	1066.25	13.868	-0.135032	0.251358	783	11.4336	723	10.8631	-0.0828414	0.538296	515	8.8917	679.25	7.90235	-0.157583	0.208221	639.25	10.0273	603.5	9.95728	-0.0162266	0.952868
AC217665.3_FG005	2143	391	12.701	368.75	12.2711	-0.0639731	0.717022	422.75	15.8738	421.25	16.1349	0.0251846	0.887707	588.25	26.0969	776.5	23.189	-0.149168	0.127504	586.25	23.5875	542.5	22.3691	-0.0608426	0.723238
GRMZM2G396674	1528	23.75	1.06715	25.75	1.18756	0.107105	0.908733	13.25	0.693617	11.25	0.588718	-0.163309	0.858641	1.5	0.0994021	6	0.254572	2.09538	0.0201252	16	0.894356	22.5	1.4216	0.533993	0.489574
AC217811.3_FG003	1965	379.75	13.4795	373.25	13.5394	0.00395059	0.995888	344	13.9547	253.5	10.6692	-0.397724	0.00673175	76.5	3.64267	135.75	4.39303	0.242193	0.309067	109.75	4.79741	165.75	7.68424	0.67606	0.002838
AC217840.3_FG001	932	335.75	25.0628	304	23.0923	-0.122913	0.471117	327.25	28.0818	291.25	25.8892	-0.130381	0.399172	140.5	13.9066	239.75	16.4415	0.211922	0.236574	244.25	22.5654	215.25	21.0114	-0.117329	0.623208
GRMZM5G806726	1239	2.5	0.139217	7	0.402332	1.60291	0.0829045	1.25	0.0766478	1.75	0.119478	0.594474	0.650454	1	0.0894343	5.25	0.273556	2.09132	0.0298877	7.5	0.509673	12.25	0.989505	0.939191	0.301629
AC217887.3_FG003	447	1	0.153393	0.5	0.079796	-0.747318	0.649903	2.75	0.48382	9.75	1.80267	1.64949	0.066167	12.75	2.57945	28.5	4.1132	0.717555	0.267095	7.5	1.38662	10.75	2.17814	0.736236	0.508008
GRMZM2G046933	2148	2	0.0643375	1.75	0.0589501	-0.0270033	0.99603	15.25	0.573277	4.25	0.162952	-1.92195	0.00565327	2.5	0.106567	5.5	0.164061	0.852011	0.311099	9.75	0.391408	12.5	0.501653	0.283929	0.795817
AC217887.3_FG005	3540	1178	23.1997	1108	22.2478	-0.0605761	0.61639	677.25	15.3794	590.25	13.6691	-0.161933	0.143507	375	9.99076	489.5	8.82244	-0.176766	0.14826	355.25	8.61293	345	8.80866	0.0295516	0.917813
AC217889.3_FG002	13533	10	0.0521169	18.5	0.0956999	0.803385	0.164023	20.75	0.121681	15	0.0908392	-0.529169	0.319181	26	0.176546	38.75	0.183978	0.0974713	0.845133	28.25	0.177516	29.25	0.193602	0.122541	0.878784
AC217910.3_FG001	4934	43.5	0.610341	33.5	0.482155	-0.36226	0.352097	15.75	0.253905	21.75	0.361956	0.558845	0.210192	30.25	0.585298	35.25	0.457553	-0.344144	0.33513	83.25	1.43573	73.5	1.28758	-0.105996	0.809293
AC217910.3_FG004	783	24	2.11445	10.75	0.961105	-1.28055	0.135547	35.25	3.62058	30	3.13631	-0.222063	0.784894	120	15.2774	157	12.8775	-0.162845	0.674801	163	17.559	117.25	13.9823	-0.372591	0.419953
AC149829.2_FG002	255	0.5	0.138652	10.25	2.85937	4.11742	9.065e-05	0.75	0.248825	11.75	3.86111	4.19687	2.31122e-05	6.75	2.37375	40.5	10.2228	2.08878	0.00107417	3.75	1.21847	33.5	11.4236	3.62222	1.46971e-05
AC217947.4_FG002	5435	946.75	12.2232	842.75	11.048	-0.141903	0.413393	1335.75	19.6688	1213	18.507	-0.0996709	0.511326	1702.25	29.42	2407.5	28.3986	-0.0523018	0.70093	812	13.0283	622.25	10.3003	-0.322561	0.0686141
AC217962.3_FG005	8688	839.5	6.76041	766	6.28505	-0.108514	0.301365	452.75	4.18953	439.75	4.15771	-0.00953589	0.963605	496.75	5.33217	810.5	5.96362	0.157259	0.106637	622	6.15697	524.75	5.36692	-0.187723	0.116309
AC217965.2_FG012	792	38	3.28787	55.5	4.97416	0.597429	0.202278	19.5	2.02752	26.5	2.76475	0.542619	0.352171	10.75	1.30641	19.75	1.60135	0.324159	0.630842	9.25	0.966904	15.5	1.64222	0.985239	0.239971
AC217966.3_FG007	22150	14.75	0.0455692	18.25	0.0588508	0.376754	0.46413	16	0.0575328	20	0.0741561	0.356461	0.432359	21	0.0882017	38.25	0.110095	0.330371	0.36134	32.5	0.124978	21.25	0.0839446	-0.601637	0.165147
GRMZM2G153184	1717	3.75	0.152213	5.75	0.239666	-0.00501989	0.99928	2	0.0924098	45.25	2.18183	4.90202	0.000184639	18.75	1.05308	118	4.4181	2.0835	0.00508654	1.25	0.0608059	11.5	0.535583	2.8695	0.102203
AC217977.3_FG003	16246	320.5	1.37542	322.75	1.41398	0.0270078	0.923864	143.25	0.702483	161.5	0.815842	0.222826	0.319714	240.5	1.34286	380	1.49633	0.134754	0.408589	271.75	1.44246	240.5	1.30588	-0.119276	0.636311
GRMZM2G031790	3218	0.75	0.0162903	0.75	0.0162867	0.0305396	0.995934	0.75	0.0181963	1	0.0257275	0.410909	0.761185	2.75	0.0729723	16.5	0.330407	2.08018	0.00524892	0.75	0.0197069	0.5	0.0150209	-0.315805	0.875433
GRMZM2G146376	2878	1.5	0.0368549	1.25	0.0305726	-0.387818	0.776656	1	0.029688	7.5	0.213091	3.23543	0.000188243	1.75	0.0559053	7.75	0.17285	2.0772	0.00756976	1.25	0.0364641	0.75	0.0236846	-0.513265	0.747076
GRMZM2G050697	2509	17.25	0.479152	14.75	0.415361	-0.208035	0.791771	1	0.0305943	2	0.0662616	1.20891	0.184328	3.25	0.114446	15.75	0.401087	2.07361	0.00207537	9.75	0.326182	11	0.403351	0.258211	0.796318
AC218457.2_FG013	6376	2005.25	22.0597	1565.5	17.539	-0.340828	0.0191287	1453	18.1242	1188.25	15.4042	-0.238381	0.112502	1101.5	16.2386	1345.25	13.4876	-0.260784	0.0737622	1377.5	18.5734	1140.75	15.5743	-0.24109	0.180298
AC218900.3_FG001	984	22.25	1.5414	41	2.93862	0.872042	0.0756989	37.75	3.10259	56.75	4.67705	0.621475	0.113226	43.25	4.16699	76.75	5.00066	0.256628	0.490246	41	3.56032	44.75	4.17543	0.141847	0.844117
AC218972.3_FG001	20329	1271.5	4.38967	1270.75	4.45188	0.0227365	0.85486	1820.75	7.17283	1703.75	6.92799	-0.053743	0.509307	768.75	3.57763	1210.75	3.80764	0.0975059	0.23768	1185.75	5.03371	1119.75	4.97788	-0.0195143	0.903791
AC218972.3_FG002	1489	3	0.144422	4.75	0.223681	0.538908	0.666681	3.75	0.200251	8.75	0.486788	1.13517	0.189823	8.5	0.485369	11.5	0.496267	-0.374246	0.661062	8.75	0.515921	16.5	1.02862	1.04418	0.216146
AC218972.3_FG004	2817	1275.5	31.6013	1205.75	30.3934	-0.0595776	0.755094	1800.5	51.4789	1386	40.5227	-0.350632	0.00421227	718.25	24.145	908	20.6324	-0.223669	0.11473	380.75	11.5315	463.75	14.6298	0.342882	0.104949
AC218972.3_FG007	2676	114	2.97469	79.75	2.12273	-0.509164	0.168778	3.5	0.105699	5	0.151944	1.13359	0.248188	8.75	0.290761	9	0.211708	-0.608459	0.455957	9	0.290358	9.75	0.336578	0.0151082	0.992759
GRMZM2G060544	1295	23	1.23021	108.75	5.97369	2.26898	0.00059066	93	5.77141	215.75	13.5345	1.27186	0.000906221	63	4.39128	380.75	18.8042	2.07098	8.8128e-06	25.75	1.66368	158	10.2888	2.75205	3.4057e-05
AC218998.2_FG003	2883	188.5	4.55895	177.75	4.40245	-0.0747392	0.798663	15.75	0.445198	18	0.500227	0.158274	0.806811	49.75	1.53465	76.25	1.6852	0.120508	0.733415	54	1.59646	52.75	1.62769	0.0284737	0.968414
AC218998.2_FG007	3862	674	12.1622	617.5	11.3789	-0.105418	0.446599	693.25	14.3706	683.25	14.5766	0.0141452	0.939181	893	21.9468	1348	22.3687	0.0430773	0.700587	1136	25.3241	1050.25	24.0932	-0.0619658	0.688438
AC218998.2_FG011	3753	0.5	0.00942078	0.5	0.00950408	-0.0168081	0.999158	0.5	0.0108318	0.5	0.011119	0.0677933	0.986471	77	1.77665	90	1.54982	-0.25066	0.735748	31.75	0.724861	36.75	0.886115	0.967463	0.480357
AC219006.2_FG006	1291	11	0.583422	16.25	0.89097	0.653086	0.278182	0.75	0.0453568	1.75	0.114159	1.20451	0.187364	18.25	1.36967	32.25	1.60838	0.258085	0.588691	22.75	1.49239	21.25	1.47533	-0.105832	0.91197
AC219006.2_FG007	10108	83	0.569896	73.25	0.515512	-0.163414	0.684931	15	0.123808	7.5	0.0608078	-0.973224	0.0944286	5.75	0.0493044	16.25	0.102025	0.956438	0.103117	14.75	0.122976	15.75	0.147153	0.235181	0.790118
AC219020.4_FG001	3280	40	0.849609	30.25	0.656791	-0.389914	0.28341	16.5	0.399839	12.75	0.321988	-0.345788	0.467033	18.25	0.530397	19.25	0.375276	-0.433054	0.271311	18.25	0.472113	16.25	0.433584	-0.119939	0.878584
AC219020.4_FG002	2297	314.25	9.53467	238	7.34058	-0.384937	0.174018	374	12.8922	258.25	9.28464	-0.479174	0.0505125	315.5	13.1234	443.5	12.3475	-0.0846942	0.745911	0.75	0.0276085	3	0.122092	1.55995	0.366923
AC219056.2_FG004	1369	3.5	0.176537	3	0.157074	-0.231611	0.880186	4.75	0.261156	3.75	0.230081	0.327351	0.781917	7.25	0.472158	4.25	0.19856	-1.2342	0.127752	8	0.496352	7.25	0.439483	-0.203913	0.89496
AC219061.2_FG007	2001	446.5	15.5168	431.75	15.3198	-0.0245406	0.929628	257.25	10.3483	304.25	12.4414	0.279563	0.117279	424.5	19.8142	602	19.2	-0.0464976	0.775087	390	16.6364	387	16.7217	0.0329728	0.920167
AC219156.3_FG002	1529	44	1.98365	57.75	2.70675	0.405486	0.29177	47.25	2.46135	47.5	2.55301	0.0150553	0.981485	45.75	2.75727	71	2.95371	0.0631629	0.877102	94.25	5.31491	102	5.72675	0.144309	0.730199
AC219190.3_FG002	2247	27	0.853903	30.5	0.960471	0.160903	0.867608	214.25	7.62118	189.25	6.8894	-0.214586	0.481129	15.75	0.73956	24.25	0.697036	0.248255	0.751941	344	13.1167	336	13.5255	0.0246445	0.958281
AC220927.3_FG007	945	127.5	9.41233	133.25	10.0228	0.0839832	0.886388	32.75	2.79565	32.5	2.81115	-0.0674798	0.948081	10	1.04881	12	0.821466	-0.722915	0.438971	7.75	0.714187	10.75	0.944701	0.374184	0.809044
AC220970.4_FG002	2010	7.25	0.254661	5.25	0.183148	-0.720808	0.777034	242	9.78963	314.5	12.7645	0.372369	0.420387	892.5	40.4982	1285.75	41.0923	0.0420331	0.899661	3200	137.026	2757.25	126.152	-0.138475	0.653807
AC220972.3_FG001	765	16	1.43353	13	1.21249	-0.329464	0.629072	41	4.2898	26.25	2.83492	-0.595853	0.132213	41.75	5.08107	63.5	5.30708	0.0334579	0.940282	8.25	0.981886	12	1.34081	0.650664	0.377739
AC225127.3_FG003	815	2.5	0.223108	3	0.264761	0.268897	0.802054	2	0.199455	2.25	0.232856	0.193761	0.849044	2	0.222619	5.75	0.45097	1.21517	0.0652613	3.75	0.403496	4.25	0.490886	0.340671	0.748161
AC225147.4_FG002	2497	1201.25	33.5988	1114.5	31.8118	-0.081691	0.569672	693	22.2922	611	20.1912	-0.132613	0.349758	323	12.1313	479.75	12.2749	0.0225398	0.914796	447.75	15.4594	423.25	15.3443	-0.00815941	0.982436
AC225147.4_FG003	4127	658.5	11.1068	607.25	10.4668	-0.0848371	0.518912	328	6.37298	315.75	6.26159	-0.00949264	0.970863	195.75	4.40277	342	5.29247	0.248178	0.0944288	312.25	6.45457	328.25	7.19611	0.149955	0.408633
AC225176.2_FG003	736	156.25	14.8035	156.75	15.0827	0.0031317	0.998599	39.5	4.25116	59.75	6.52123	0.631223	0.154968	211	25.5746	359.75	31.2045	0.267411	0.202093	90	10.4606	79.25	9.87995	-0.0781675	0.911972
AC225185.3_FG004	3505	620.75	12.3855	583.25	11.8564	-0.0624004	0.589065	406	9.29741	399.25	9.38956	0.00983308	0.957975	398.5	10.6215	600.5	10.9554	0.0413032	0.707295	380.75	9.34716	355.5	8.94238	-0.0438057	0.817013
AC225193.3_FG003	3052	602.75	13.7968	622	14.4507	0.0571601	0.787911	162.75	4.27789	129.75	3.41769	-0.331463	0.217716	99.25	3.04375	186.5	3.90034	0.371765	0.153107	231	6.51072	292.75	8.41456	0.390336	0.0866008
GRMZM5G847707	159	21.75	9.38711	63.75	28.8206	1.55994	0.00085032	24	11.9789	107.75	56.3332	2.2407	1.13739e-06	14	7.91651	83.75	33.9558	2.06732	5.16546e-05	43.5	23.6974	61.75	33.5492	0.529547	0.244319
GRMZM2G135617	3201	26.75	0.579913	29.5	0.654689	0.187633	0.866895	9.75	0.240897	17	0.439927	0.819517	0.388504	9.5	0.287115	71	1.42945	2.05171	0.00597566	34.5	0.909631	77	2.00801	1.13196	0.0822515
AC225308.2_FG005	4792	16	0.231151	17.25	0.258139	0.151723	0.832022	10.75	0.18161	13.5	0.228584	0.379231	0.506592	5.5	0.101963	12.75	0.170334	0.921366	0.0915639	10.75	0.192032	10.75	0.211911	0.0252098	0.983759
AC225354.2_FG004	990	135	9.47914	131.25	9.4575	-0.0248205	0.955298	94.25	7.69243	76.75	6.29289	-0.259122	0.337762	43.5	4.10904	67.75	4.36752	0.139036	0.685538	69.25	6.04647	64.5	5.81506	-0.0238793	0.969817
AC225359.3_FG006	805	15.75	1.35329	16.5	1.44303	0.0264905	0.989498	9.75	0.977266	11	1.10566	0.0371307	0.973067	6.5	0.732534	15.25	1.21563	0.720472	0.21143	8.5	0.908632	14.75	1.73869	0.857215	0.20381
AC225363.3_FG004	556	87	10.9053	86.5	11.0416	0.0147303	0.982321	92.25	13.2738	88.25	13.0994	-0.0116745	0.976378	38.25	6.57347	75.75	8.72439	0.454979	0.0712057	77.5	11.928	83.75	13.2926	0.167827	0.601469
AC225555.3_FG005	1125	84.25	5.28208	91.25	5.7454	0.127307	0.841542	6.25	0.425534	2.5	0.174234	-1.17819	0.332141	3.25	0.289561	9	0.510964	1.14222	0.255484	23.75	1.78453	25	2.08414	0.193176	0.878784
AC225718.2_FG006	399	46.25	8.07347	72.5	12.9016	0.678149	0.347709	133.75	26.9726	160.75	33.5142	0.248707	0.619909	150.5	36.7974	260.5	41.9318	0.246149	0.534033	47.75	10.5505	81.75	18.483	0.917345	0.220889
GRMZM2G384780	1990	18.25	0.634714	11.5	0.404145	-0.76647	0.122794	48.25	1.92623	12.25	0.506726	-1.91418	1.17132e-05	0.5	0.0247527	0.75	0.0236934	-0.201576	0.839728	1	0.0426158	1.5	0.063922	0.745406	0.486652
GRMZM2G063566	1348	9.25	0.468398	208	10.8202	4.01358	0.0322277	2212.5	132.824	2997.75	184.293	0.458387	0.175622	479.25	36.6574	645.75	30.6551	0.111897	0.855988	520.75	33.6523	541.75	35.3158	0.0860871	0.938798
AC226199.2_FG002	1670	4.5	0.202548	4.5	0.190667	0.233124	0.817886	2	0.09483	2.5	0.124548	0.36802	0.690273	53.25	2.92486	60.25	2.31558	-0.36907	0.223035	27.25	1.41695	26.5	1.42085	-0.00258899	0.998074
AC226227.2_FG004	10162	9.5	0.0660467	7	0.0496477	-0.539347	0.478186	7.25	0.0550307	8	0.0671464	0.312728	0.692937	4	0.031853	9.25	0.0581137	1.01343	0.132631	13.25	0.112779	11	0.0922994	-0.269066	0.778038
AC226227.2_FG005	1629	32	1.34825	30	1.3001	-0.0908307	0.93693	195	9.68537	155.75	7.92189	-0.318377	0.298317	158	9.25523	200.5	7.90731	-0.270757	0.355193	62.5	3.31108	70.5	3.74673	0.170589	0.825192
AC226230.2_FG001	13842	2733.25	13.8349	2500.25	12.8674	-0.107824	0.267387	2661.75	15.3553	2601.5	15.45	0.00673989	0.966468	2452.5	16.4486	3575.25	16.5238	0.00529062	0.963654	2548	15.8613	2261	14.4146	-0.131483	0.216682
AC226235.2_FG001	1149	4	0.247091	2	0.12289	-1.08801	0.642267	5.75	0.411264	15	1.0541	1.16432	0.41762	810	64.6915	1080	60.2591	-0.106522	0.675378	1123	83.5106	950	76.0807	-0.167124	0.606496
GRMZM2G068959	1597	23	0.994835	28.75	1.28244	0.336647	0.608394	8.5	0.415606	12	0.621243	0.554047	0.453088	8.25	0.438583	34.25	1.36786	2.04515	0.00117069	22.75	1.23343	27	1.47225	0.368851	0.630427
AC226235.2_FG003	1128	37.75	2.277	38.5	2.40989	0.0780937	0.954921	2.25	0.156268	3.5	0.235843	0.0494417	0.984289	4	0.297594	5.25	0.300339	0.11818	0.942531	1311.25	99.6601	1238.75	99.434	-0.0289926	0.938212
AC226248.1_FG002	2219	37.25	1.15704	54	1.726	0.59979	0.225105	57.5	2.0475	63	2.33652	0.175967	0.72525	140.75	6.02631	256.75	7.40474	0.274042	0.266049	35.75	1.39079	62.75	2.4245	0.812475	0.109744
AC226368.2_FG006	1641	531.5	22.4331	479.75	20.7406	-0.122453	0.457606	48	2.35734	57.5	2.85518	0.318546	0.407446	42	2.40225	60.5	2.34609	-0.0430386	0.9276	49.5	2.59387	55.25	2.99644	0.223834	0.678806
GRMZM2G103197	1242	0.5	0.0284671	0.5	0.0287188	-0.0220253	0.996552	0.5	0.0327308	0.75	0.0482423	0.452958	0.68204	9.5	0.655634	44.75	2.31129	2.03373	8.68857e-05	0.75	0.0520671	1	0.0714449	0.513789	0.713799
AC226545.2_FG003	3039	5	0.112864	7.75	0.181013	0.749451	0.360751	1	0.0253579	0.5	0.0137314	-0.512288	0.685699	1.25	0.0401831	1.25	0.0262402	-0.767855	0.44894	4	0.111103	4	0.108372	-0.0696056	0.969799
AC229978.2_FG002	796	17.25	1.50319	44.25	3.89767	1.1815	0.0661024	36.25	3.6101	51	5.17556	0.587702	0.273379	21.75	2.65852	41	3.3105	0.35709	0.559472	21.5	2.27939	45	5.34382	1.21053	0.0621665
AC229993.1_FG009	1389	2.75	0.138895	4.5	0.229134	0.461618	0.599052	4.5	0.256788	3.5	0.201628	-0.560081	0.44458	29	1.98252	38.5	1.77436	-0.137056	0.743044	29.75	1.82054	30	1.93239	0.102348	0.892203
AC230011.2_FG002	6308	4389	48.6767	3889.75	43.9244	-0.155029	0.462409	4552	57.7655	4008.5	52.3556	-0.139364	0.470273	423.25	6.1543	875	8.78569	0.440767	0.111447	513.25	6.98285	552	7.44609	0.139135	0.777249
AC230013.2_FG002	2830	8.75	0.217071	12.25	0.305576	0.379208	0.582443	18	0.498899	25.5	0.736471	0.562719	0.211777	0.5	0.0174056	1	0.0220003	-0.00621476	0.996293	0.5	0.0153881	0.75	0.0238772	0.51772	0.705751
AC230013.2_FG007	1384	1686.75	85.2409	1514.25	77.95	-0.126589	0.480165	750.5	43.8242	690.5	41.2163	-0.0668052	0.776146	407	27.4519	619.5	28.6238	0.0760816	0.75054	816	50.992	788.25	53.1658	0.0273454	0.944016
AC230020.1_FG002	1869	29.75	1.12445	29.5	1.13128	0.0129701	0.993368	11	0.461124	11	0.478351	0.140745	0.821774	13.25	0.660051	16.25	0.554737	-0.260651	0.562679	10.5	0.474094	12	0.569134	0.349657	0.59831
AC231180.2_FG001	8956	388	3.00518	473.5	3.76483	0.293073	0.41403	2035.25	18.3281	1876	17.364	-0.0882633	0.718744	340.75	3.82402	398.75	2.8453	-0.213536	0.529022	290.25	2.83596	277	2.74782	0.0155065	0.985041
AC231180.2_FG006	1628	10.25	0.4279	8	0.351	-0.301927	0.73419	63.5	3.12394	45.75	2.32947	-0.413446	0.254716	6.5	0.359857	7	0.278387	-0.570506	0.401772	3	0.162237	4.75	0.256704	0.769089	0.445005
AC231183.1_FG002	4322	5.25	0.084868	5.75	0.0947651	0.0499387	0.974768	3.25	0.0618845	2.75	0.0526488	-0.199956	0.833937	9	0.193243	11.25	0.166361	-0.201446	0.738095	9.5	0.193372	8	0.177623	-0.195257	0.84198
AC231226.2_FG001	770	20.5	1.87687	11.5	1.05613	-0.811603	0.0268311	0.5	0.0527944	0.5	0.0541943	0.0230604	0.984339	0.5	0.0639713	0.75	0.0627741	-0.201233	0.78862	0.5	0.0565564	0.5	0.0627758	0.0870297	0.950171
AC231226.2_FG007	3560	18	0.354275	14.5	0.286401	-0.409096	0.59283	3.25	0.0745077	3	0.0690184	0.180411	0.888288	6.25	0.150223	8.5	0.152704	0.233263	0.788187	2.25	0.0572212	3	0.0736512	0.459186	0.753395
AC231431.1_FG008	2123	13.25	0.435851	8.25	0.276558	-0.655598	0.521716	9.25	0.345231	7.25	0.294767	-0.350243	0.753823	9.5	0.402975	10.5	0.313174	-0.125511	0.909567	14.25	0.585151	5.5	0.209136	-1.9348	0.0604711
AC231745.1_FG003	1921	177.25	6.37628	147.75	5.4131	-0.293628	0.625296	594.5	25.1395	553.5	23.7366	-0.055445	0.888288	1311.25	64.7634	1595.5	53.1456	-0.268084	0.180163	1413.25	63.3612	1334.75	61.2616	-0.0162724	0.972198
AC231745.1_FG004	8396	615.5	5.12873	676.75	5.74052	0.1606	0.289959	745	7.12397	848	8.30853	0.220288	0.0802653	584	6.56384	960.25	7.32737	0.165895	0.191447	1797	18.4345	1582	17.0814	-0.121781	0.364809
AC231747.1_FG001	6643	1285.75	13.533	1336	14.3196	0.0802895	0.397902	1770	21.3862	1609.5	19.9714	-0.104602	0.181349	697.25	9.85739	1138.5	10.9528	0.154598	0.0736054	902.75	11.7053	926.75	12.3924	0.0909875	0.444764
GRMZM2G094100	2743	2.5	0.0606037	3	0.0793757	0.597303	0.569672	3.75	0.110488	3.25	0.0961951	-0.252228	0.804639	1.75	0.0549248	7.75	0.180161	2.02541	0.00826666	4.75	0.146037	4.75	0.154574	0.0636054	0.968359
GRMZM2G170975	1328	142.75	7.4658	200	10.7474	0.514732	0.0274125	2.5	0.153437	0.5	0.0314229	-1.8621	0.0453802	0.5	0.0370918	1.5	0.0735177	0.768776	0.441388	1.25	0.0786173	1.75	0.111722	0.70454	0.607415
AC232393.1_FG009	1731	136.25	5.49519	132.75	5.45307	-0.0235495	0.941338	21.25	0.963544	31.75	1.50492	0.6827	0.0280335	59	3.21431	111	4.09712	0.37903	0.0528149	65.25	3.25574	81.5	4.229	0.378994	0.117718
AC233751.1_FG002	4327	20.75	0.328078	20.5	0.333679	0.0351068	0.979083	15	0.284027	21.75	0.417358	0.589446	0.241782	19.5	0.41431	34	0.505616	0.261527	0.573744	22.5	0.442756	26	0.529503	0.23931	0.736029
AC233788.2_FG002	150	0.5	0.235708	1	0.478975	0.642511	0.63153	2.25	1.17714	3	1.69142	0.462215	0.645933	10	6.44351	12	5.16582	-0.477982	0.44968	28.5	16.3953	22.25	13.4332	-0.281743	0.703401
GRMZM2G165914	2797	0.75	0.0187422	1	0.0256869	0.209144	0.913388	8.75	0.256618	18.25	0.529243	0.935866	0.145516	1.25	0.0455862	6.5	0.149228	2.02525	0.0186706	0.5	0.0155697	0.5	0.0172818	0.0600893	0.98103
AC233850.1_FG005	3931	171.75	3.02744	158	2.87008	-0.0968514	0.698424	86	1.7494	73	1.53308	-0.190342	0.48288	68.25	1.64321	76.75	1.24298	-0.392609	0.105059	97.75	2.1276	68.25	1.48625	-0.495175	0.0725956
AC233850.1_FG009	2980	16.5	0.397221	25.5	0.604384	0.633749	0.327752	24.25	0.640782	30.5	0.828204	0.358415	0.54441	1.75	0.0664488	1.75	0.0379432	-0.181138	0.889948	26	0.76148	40.75	1.28511	0.772003	0.173922
AC233851.1_FG008	366	0.5	0.0966016	0.5	0.0974557	0.0240424	0.996552	0.5	0.11107	1	0.217132	0.58821	0.610708	7.25	1.80528	15.75	2.75933	0.620535	0.297839	9.25	2.12425	13.25	2.96071	0.31987	0.747061
AC233851.1_FG009	312	0.5	0.113321	1.25	0.282599	1.01641	0.466696	0.5	0.130294	1.25	0.342953	1.2223	0.312264	9.25	2.54923	10.25	2.11758	-0.00381296	0.99736	3	0.868385	7.25	2.19473	1.45089	0.147576
AC233851.1_FG014	1182	1702.75	100.706	1507.75	90.7372	-0.149484	0.244684	405	27.6523	376	26.0115	-0.0618906	0.79161	255.25	20.5431	319	17.1919	-0.242327	0.22583	306.5	22.277	323.25	24.0642	0.143161	0.617546
AC233851.1_FG017	1922	1046	37.8424	1134.25	41.7943	0.119449	0.701219	315.25	13.2513	384	16.0123	0.295121	0.416371	13	0.582407	21.25	0.701588	-0.106281	0.946968	3	0.137139	11.75	0.506896	1.32547	0.52394
AC233853.1_FG002	1228	9.5	0.526828	22.25	1.27587	1.26658	0.0734933	27.5	1.7919	30.5	2.02953	0.241397	0.716767	1.5	0.127635	1.25	0.0654726	-0.900872	0.430865	0.75	0.0566124	1.25	0.102424	0.86075	0.603349
AC233853.1_FG003	1551	238	10.62	322.75	14.6616	0.404536	0.288827	427.25	22.2648	335.25	17.6692	-0.315954	0.306198	159.75	9.62537	201.75	8.38634	-0.322031	0.441388	34.25	1.86253	30.5	1.79277	-0.0995142	0.955207
AC233854.1_FG002	1528	6	0.278468	5	0.234864	-0.270117	0.85605	4.5	0.247599	6.75	0.365552	0.414303	0.733502	11.5	0.707493	14.25	0.596829	-0.129003	0.895372	4	0.238598	4.75	0.331386	0.735652	0.622205
AC233861.1_FG001	3524	1399.75	27.6921	1810.25	36.3779	0.383363	0.156366	1189.5	26.9699	899.75	20.7133	-0.383892	0.181375	9.75	0.275922	22.25	0.410809	0.366489	0.838055	116.5	2.7748	82	2.12405	-0.394229	0.724156
AC233863.1_FG001	360	18.25	3.44918	10.5	2.08058	-0.706305	0.349994	4.75	1.08957	2.5	0.577847	-1.11563	0.247359	1.5	0.433878	1.5	0.271199	-0.241631	0.854997	23.75	5.6583	17.25	4.44363	-0.401957	0.642822
AC233865.1_FG001	312	803	179.952	777.75	177.253	-0.0146992	0.953752	473.25	122.411	502.75	133.333	0.147502	0.326631	288.5	85.9877	349.75	71.449	-0.289829	0.0745723	322.5	88.634	280.75	82.8387	-0.13044	0.601902
AC233865.1_FG003	1692	41.5	1.71003	59	2.48864	0.572177	0.3592	94.5	4.45295	100.25	4.83012	0.101603	0.860644	6	0.370071	14.25	0.543365	0.40115	0.705821	145.75	7.38048	167.75	9.35758	0.231025	0.650099
AC233865.1_FG006	4031	501.5	8.67344	455	8.04498	-0.10805	0.436688	292	5.80895	285.75	5.87138	0.0124442	0.962157	188.75	4.4917	259.5	4.10845	-0.0983551	0.567912	197	4.19802	189.25	4.16409	0.00674923	0.986283
AC233866.1_FG006	1828	5861	224.7	5388.25	209.954	-0.0907254	0.627087	4904.5	217.47	4041.5	183.791	-0.236861	0.110694	2514.5	130.927	3277.75	114.628	-0.185089	0.245751	2825.75	134.11	2765.25	141.118	0.0496176	0.870587
AC233870.1_FG003	2776	311.5	7.82602	319	8.15772	0.0656052	0.810594	334.5	9.59078	297.75	8.82176	-0.121144	0.557595	522.25	17.1938	843	19.4507	0.162355	0.228348	574	17.678	546	17.1938	-0.0188325	0.952213
AC233870.1_FG004	2752	96.75	2.46913	126	3.25852	0.409323	0.10973	31	0.894898	44.25	1.32031	0.537192	0.161107	121.25	4.04277	197.25	4.56244	0.153864	0.487894	140.75	4.37563	160.25	5.16291	0.263731	0.324185
AC233870.1_FG006	12612	1352.75	7.48277	1185.5	6.69654	-0.161562	0.022996	879.25	5.59763	793	5.18643	-0.108551	0.158915	545.5	4.04169	771.75	3.91188	-0.0501717	0.567674	722.75	4.94119	612.5	4.32597	-0.176665	0.0510232
AC233872.1_FG003	2119	1664.5	54.9803	1601	53.8433	-0.0387387	0.816058	606.5	23.1694	642.5	24.8362	0.116461	0.450844	510.5	22.3077	736.25	22.2083	-0.00798683	0.967847	493.25	20.1727	422.75	17.8697	-0.152094	0.477743
AC233878.1_FG004	18860	784.25	2.91627	691.75	2.61331	-0.153709	0.231949	538.75	2.2729	504.5	2.21024	-0.0511723	0.761305	135	0.669651	243	0.821165	0.288734	0.151823	376.25	1.72285	298	1.41146	-0.265037	0.147335
AC233880.1_FG006	1512	342.25	15.821	334.5	15.7382	-0.00106203	0.998934	265	13.9424	261	14.2084	0.0269223	0.894735	180.5	11.438	254	10.7295	-0.0605347	0.717365	257	14.588	260.5	15.4728	0.0903305	0.660985
AC233882.1_FG003	9584	286	2.09749	275.75	2.04852	-0.0270434	0.985783	107.75	0.89474	118.75	1.01864	0.214768	0.808289	367	3.26734	384.5	2.57856	-0.243788	0.587007	1633.75	14.5739	1136.5	10.3867	-0.470744	0.120716
GRMZM2G087655	3377	4.25	0.0867271	8	0.168198	0.918204	0.314991	163.75	3.90701	149	3.66188	-0.0958725	0.779637	15.75	0.491107	82.75	1.56988	2.01288	0.000206921	10.25	0.261804	16	0.404097	0.7407	0.402061
GRMZM2G463577	1193	54.25	3.22382	59.75	3.55546	0.174577	0.669989	47.75	3.20493	41	2.79909	-0.236267	0.534944	1.5	0.0972673	5.5	0.294929	2.011	0.00542343	12.5	0.89288	7.5	0.550295	-0.645484	0.347453
AC233885.1_FG001	3607	358.25	6.89346	339.25	6.68222	-0.0444455	0.862447	457.75	10.24	451	10.2738	0.00236613	0.99239	433.25	11.3151	639.75	11.3524	0.0118214	0.949141	933.75	22.1445	879.75	21.8881	-0.0196468	0.938212
GRMZM2G003489	2244	1.5	0.0494476	25.25	0.820419	4.00616	0.00150065	1.25	0.0420514	11.25	0.420424	3.59585	0.00577949	6.25	0.26198	19.5	0.560212	1.2173	0.215529	4.75	0.178992	20.75	0.742161	1.70875	0.167638
GRMZM2G335814	2503	1.25	0.0359265	2.5	0.0715504	1.11113	0.374589	2.25	0.0723791	1.75	0.0548754	-0.885076	0.463353	3	0.102748	13	0.331435	2.00839	0.0178981	3.25	0.115115	1.75	0.0592756	-0.444353	0.805707
AC233888.1_FG001	2393	95.25	2.72609	115.25	3.4049	0.273474	0.73289	819.5	27.3828	734.25	25.3539	-0.132518	0.647264	145.5	5.77123	229.75	6.17632	0.0416108	0.944432	898.75	32.177	741	28.4186	-0.21685	0.509113
AC233892.1_FG001	1749	396.25	15.7556	383.25	15.6024	-0.0210559	0.944233	143	6.57175	140.75	6.58202	0.0177153	0.967391	27.5	1.41389	59.75	2.15607	0.545479	0.169634	74.75	3.65893	81.75	4.16626	0.192011	0.67328
AC233893.1_FG001	1919	287.75	10.4259	249.5	9.25437	-0.184299	0.694709	52.25	2.21679	70.75	2.9708	0.511255	0.47288	346.25	16.8879	361	12.047	-0.469049	0.111353	652.75	29.3791	595	28.7415	-0.0506204	0.920587
AC233893.1_FG002	2803	591.75	14.7374	441	11.2356	-0.402879	0.00949046	175.5	5.01521	145.25	4.27005	-0.219543	0.406889	203.75	6.99695	243.25	5.53685	-0.293814	0.151363	225.25	6.93203	201.25	6.33687	-0.09801	0.785578
AC233893.1_FG003	1485	0.5	0.0238089	0.75	0.0362003	0.352829	0.908733	0.75	0.0424558	1	0.0525955	0.152232	0.961462	121.5	7.46511	204	8.84939	0.0401386	0.94231	3.25	0.195828	6.75	0.401923	0.834024	0.667593
AC233893.1_FG006	4211	639	10.4963	733.25	12.3335	0.218591	0.466701	2184.25	41.9085	1982.25	38.6497	-0.124908	0.563697	673	15.141	1178.75	17.9672	0.251868	0.272654	659	13.3894	651	14.2135	0.0340699	0.950356
AC233894.1_FG005	1341	72	3.74336	80.25	4.22003	0.113208	0.810203	93	5.5406	116.5	7.09634	0.3462	0.213738	133.5	9.38209	186	8.88226	-0.0628587	0.81476	131.25	8.41692	141.75	9.79508	0.194362	0.567982
GRMZM2G073540	1493	0.5	0.0236813	0.5	0.0238907	-0.00780263	0.999158	0.5	0.0272282	0.75	0.0401319	0.464797	0.698987	3.5	0.222371	15.5	0.664417	2.00804	0.00251218	1	0.0566213	1.25	0.0722159	0.037561	0.986283
GRMZM2G137046	5175	66.25	0.895793	158.5	2.18931	1.24623	0.00529396	35.75	0.562813	81.25	1.26932	1.32974	0.015412	27.25	0.535297	148.5	1.82763	2.00347	0.000380756	49.75	0.857145	92	1.56139	1.07965	0.0532285
GRMZM2G126302	1050	6.25	0.410303	2.75	0.187476	-1.12026	0.330106	14.75	1.12944	4.25	0.340389	-1.81663	0.0310131	5.5	0.513093	3.25	0.201774	-1.41982	0.147244	2	0.175085	0.75	0.0643547	-1.21019	0.468112
GRMZM2G098912	2861	78.5	1.90664	147.75	3.65184	0.905425	0.00782661	27.25	0.75071	68	1.91025	1.35815	0.00405396	0.75	0.0260907	4.25	0.0954696	2.00308	0.046737	6	0.179586	13.5	0.392061	1.16998	0.208794
GRMZM2G145654	956	0.75	0.059156	2.25	0.169231	1.7078	0.0895042	2.5	0.217311	5.25	0.453367	0.895625	0.287382	1.25	0.127737	7.25	0.487693	2.00302	0.0131759	7.5	0.681804	9.75	0.85165	0.347245	0.747601
AC233900.1_FG002	6821	2	0.0216539	2.75	0.0283765	0.756125	0.473787	1.75	0.0205042	1.5	0.0177708	-0.633341	0.557564	1.75	0.0233618	3.75	0.0354061	0.686787	0.433427	8.25	0.10282	4.75	0.0717112	-0.722995	0.439409
GRMZM2G061202	5528	46.75	0.588259	195.25	2.50482	2.07018	8.10653e-05	405.5	5.76538	662.75	9.87726	0.76889	0.000502666	59.25	1.00144	340.75	3.94873	1.9987	1.63897e-05	73.25	1.14714	203	3.13984	1.46426	0.00108676
AC233901.1_FG005	1919	203.25	7.35313	233.5	8.63182	0.223206	0.320649	105.25	4.33118	117.75	5.0069	0.162165	0.603939	188.5	9.18419	317	10.5796	0.212582	0.256544	227.75	10.197	222.75	10.306	0.0200403	0.962631
AC233901.1_FG008	986	20	1.37058	42	2.99315	0.781145	0.528489	271.25	21.9297	306.25	25.2954	0.247898	0.528639	2	0.204446	1.75	0.111605	0.0432421	0.98709	0.5	0.0441668	2	0.169675	1.07135	0.727145
GRMZM2G093526	4057	3	0.0493486	1.75	0.0299413	-0.760572	0.579849	0.5	0.0100201	1.5	0.0285544	1.27924	0.313448	5.75	0.140429	31.75	0.496702	1.99675	0.00530894	0.75	0.0159397	2.5	0.0507942	1.76037	0.196377
AC233910.1_FG001	3228	283.25	6.09361	202	4.45431	-0.47003	0.0253119	19.5	0.484829	32.5	0.8109	0.769001	0.127465	59	1.64406	98	1.94116	0.228003	0.51396	53	1.40336	49.25	1.27441	-0.139907	0.84383
AC233910.1_FG002	3643	21.5	0.408872	19.75	0.386659	-0.0887587	0.916695	4.5	0.0966203	8.25	0.191587	0.861768	0.192914	9	0.228635	14.25	0.251085	0.129299	0.848795	10.5	0.245901	11.75	0.309807	0.23072	0.80793
GRMZM2G174517	1500	1.5	0.067237	2	0.094558	0.876654	0.419372	0.75	0.0390371	1.5	0.0865837	1.01634	0.324888	1.75	0.094285	7.5	0.316958	1.99076	0.0119817	1	0.0555233	1.5	0.0856933	0.954251	0.467499
AC233910.1_FG004	4032	549.25	9.4768	558.5	9.87722	0.0464024	0.730655	453.75	9.03311	475.5	9.65423	0.0982687	0.36715	415.75	9.59016	621.25	9.85484	0.0379312	0.737159	418.25	8.97166	406.75	8.94587	0.0159355	0.945347
AC233910.1_FG005	3756	826.25	15.3754	865.75	16.4044	0.0985906	0.507116	1030.5	22.103	983	21.6794	-0.023977	0.88868	334	8.44548	576.75	9.81583	0.230548	0.118936	667.5	15.3853	632.75	15.6584	-0.00662531	0.983369
GRMZM5G858593	1047	2.75	0.186025	1.25	0.0842129	-1.3542	0.316633	0.5	0.0388268	0.75	0.0572273	0.514379	0.763234	6.25	0.525711	28.75	1.72044	1.98643	0.013845	0.5	0.0415935	0.75	0.0651044	0.578348	0.796332
AC233910.1_FG010	2740	273.5	6.93395	217	5.62114	-0.31635	0.240908	260	7.5996	301.75	9.05671	0.232861	0.340694	271.75	9.55729	398.25	9.2878	0.0176105	0.952019	412	13.0109	417	13.6935	0.0834033	0.798118
AC233912.1_FG001	2136	24.25	0.795141	29.75	0.992355	0.329907	0.350205	25	0.933058	23	0.879598	-0.0942994	0.828088	22.5	0.964529	29	0.872362	-0.197113	0.554566	25.25	1.01289	22.5	0.90371	-0.132273	0.81274
GRMZM2G319798	2634	53.25	1.38831	37.25	1.00098	-0.477077	0.260458	22.75	0.690587	6.25	0.198554	-1.80898	0.00193129	5.25	0.187425	5.5	0.133081	-0.744071	0.290577	9.5	0.308175	13.25	0.422992	0.366719	0.695339
AC233922.1_FG004	231	88.25	26.6447	82	25.2848	-0.0755144	0.793892	55.5	19.4146	51.75	18.5752	-0.0679438	0.827168	52.5	21.0901	75.75	21.0192	-0.00990918	0.97398	62	22.9324	46.75	17.4656	-0.379627	0.165993
AC233922.1_FG005	2824	694.75	17.1497	603.5	15.2131	-0.181772	0.102722	150	4.29425	183.25	5.27969	0.31028	0.0928744	308.5	10.2693	410.75	9.29702	-0.135827	0.304551	406.5	12.3673	397.5	12.5536	0.0266349	0.91984
AC233922.1_FG008	1124	6.25	0.374258	8.25	0.512559	0.46582	0.80613	47.5	3.48274	53.5	3.80545	0.0329897	0.979376	63.75	5.69396	71	4.07753	-0.46145	0.45402	1107.25	84.6266	1002.75	81.3823	-0.0795607	0.819977
AC233935.1_FG005	1401	84.5	4.15129	91.25	4.6104	0.145557	0.727444	128.75	7.38358	133.75	7.72307	0.0693583	0.839599	7.25	0.511624	11	0.510065	-0.160321	0.8354	501.25	30.5962	476.25	30.5617	-0.00225471	0.994605
AC233936.1_FG003	2952	61.25	1.43936	49.5	1.19272	-0.295984	0.451383	20.75	0.555082	16.5	0.45835	-0.218939	0.720142	36.25	1.17278	42	0.901832	-0.436124	0.242326	32.25	0.938462	29	0.842811	-0.130173	0.8662
AC233939.1_FG003	1677	468.5	19.5051	446.75	18.9631	-0.0395613	0.83669	259	12.3001	292.75	14.2982	0.211757	0.175794	172.25	9.35833	298.5	11.3938	0.258113	0.114597	199.75	10.2229	197.75	10.4839	0.0580471	0.858172
AC233939.1_FG004	430	1.75	0.299878	4.25	0.710209	1.73935	0.0747295	0.5	0.0945388	1.5	0.291067	1.19349	0.288197	7.25	1.65378	11.75	1.75491	0.0910609	0.919281	0.75	0.150389	2	0.391149	1.42959	0.258386
GRMZM2G025642	6950	94.5	0.951152	98.75	1.01505	0.0785744	0.853165	85.25	0.972186	99.25	1.14029	0.195182	0.535462	0.5	0.00708747	3.25	0.0302188	1.98446	0.0169957	19.75	0.243091	33.5	0.444057	0.854642	0.090229
AC233943.1_FG002	786	18	1.62501	37	3.29606	0.946436	0.283741	51.25	5.25636	87.25	9.04718	0.75121	0.17754	4.25	0.52393	5.5	0.447136	-0.151863	0.924914	167	17.9149	195.25	21.6036	0.292954	0.57548
AC233945.1_FG003	7046	175.5	1.73408	258	2.60125	0.584992	0.00512415	108.25	1.22925	125.25	1.44059	0.214547	0.452891	91.25	1.20718	104	0.944108	-0.344204	0.202337	57.75	0.701663	59.25	0.759913	0.113804	0.85489
AC233949.1_FG004	5067	5539	76.6973	5592	78.6487	0.0422996	0.78608	5375	85.4605	5049.75	82.7124	-0.0546827	0.669227	3298.5	61.8265	4655.5	58.8401	-0.065063	0.583881	3766.5	64.4097	3384.75	61.3892	-0.0844546	0.608107
AC233952.1_FG006	636	268.25	29.4228	297.5	33.1553	0.178441	0.435979	109.25	13.644	96	12.1931	-0.165208	0.647496	51.5	7.7427	71	7.11744	-0.10367	0.812781	56	7.45831	69.25	9.83172	0.392669	0.412267
AC233952.1_FG008	1149	28.25	1.72679	42.75	2.63069	0.637733	0.224213	81.5	5.72525	75.25	5.39215	-0.046084	0.93343	7.5	0.583954	17.75	0.989036	0.992258	0.135439	53	3.91996	60.75	4.82	0.26329	0.65447
AC233953.1_FG003	4480	11.25	0.176517	16.25	0.257335	0.548346	0.240746	15	0.268841	13.25	0.241158	-0.110678	0.849438	23.25	0.487446	43	0.614742	0.336967	0.293844	48	0.933545	47.25	0.957415	0.04714	0.938212
GRMZM2G437859	3613	1600	30.8179	1092.25	21.5177	-0.528713	0.000950587	529.75	11.8215	153.75	3.49962	-1.80862	6.88273e-08	155.5	4.15326	166	2.95516	-0.4398	0.160284	109	2.58119	118.5	2.84703	0.0848789	0.913696
AC233953.1_FG005	4485	1479.75	23.1157	1563.5	24.8241	0.106639	0.35239	2423.25	43.3871	2148.75	39.587	-0.137729	0.135159	1454.25	30.0712	2330	33.2785	0.138658	0.135232	1738	33.2968	1668	33.6042	0.00369862	0.986644
AC233955.1_FG008	2652	7.25	0.190186	4.75	0.126276	-0.514557	0.713645	96.25	2.91068	109.75	3.43784	0.179702	0.715705	485.25	16.8847	568.75	13.7504	-0.292818	0.12183	111.25	3.72107	75	2.58127	-0.447046	0.402587
AC233955.1_FG009	2694	85.75	2.25279	77.25	2.0335	-0.133967	0.736992	7.75	0.231734	15	0.445343	0.981971	0.0851657	21.75	0.774069	19.25	0.456382	-0.727515	0.106637	15.5	0.507866	18	0.598913	0.28899	0.715998
AC233959.1_FG006	984	0.75	0.0532744	1.5	0.105674	0.762574	0.444192	0.5	0.0413127	0.75	0.0615853	0.423651	0.686223	0.5	0.0500588	0.75	0.049122	-0.221767	0.828344	21.5	1.85015	19	1.817	-0.0938008	0.915949
AC233960.1_FG002	2690	552.25	14.3516	640.25	16.8677	0.228636	0.160121	894.75	26.6328	783	23.8988	-0.154676	0.275974	381	13.1727	637.75	15.1336	0.207426	0.19784	391	12.4101	356.25	11.7081	-0.0657408	0.839864
AC233960.1_FG003	2473	582.5	16.4991	903.75	26.0109	0.661942	0.00471243	1738.5	56.3857	2005.75	67.508	0.240541	0.178031	94.25	3.96823	84.25	2.17608	-0.450557	0.412408	271.5	9.37584	262.75	9.63822	0.00740301	0.991517
AC233961.1_FG001	2571	1649	45.0023	1555.5	43.0543	-0.0667965	0.579748	831	25.8377	827.25	26.3491	0.0249941	0.876448	585.75	21.1261	992.5	24.6676	0.216075	0.0504213	836.75	28.1411	831.25	28.8048	0.0461596	0.807733
GRMZM2G404249	842	2.5	0.201948	29.5	2.4267	3.99791	0.00132231	0.5	0.0482799	34.5	3.30317	5.81332	1.83672e-05	5	0.531762	12	0.905041	0.875047	0.434689	11.75	1.17497	27.75	2.93563	1.43395	0.150452
AC233966.1_FG003	609	5	0.564729	13.25	1.54642	1.12214	0.300914	51.75	6.73713	90	11.9863	0.79538	0.0911689	3	0.438662	4.5	0.480567	0.0511111	0.974921	0.5	0.0715081	0.75	0.111928	0.500452	0.846575
AC233967.1_FG001	1566	207.25	9.21816	179.75	8.17544	-0.176966	0.307664	130.75	6.67575	100	5.24075	-0.334329	0.0796773	93	5.50655	147	5.97893	0.106133	0.607201	106.25	5.87581	98.5	5.68663	-0.0378938	0.93037
GRMZM2G123212	782	0.75	0.0660629	5.25	0.481261	2.53314	0.0794538	1	0.109777	11	1.16542	3.7638	0.00254455	5.25	0.619496	38.25	3.14641	1.98011	0.0235912	5.5	0.592577	25.5	2.73424	2.19056	0.0447824
GRMZM2G001247	1241	10.5	0.586207	12	0.678846	0.107646	0.938596	7	0.455187	9.25	0.583286	0.362644	0.717461	11.75	0.844506	63.25	3.25662	1.97689	0.000853316	301.5	20.7496	322.75	22.8508	0.190445	0.503149
GRMZM2G071180	2311	0.75	0.022285	1	0.0308291	0.388485	0.813611	25.5	0.896458	7	0.250493	-1.78489	0.00375548	2.25	0.0972501	2.25	0.06242	-0.527555	0.59579	3.75	0.14777	5	0.17497	0.0992968	0.956143
AC233979.1_FG008	315	7.25	1.58337	22.75	5.10119	1.39027	0.198455	21.5	5.49479	19.25	4.92448	-0.191991	0.87403	44	12.6942	49.25	10.0353	-0.392426	0.554651	40.25	10.8303	37.25	9.65727	0.0369609	0.983521
AC233979.1_FG009	5125	717.25	9.76993	666.75	9.25968	-0.0810876	0.481383	474.25	7.44178	475.5	7.61211	0.0434534	0.754231	578.25	10.6937	782.25	9.74651	-0.117685	0.211343	558	9.36568	579.25	10.104	0.116588	0.370386
AC233979.1_FG010	1598	106.75	4.68662	93	4.15228	-0.184686	0.493511	59.5	2.98553	63.25	3.26373	0.110187	0.747369	53	2.99783	81.25	3.2504	0.138689	0.633552	64	3.4818	50	2.74297	-0.325621	0.361087
AC233979.1_FG011	1119	0.5	0.0315962	0.5	0.0318756	0.0587794	0.978057	0.75	0.052598	0.75	0.0535451	0.0792954	0.952504	1.5	0.131818	3.5	0.199588	0.80511	0.206558	12.5	0.952956	17.25	1.48967	0.525014	0.324579
AC234149.1_FG001	2444	0.75	0.0214493	2.25	0.0664275	1.54595	0.203541	2.5	0.0815337	5	0.17235	1.22381	0.215236	8	0.302586	7.25	0.190137	-0.773577	0.322679	18.25	0.633855	6.75	0.264499	-1.38163	0.0866008
AC234152.1_FG002	4665	89.25	1.33608	86.5	1.31594	-0.0226873	0.97237	185.25	3.1661	110.75	1.95985	-0.704808	0.00105712	91	1.82663	169.75	2.31921	0.359889	0.103681	162.75	2.98822	144.25	2.71776	-0.115082	0.728331
GRMZM2G179462	794	1	0.0863558	14.5	1.28564	3.20922	0.156918	2	0.210895	77.5	7.72491	4.4402	0.0104201	21	2.47345	109	8.80823	1.97625	0.0481697	27	3.0384	160.75	17.2535	2.66883	0.00768278
GRMZM5G880306	5283	195.25	2.5626	148	2.00127	-0.370811	0.111997	44.25	0.668284	53.5	0.828159	0.330702	0.408295	2	0.0315758	8.5	0.102553	1.97422	0.00991393	29.5	0.478657	28.25	0.493558	0.008518	0.993108
AC234154.1_FG007	4840	443.25	6.39981	434.75	6.40788	-0.0030646	0.995916	748	12.4101	645.75	11.0553	-0.177656	0.0451512	345	6.71634	480.75	6.35398	-0.0702616	0.54637	381.75	6.79694	325.75	6.04246	-0.171145	0.219896
GRMZM2G170362	1826	7.25	0.276898	7	0.274362	-0.0281421	0.990742	4.75	0.217825	5.5	0.238582	0.194316	0.819203	1.5	0.0807799	7.5	0.262721	1.96858	0.00416919	5.5	0.2552	5.25	0.272041	0.159688	0.897114
GRMZM2G123143	4296	0.75	0.0122025	1.25	0.0203417	0.554493	0.708893	51.25	0.963122	13.75	0.266811	-1.75671	0.000656127	210.25	4.59364	303.5	4.51914	-0.0113696	0.967118	5	0.102776	10.5	0.20834	1.16001	0.172149
AC234156.1_FG005	810	538.75	46.2517	725	63.3747	0.448649	0.0356409	1052.5	104.526	992.75	101.179	-0.0478927	0.843788	176	21.5052	284	22.543	0.191133	0.56658	312.5	33.2121	467.5	53.0052	0.631251	0.0186636
GRMZM2G017031	1093	3.5	0.215357	5.25	0.344833	0.665844	0.547945	10.75	0.77642	15.5	1.09621	0.269773	0.756679	2.5	0.204252	13.5	0.789857	1.96477	0.0123575	5.75	0.462776	9	0.771804	0.866545	0.370779
AC234157.1_FG003	549	2.75	0.342794	4.5	0.581254	0.706479	0.521747	8	1.16287	17	2.61749	1.16096	0.0898619	3.25	0.595327	3.25	0.379473	-0.395724	0.69532	1.5	0.235692	2.25	0.338969	0.56217	0.729601
AC234158.1_FG005	5717	2026.5	24.7452	2101.5	26.1613	0.075278	0.622522	1900.25	26.5139	2003.5	28.8326	0.11986	0.338995	1687.75	27.5138	2466.75	27.5934	0.00234982	0.988832	1579.25	23.7522	1623.25	24.7423	0.0678298	0.730199
AC234159.1_FG002	2970	460.75	10.8226	379.5	9.114	-0.254506	0.0571629	185	4.98392	172.25	4.75139	-0.0690093	0.77313	207.75	6.48333	322.75	6.93078	0.0859337	0.616486	255	7.34802	222	6.48055	-0.161012	0.471118
AC234160.1_FG001	3579	491.5	9.63286	541.5	10.7447	0.166186	0.323402	491	10.8659	461.25	10.6065	-0.0483187	0.813362	357.25	9.31353	452	8.06545	-0.206805	0.195764	423.75	10.1369	416.25	10.5386	0.036184	0.912292
GRMZM2G478430	844	91.5	7.41947	76	6.40655	-0.234305	0.642335	127.5	12.3562	36.25	3.51254	-1.74645	9.01163e-05	23.5	2.57315	35	2.6261	0.0778299	0.918734	40	4.12161	32.25	3.2819	-0.326629	0.689099
AC234161.1_FG002	654	2.5	0.268898	1.5	0.162197	-0.844443	0.304192	10.75	1.34967	7.25	0.915004	-0.464416	0.414394	5.5	0.850026	5.25	0.512151	-0.635887	0.268304	0.75	0.1063	0.5	0.0739103	-0.301615	0.839083
AC234161.1_FG010	646	77.75	8.53132	81.25	8.90858	0.0837664	0.817886	91	11.2376	79.25	10.1673	-0.150946	0.571864	74.75	11.1853	85.75	8.47754	-0.351847	0.122012	61.75	8.22449	55.25	7.86054	-0.0889738	0.856066
GRMZM2G067915	1601	7.5	0.319135	8.5	0.378689	0.275438	0.733581	2.75	0.138328	12.25	0.625636	2.18793	0.000444584	7.25	0.430581	38.25	1.52095	1.96202	0.000128998	7.5	0.396575	23.25	1.34778	1.73958	0.00129024
AC234164.1_FG004	2460	841.5	23.8208	819.75	23.7113	-0.00202827	0.997857	15.75	0.519491	27.5	0.905067	0.910881	0.102687	16.5	0.623034	35	0.911987	0.542872	0.302587	52.75	1.79608	60.75	2.14589	0.303822	0.587128
AC234165.1_FG002	1422	5	0.240218	4.5	0.218427	0.0662155	0.993758	11.75	0.654169	24.25	1.38152	1.01099	0.461555	20.25	1.49598	17.25	0.787795	-0.323766	0.838832	941.5	56.3086	818	50.9554	-0.132363	0.76213
AC234171.1_FG003	4340	338.25	5.42773	501.5	8.20778	0.58563	0.0113789	1654	30.7605	1635	30.9884	0.00997107	0.970863	1240	27.5063	1640.75	24.2118	-0.155151	0.298232	1273	25.2673	1190	25.0136	-0.0332543	0.91883
AC234175.1_FG010	2082	519.25	17.3788	452.75	15.4735	-0.177294	0.335147	60.25	2.30541	78.25	3.0992	0.410799	0.288576	109.25	4.81473	138.75	4.24495	-0.210664	0.487222	117.5	4.84811	121.75	5.01026	0.0810926	0.888322
GRMZM2G411746	1321	73	3.83952	69.75	3.76755	-0.0586113	0.93499	60.25	3.64413	73.5	4.56175	0.338646	0.420003	5	0.37387	18	0.868526	1.95743	0.0104256	33.25	2.15058	35.25	2.21631	-0.00488495	0.997133
AC234183.1_FG002	8313	277.75	2.32491	189.75	1.62981	-0.531284	0.00806197	39	0.382329	32	0.315978	-0.238494	0.625953	45.75	0.503062	76	0.583581	0.269069	0.450391	76.5	0.788438	63.25	0.666345	-0.252612	0.581172
GRMZM2G173413	4437	325.25	5.13068	193	3.09837	-0.725551	0.00262306	22.5	0.419431	6.5	0.12181	-1.74422	0.0139002	182.75	3.74309	232.25	3.35066	-0.162399	0.538532	235	4.49689	192	3.74556	-0.226664	0.508336
AC234185.1_FG005	1972	41.5	1.47136	36.75	1.31618	-0.183487	0.767808	11	0.453082	11.5	0.476593	-0.164003	0.854632	10.5	0.453043	28.5	0.929198	1.0019	0.0704594	19.25	0.843084	18	0.868162	-0.0449479	0.971189
GRMZM2G308860	4418	10.5	0.161261	20.25	0.32482	1.09978	0.189317	126	2.2522	314	5.90194	1.3953	1.02169e-05	8.25	0.196008	41.25	0.601089	1.9572	0.0055858	109.25	2.14405	178	3.46753	0.749748	0.0390499
GRMZM2G135029	1927	9.25	0.32712	21.5	0.789682	1.2747	0.0335276	23.25	0.944448	31	1.30645	0.458327	0.365985	3.75	0.203646	16.5	0.551277	1.95611	0.00370094	19.5	0.867844	26.25	1.18603	0.503038	0.44754
AC234190.1_FG001	865	0.5	0.0408742	1.5	0.120212	1.19107	0.753144	504.5	47.3373	552	52.9974	0.0596025	0.916814	159.5	18.6276	102.25	7.5755	-0.884511	0.188713	7.5	0.814366	3.5	0.348103	-0.814178	0.826176
AC234190.1_FG002	2332	0.5	0.0151613	1.25	0.037988	0.948842	0.590524	5.25	0.19165	3.75	0.133059	-0.194756	0.901233	19	0.812375	14.75	0.409278	-0.929484	0.208391	1	0.0409484	5.5	0.190836	1.62588	0.308864
AC234199.1_FG003	13072	220.25	1.17637	161.25	0.883921	-0.447593	0.068526	69.25	0.423233	46.25	0.286308	-0.566231	0.150973	59	0.421489	94.25	0.45898	0.223643	0.549924	99.5	0.656193	83.75	0.542813	-0.248911	0.593898
AC234201.1_FG003	1948	1052.25	37.723	1075	39.1911	0.0588078	0.646827	957.25	39.3205	884.5	37.4057	-0.0707394	0.530467	724.75	35.1929	1015	33.373	-0.0666025	0.534948	586.25	25.8151	600.5	27.9144	0.103213	0.511647
AC234202.1_FG004	3563	20.75	0.41435	13.5	0.267993	-0.733354	0.276676	2.25	0.0493877	3.5	0.0759718	0.219166	0.868133	12.25	0.342508	19	0.340025	0.120621	0.873474	13.25	0.322207	10.75	0.296084	-0.243532	0.831252
AC234202.1_FG005	612	3	0.324387	2.5	0.288912	0.166458	0.912908	7.75	1.01357	11.25	1.47753	0.592292	0.391403	3.75	0.614135	3.5	0.362584	-0.730606	0.354597	1.75	0.24754	1.75	0.241462	0.167634	0.933455
AC234203.1_FG004	6329	2364.75	26.2518	2845.5	31.9904	0.277867	0.0403408	2247	28.2227	2256.5	29.2163	0.0534258	0.757703	3619.25	53.5136	5211.75	52.7409	-0.0116295	0.941771	1874.5	25.6314	1978.75	27.3172	0.108373	0.589022
GRMZM2G054111	1454	84	4.10384	250.25	12.2657	1.63028	0.000648987	184.5	10.015	527	29.9194	1.57088	9.80835e-06	68.25	4.52979	388	17.2432	1.9555	6.37499e-05	258.25	15.52	859.75	51.2955	1.75815	3.13532e-07
AC234203.1_FG010	2792	336.75	8.4138	307.5	7.81848	-0.105929	0.627069	259.25	7.49294	202.5	5.94222	-0.327514	0.0870477	15.75	0.530816	33.75	0.76782	0.500665	0.29954	68	2.11214	76.5	2.3695	0.254264	0.574281
AC234203.1_FG011	1899	300	10.977	279.25	10.4617	-0.0804212	0.788514	127	5.39413	166.25	7.08207	0.407343	0.139405	333.25	16.5611	467.25	15.7045	-0.0626563	0.755005	287	12.9403	295.25	13.8146	0.104521	0.745749
AC234513.1_FG005	3361	8.5	0.181015	9	0.19035	0.0694932	0.966898	5.5	0.128767	5.25	0.130747	-0.0493825	0.973723	11.75	0.314771	21.75	0.414848	0.519294	0.417734	10.5	0.270492	14.5	0.355833	0.32583	0.76717
AC234515.1_FG003	3073	2058	46.8392	2183.25	50.5053	0.118859	0.43723	2621.75	68.7105	2308	62.1672	-0.143082	0.270377	385.5	12.1421	536.75	11.191	-0.0769149	0.731123	922.75	25.8501	864.25	26.1866	-0.0279396	0.935914
GRMZM2G397402	1913	155.25	5.67545	121.75	4.50265	-0.322191	0.488678	241.5	9.83652	66.75	2.85358	-1.73507	8.78478e-05	407	20.2348	490	16.3415	-0.298531	0.182486	132.5	6.07831	120.75	5.64927	-0.0798521	0.925254
AC234520.1_FG005	3574	718.75	14.1035	735	14.6251	0.0531258	0.785009	292.5	6.57633	344	7.83605	0.259498	0.153042	266.5	6.81842	376.5	6.71501	-0.0417235	0.849959	293	7.0481	271.25	6.57055	-0.0730054	0.826663
GRMZM2G050709	1984	17.75	0.616763	13.5	0.477705	-0.520197	0.549934	2.75	0.107249	3.5	0.139142	0.511801	0.680477	2	0.100347	11.5	0.372631	1.95368	0.0266859	1.25	0.0521286	2	0.102053	0.73734	0.670531
AC234521.1_FG006	1128	14.75	0.936587	12.75	0.802175	-0.243522	0.718604	2.25	0.159982	2.75	0.20525	0.311552	0.721207	3.5	0.304309	5.75	0.324806	0.28309	0.684135	4.25	0.320374	5.75	0.458819	0.381943	0.685353
GRMZM2G058832	1159	2.5	0.142636	3.75	0.234162	1.18674	0.284905	1	0.0662305	3.75	0.272359	2.05996	0.043086	2	0.156544	10.5	0.587529	1.94671	0.0235953	3.25	0.238219	5.25	0.380203	0.766065	0.544885
AC234522.1_FG005	708	24.25	2.34401	28.5	2.83752	0.267539	0.787129	38.25	4.28963	56.25	6.48159	0.623927	0.261673	122.25	17.0253	140.75	12.7238	-0.284103	0.418092	95.5	11.4929	110.75	14.9596	0.265543	0.639161
AC234522.1_FG009	1613	153	6.6507	145	6.40189	-0.050684	0.830588	159	7.9232	145.5	7.42776	-0.0987223	0.574362	69	4.04657	111.5	4.41764	0.124594	0.540272	113	6.05111	102.75	5.82247	-0.0785526	0.78898
GRMZM2G700386	4317	229.75	3.68752	316.5	5.17624	0.463146	0.080696	30.75	0.555462	86.75	1.61756	1.55102	0.00283269	13	0.2923	68	1.01866	1.94211	0.00289572	9.25	0.18272	15	0.289308	0.451918	0.73854
GRMZM2G325650	1841	2	0.0733228	4	0.159361	1.21917	0.438108	1.5	0.0613094	2.75	0.123568	1.28199	0.381719	37.25	1.81451	213.25	7.39751	1.94097	0.0002201	34.5	1.57521	86.25	3.99911	1.46114	0.0204741
AC234528.1_FG004	835	121.25	10.136	105.75	9.02726	-0.191677	0.516278	138.75	13.428	129.25	12.6274	-0.0977584	0.728781	97.5	10.9657	173.25	13.3139	0.296769	0.181033	65.5	6.74767	65.5	6.89174	0.044419	0.945869
AC234528.1_FG005	5099	2071.75	28.4786	1767.25	24.6987	-0.211544	0.0831544	465.25	7.30523	376.25	6.03385	-0.265408	0.146702	337.5	6.04828	539.25	6.73735	0.136541	0.469141	340.5	5.7877	313.25	5.34113	-0.0736347	0.838023
AC234528.1_FG006	2186	0.5	0.0161739	0.5	0.0163169	0.015061	0.998186	1.5	0.0577057	4.25	0.162235	1.22423	0.227394	10.25	0.438657	13	0.377917	-0.171227	0.834075	1	0.0414634	1.25	0.0491207	0.307775	0.88711
GRMZM2G532970	617	14.5	1.60747	12.5	1.43846	-0.145861	0.838111	9.75	1.27954	12.75	1.68016	0.407696	0.43524	2	0.279534	9	0.929166	1.93976	0.00172363	7.75	1.09207	9.5	1.43536	0.388747	0.593882
AC235534.1_FG001	1811	240.5	9.31267	219.25	8.58304	-0.115093	0.621208	43.5	1.91101	36.25	1.60055	-0.274865	0.509678	23.5	1.14369	45	1.58468	0.506653	0.199841	50	2.33876	51.5	2.50177	0.126241	0.831808
AC235534.1_FG007	6575	80.25	0.857871	76.5	0.819602	-0.0864528	0.903179	21	0.262938	18	0.22635	-0.155477	0.873671	6	0.0803663	23.75	0.22819	1.50107	0.0572334	3.5	0.0455842	7.75	0.0948267	0.599056	0.701452
AC235535.1_FG001	13331	2877.75	15.1374	2495	13.3558	-0.180118	0.0450665	1547.75	9.28915	1462.5	9.03278	-0.0450455	0.711522	1454.75	10.3445	1900.25	9.10867	-0.173986	0.0569893	1644.75	10.6584	1576.5	10.7347	0.00399276	0.98564
AC235540.1_FG001	5046	18.25	0.246499	17.25	0.247607	-0.165624	0.826286	12	0.188489	12.75	0.20837	0.131363	0.860707	10.5	0.193021	14.5	0.184408	-0.0734094	0.914966	14	0.23979	10.5	0.181784	-0.466984	0.533283
AC235540.1_FG002	4171	31.75	0.532083	54.5	0.91749	0.684982	0.562073	756.5	14.5673	726.5	14.3574	-0.0806397	0.832714	148.75	3.39583	193.5	2.9803	-0.208599	0.716334	885.5	18.1054	808.5	18.0371	-0.0773475	0.881507
AC235541.1_FG002	4091	2212.75	37.8401	2088.5	36.2901	-0.0591447	0.622325	1877.5	36.6443	1724.25	34.7105	-0.0787381	0.450973	1278.25	29.5713	1769.25	27.6465	-0.0884666	0.376913	1472.5	30.9511	1339.25	29.2838	-0.0722747	0.625726
GRMZM2G324767	818	14.75	1.21168	16.75	1.45313	0.469796	0.471879	7.25	0.735158	17.5	1.76189	1.34445	0.0179727	7.5	0.823785	42	3.27948	1.93811	0.000383166	29.25	3.03544	47.5	5.62682	0.769953	0.0857151
GRMZM2G342815	2797	5.75	0.137924	8.75	0.2213	0.788762	0.322155	15.5	0.438844	9.5	0.27368	-0.658471	0.303814	2.5	0.0684712	8.25	0.190096	1.936	0.0143507	6.25	0.197642	7	0.221228	0.274408	0.822104
AC235544.1_FG002	1381	3.25	0.163081	4.25	0.214198	-0.238467	0.859887	0.5	0.0294364	0.5	0.0302169	0.0764881	0.968833	0.5	0.0356683	1.5	0.0697821	0.761773	0.465065	19	1.17035	26	1.7085	0.562074	0.402975
AC235544.1_FG004	4871	973.75	13.9637	939.5	13.7508	-0.0245169	0.902576	1026.25	16.8595	918.25	15.5413	-0.12036	0.320799	275	5.23899	456.5	5.99155	0.194497	0.230912	578.5	10.2644	478	8.80305	-0.20574	0.216256
AC235544.1_FG006	1254	14.25	0.778038	18.25	1.03869	0.380666	0.594821	1.5	0.0973341	3.75	0.243209	1.67952	0.0522349	5.5	0.358804	11.25	0.570959	0.819071	0.22472	2.75	0.189482	2.5	0.176996	-0.284981	0.852973
AC235546.1_FG001	4235	188.5	3.10381	209.25	3.51724	0.182039	0.484167	937.5	17.7998	863.5	16.8116	-0.0864467	0.523965	579.25	12.8857	849.5	12.8222	0.0018056	0.992309	1134.75	23.1042	1123.5	23.5638	0.0359156	0.864467
AC235546.1_FG004	3248	1.5	0.0326566	3.75	0.083041	1.22015	0.184073	27.75	0.690469	18.25	0.473694	-0.637576	0.210008	14	0.441742	14.25	0.280029	-0.521589	0.370066	2.75	0.073239	4.75	0.135384	0.810533	0.429442
AC235547.1_FG005	3761	281.5	5.20699	251.5	4.75025	-0.134469	0.715142	103.25	2.17118	82.25	1.77559	-0.285824	0.548939	292.25	7.32916	375	6.35658	-0.131935	0.611671	318.75	7.25983	349.75	8.14417	0.192024	0.572732
AF466202.2_FG007	7115	230.75	2.27693	256.75	2.57711	0.165935	0.550347	291	3.25023	338.25	3.9194	0.286561	0.15648	168	2.08884	299.25	2.68827	0.352634	0.123376	392.5	4.73898	318.75	3.90396	-0.255666	0.271347
AF466202.2_FG008	8600	1197.5	9.74505	1144.5	9.4706	-0.044511	0.761487	1043.5	9.71211	1023	9.79084	0.00994657	0.957079	1037.25	11.4512	1441.25	10.7181	-0.0804445	0.431813	1036.25	10.3787	998	10.189	-0.013412	0.953153
AF466202.2_FG010	12979	5.75	0.0311843	6.75	0.0370418	0.276526	0.735059	3.5	0.0219091	5.5	0.0341828	0.920932	0.152076	17.25	0.11794	32.75	0.161493	0.473042	0.240992	16.25	0.108295	17	0.111458	0.048268	0.961577
AF546187.1_FG009	49574	138.25	0.193189	157.75	0.226341	0.217208	0.274255	173.75	0.278159	122.25	0.201853	-0.458806	0.00913208	136.5	0.254229	190	0.245353	-0.0672151	0.730332	94.75	0.16501	80.75	0.144482	-0.178549	0.569512
AF546187.1_FG011	1703	2.25	0.091994	2.5	0.104178	0.454855	0.817886	1.25	0.0584016	7.5	0.33498	2.31602	0.0704693	272.5	14.6365	385.5	14.5127	-0.0327259	0.921579	36	1.78978	39.75	1.95316	0.142607	0.913503
AY530952.1_FG001	3870	518.5	9.31703	518.5	9.52957	0.0267794	0.918994	59.5	1.2202	89.75	1.90674	0.644951	0.0483107	13.5	0.347247	34.75	0.577034	0.854382	0.0892497	485	10.7156	530.25	12.2404	0.189237	0.294487
AY542798.1_FG003	4419	868.5	13.7304	799.5	12.9268	-0.0930389	0.570671	1044.25	18.7517	957.5	17.92	-0.0721673	0.621191	867	18.2505	1093.75	15.8449	-0.211262	0.0755761	1057	20.5505	846.75	16.9251	-0.273022	0.0499528
EF517601.1_FG010	1200	27.25	1.57543	35.75	2.10858	0.375966	0.550633	3.5	0.240962	7	0.458479	0.887882	0.31328	9.25	0.700661	13.25	0.704605	0.235625	0.775166	8	0.557107	9.25	0.692295	0.380692	0.752457
EF517601.1_FG012	11628	3544.25	21.3359	3175	19.4792	-0.133227	0.407272	2128.5	14.7674	1814	12.9384	-0.190057	0.228228	827.25	6.69938	1199.25	6.57808	-0.0223584	0.924096	1118.5	8.33355	1129.25	8.84237	0.0896475	0.75094
GRMZM5G836746	214	11	3.57394	14.75	4.91603	0.44102	0.554798	15.75	5.89414	18.5	7.07176	0.272659	0.683769	5	2.00976	19.5	5.84339	1.9354	0.00403125	17.25	6.99212	14	5.63278	-0.272047	0.769834
GRMZM2G000014	7499	288.75	2.71054	281.75	2.67799	-0.0102626	0.985469	75	0.808983	106.25	1.16611	0.550684	0.0422711	158.75	1.92325	240	2.04257	0.074589	0.744127	166.75	1.9066	173.5	2.03798	0.117444	0.723546
GRMZM2G000039	9198	2613.5	19.8945	2336.25	18.1201	-0.13693	0.0887295	2332.25	20.4119	2047	18.3739	-0.15077	0.0506763	1381.5	14.0685	1812.25	12.6071	-0.155499	0.0529229	1304.5	12.2125	1097.5	10.647	-0.189467	0.0580355
GRMZM2G073738	1632	49.5	2.13573	37.75	1.63253	-0.372582	0.413393	7.5	0.390893	2	0.102288	-1.72857	0.0215709	15.75	0.917531	12	0.471751	-0.935733	0.0816511	5.5	0.288614	12.5	0.758742	1.3543	0.0609609
GRMZM2G000052	5256	445	5.88786	522	7.06223	0.263241	0.253132	1746.5	26.6935	2081.5	32.701	0.298053	0.0317871	2158.75	39.2244	3556.25	43.4722	0.154055	0.230729	2218.75	36.465	2428.5	41.5595	0.186254	0.259393
GRMZM2G000076	3689	162.75	3.08655	152.25	2.92889	-0.0865266	0.802146	24.5	0.518527	24.75	0.54962	0.166208	0.79191	50.75	1.32254	57	0.985606	-0.340095	0.337481	48	1.12342	43.5	0.98811	-0.174252	0.787561
GRMZM2G000092	5303	1.25	0.0168137	1	0.0136104	-0.168978	0.94846	2	0.0307104	2.75	0.0427692	0.634575	0.637492	21.5	0.331417	22.75	0.275512	-0.269344	0.727801	4.25	0.0704485	2.25	0.035344	-0.897439	0.550324
GRMZM2G000093	6943	571	5.74647	484.75	4.97861	-0.213456	0.175246	31.75	0.361729	36.75	0.430621	0.187394	0.746249	55.75	0.732617	100.25	0.921763	0.316417	0.351729	174.5	2.13832	147.25	1.80404	-0.228926	0.501141
GRMZM2G000114	10427	2403	16.1421	2312.75	15.8003	-0.0313286	0.806804	1814	13.9123	1781.75	14.0663	0.0134842	0.923816	1382	12.3187	2037.5	12.4899	0.0163337	0.886437	1905	15.7246	1743	14.7781	-0.0833974	0.495878
GRMZM2G000118	7431	5	0.0474953	5.75	0.05571	0.185121	0.896324	2.75	0.0296809	3.75	0.0399565	0.499279	0.669767	6.25	0.0781695	9.75	0.0837558	0.166493	0.857159	8.75	0.102359	7.25	0.0832411	-0.236293	0.866567
GRMZM2G000126	1266	542.75	29.6743	485.5	27.2239	-0.131924	0.499441	639.5	40.7877	513.75	33.3742	-0.287547	0.0572569	819.5	61.5541	1084.25	54.8214	-0.149602	0.248691	85.75	5.7728	103	7.56587	0.321475	0.464144
GRMZM2G000127	1805	63.75	2.47497	66.5	2.63115	0.0777756	0.842784	36.5	1.59384	41.75	1.89302	0.264094	0.435428	23.75	1.21446	38.25	1.3507	0.166097	0.656403	85.25	4.04694	50.25	2.40971	-0.712167	0.0101413
GRMZM2G387935	3356	26.75	0.555075	19.75	0.414356	-0.437511	0.450952	92	2.20399	27.25	0.667541	-1.7215	2.31122e-05	82	2.2473	119.5	2.27164	-0.0169221	0.964785	35.5	0.908908	30.25	0.786597	-0.19297	0.787044
GRMZM2G000166	1644	3.25	0.13821	3.25	0.139629	-0.426013	0.895537	0.75	0.0356177	1	0.050775	0.2644	0.946335	338	19.125	706.5	27.6576	0.483286	0.151505	62	3.34071	74	3.91487	0.266897	0.846118
GRMZM2G000171	3808	429.75	7.8471	473	8.81039	0.16301	0.411488	334.5	7.01535	332.75	7.18041	0.0312965	0.915978	439.5	10.5401	590.5	9.92297	-0.101188	0.557414	700	15.7335	609	14.0145	-0.145646	0.468112
GRMZM2G000177	5186	921.25	12.5094	979.25	13.4351	0.116709	0.491759	1216.5	18.6131	1065.5	16.9463	-0.144686	0.304575	263.5	4.70512	503.25	6.20056	0.3705	0.0518211	567	9.38265	498.25	8.6198	-0.126059	0.605121
GRMZM2G000199	348	15.25	2.99102	16.75	3.39108	0.169352	0.78801	0.5	0.116815	0.5	0.119913	0.0298175	0.983036	0.5	0.141546	0.75	0.138897	-0.200415	0.825274	0.5	0.125139	0.5	0.1389	0.0937868	0.955207
GRMZM2G000209	2381	5.75	0.167679	10.5	0.313154	0.954094	0.332841	1.75	0.0586967	8	0.261583	1.87689	0.073347	549.25	21.1539	725.25	19.4617	-0.129385	0.456818	256.25	9.14553	208.75	7.67799	-0.217923	0.541464
GRMZM2G005715	1162	303.75	18.1788	249	15.2141	-0.26005	0.155397	3.25	0.225704	1	0.0723986	-1.70978	0.0410219	7	0.554652	7.75	0.426153	-0.372671	0.584493	30.25	2.21165	28	2.15805	-0.0174668	0.985795
GRMZM2G000231	8133	152.5	1.30609	171	1.49533	0.190042	0.362833	48.75	0.477249	44	0.441174	-0.0903147	0.825671	141.25	1.58831	211.5	1.65924	0.040319	0.853109	66.75	0.703219	63.75	0.676391	-0.0374288	0.94828
GRMZM2G000236	1754	7	0.281164	9.25	0.375431	0.380363	0.916733	7.75	0.373047	14.75	0.712861	1.14925	0.609841	484	25.3743	425.5	15.5896	-0.66193	0.150704	20.5	1.0339	41.75	1.90288	0.0696431	0.985088
GRMZM2G000245	7178	1048.25	10.2349	962.5	9.56582	-0.113912	0.498416	98.25	1.10752	135.75	1.52245	0.47659	0.14384	303.75	3.91651	498.25	4.4199	0.172581	0.377113	377.75	4.52066	415.25	5.12296	0.194646	0.438272
GRMZM2G000254	1388	101	5.02586	90	4.61114	-0.128558	0.852583	4.25	0.259965	13.75	0.787718	1.66952	0.110528	7.5	0.534512	10	0.4644	-0.917923	0.381571	33	2.00667	50.5	3.1549	0.729385	0.352717
GRMZM2G149024	1742	69	2.70915	121.25	4.93237	0.819786	0.0930185	86.75	4.02394	165.5	7.86748	0.914784	0.0229129	19.75	1.22645	91.5	3.36886	1.93295	0.00316334	11	0.558246	44	2.40969	2.11986	0.0131814
GRMZM2G000261	1463	5.5	0.265015	9	0.43386	0.812822	0.470597	42.5	2.33242	78	4.28805	0.824382	0.0929892	104	6.58033	176.5	7.73022	0.199964	0.583682	154	8.91545	157.75	9.84947	0.118209	0.835493
GRMZM2G000264	24750	1678	4.73546	1769	5.09985	0.100938	0.598603	2047.75	6.56463	1865.5	6.21345	-0.073091	0.678877	958.75	3.57369	1467.75	3.79185	0.0629579	0.733959	2008	6.98192	1853.25	6.59009	-0.0672328	0.780417
GRMZM2G000268	2554	847.5	23.0952	769.75	21.4513	-0.109166	0.347079	347.5	10.8994	329	10.6005	-0.0416954	0.824666	28	1.01258	42.75	1.06332	0.044276	0.924959	83.25	2.80898	87.75	3.05929	0.156374	0.683613
GRMZM2G391627	5373	18	0.2345	15.75	0.208131	-0.173783	0.800923	8.5	0.126394	13	0.201319	0.680095	0.200374	6.25	0.0931631	25.25	0.300665	1.93174	0.000381685	21.25	0.344769	18.5	0.309883	-0.185226	0.799797
GRMZM2G147014	1533	395.5	17.9883	2447.75	114.025	2.63979	3.27933e-08	442.25	22.9842	2263.75	122.211	2.39975	3.35614e-08	290.75	18.5032	1659.5	69.6146	1.93007	1.31145e-05	363.75	20.6651	1198.5	70.6506	1.7544	3.9505e-05
GRMZM2G000280	78001	912.5	0.817541	1003	0.914494	0.158892	0.160121	662	0.682491	688.5	0.721634	0.0862232	0.511055	1040.25	1.22472	1502.25	1.23114	0.00303944	0.982904	942	1.03814	967	1.10301	0.0968638	0.505764
GRMZM2G114081	658	1.75	0.193656	3.25	0.349417	1.12153	0.293125	1	0.1162	2.75	0.336619	1.81259	0.0734756	4	0.571683	14.25	1.38131	1.92964	0.0109893	9.25	1.22307	11.5	1.47174	0.251627	0.838557
GRMZM2G000292	1504	63.25	2.91917	43.75	2.05986	-0.528558	0.254113	1.5	0.078502	2.75	0.150841	1.30097	0.21662	1.5	0.0890713	3.5	0.150979	0.200873	0.876488	4.25	0.242023	4.25	0.265511	0.119139	0.948695
GRMZM2G000326	727	70.25	6.70229	80	7.72776	0.0269805	0.995873	273	30.9561	250.25	27.5024	-0.195487	0.766429	4244.5	540.459	6820.5	601.15	0.159783	0.464374	759.25	89.9618	738.5	91.3321	0.0220041	0.976653
GRMZM5G845775	5338	11.25	0.146905	13.25	0.178749	0.248508	0.73813	8.75	0.131419	14	0.216636	0.819092	0.132213	2.25	0.0371169	10.5	0.124814	1.92658	0.00374877	22.25	0.353492	14.25	0.237372	-0.601068	0.304763
GRMZM2G000353	642	0.5	0.0550719	0.75	0.0837344	0.435752	0.796844	1.75	0.224844	4	0.530456	0.968798	0.324256	11.25	1.68086	12.25	1.22936	-0.480924	0.478515	3.75	0.487448	5.25	0.849799	1.14018	0.281205
GRMZM2G000361	1782	306.5	11.9653	286.5	11.4312	-0.0718639	0.705615	77.75	3.54021	101	4.61187	0.412737	0.0687853	194.75	10.2023	323.75	11.603	0.183484	0.204115	204.75	9.86609	247.25	12.2818	0.332592	0.0517085
GRMZM2G000371	6761	1136.25	11.7816	1124.5	11.8536	0.00716044	0.976873	1010.25	12.0051	935.75	11.4392	-0.072437	0.497956	768.75	10.7014	1178	11.1358	0.0623286	0.541444	989.25	12.5882	940	12.2419	-0.0266145	0.887326
GRMZM2G000376	9941	18.25	0.125828	23.75	0.168064	0.341356	0.7284	10	0.0793491	15	0.121562	0.665506	0.455274	23.5	0.214067	31.75	0.202797	-0.0416683	0.961773	36	0.306978	26.75	0.216502	-0.806186	0.32832
GRMZM2G018806	740	15.25	1.45851	81	7.77578	2.29328	0.000903193	5	0.51381	19.25	2.15316	2.31094	0.0118515	15	1.92932	73.75	6.3857	1.92579	0.00383645	3.75	0.430546	19.25	2.27346	2.40929	0.0193301
GRMZM2G010936	757	29	2.59633	31.5	2.9336	0.186565	0.889438	0.5	0.053701	0.5	0.0551249	0.0804274	0.980141	8.5	1.06721	42.75	3.63658	1.92514	0.0320363	69.75	7.81618	174.75	19.362	1.70379	0.00267824
GRMZM2G434518	2054	95.25	3.23288	106.75	3.68851	0.180696	0.607602	12.5	0.477046	15	0.599081	0.382588	0.550278	2.25	0.107285	11	0.338876	1.92359	0.00719308	69.75	2.86329	53	2.28692	-0.264024	0.585083
GRMZM2G000404	2346	5.25	0.164641	3.25	0.0991144	-0.568693	0.61415	1.75	0.059701	4.5	0.161516	1.84352	0.0502253	11	0.457778	9.75	0.268267	-0.809868	0.238603	4	0.146272	5	0.180455	0.474069	0.727087
GRMZM2G170289	2224	190	5.95316	192.25	6.14045	0.0344409	0.955903	111.75	4.00079	35.75	1.31612	-1.69295	0.00083728	11.25	0.501662	9.25	0.268294	-0.89027	0.29398	2.5	0.0989089	2.75	0.100905	-0.354774	0.878584
GRMZM2G000431	2326	45.5	1.36428	61.75	1.86318	0.397202	0.540392	32.5	1.12748	59.25	2.06667	0.823213	0.160685	69	2.75049	71.75	1.97911	-0.513214	0.256228	109	3.95743	164.75	6.71518	0.68073	0.0881974
GRMZM2G000435	1949	300.75	10.7038	386	14.0301	0.376449	0.182679	277.25	11.4203	231.5	9.64562	-0.240407	0.466212	3.75	0.204527	10.25	0.340361	0.70188	0.558407	6.5	0.294081	5.5	0.246462	-0.243171	0.91984
GRMZM2G000451	4094	14.5	0.23885	16.75	0.28901	0.267205	0.820259	165.75	3.24235	101	2.02692	-0.709905	0.0358714	100.25	2.42738	119.75	1.86668	-0.209637	0.590593	62	1.30299	77.75	1.6441	0.365056	0.55862
GRMZM2G000453	835	9.25	0.793057	13	1.10514	0.49494	0.564637	2.5	0.238767	2	0.187912	-0.402055	0.744039	1.5	0.166242	2.25	0.175384	-0.636221	0.564696	1.5	0.157636	2.25	0.245083	0.889368	0.51781
GRMZM2G000481	3869	872.25	15.7232	777.5	14.3075	-0.142846	0.402606	389	8.07386	387.25	8.18727	0.0262011	0.931618	234	5.54693	370.5	6.08995	0.095036	0.696782	272	6.07388	240.25	5.50189	-0.108425	0.77332
GRMZM5G817173	3866	7.5	0.135719	11.75	0.214962	0.665614	0.465234	23	0.460762	5.5	0.11667	-1.68379	0.0233043	7.25	0.192552	10.25	0.170838	0.0165041	0.98834	60.5	1.35762	78.5	1.74865	0.408309	0.436681
GRMZM2G000489	1461	154.25	7.3162	255.5	12.3433	0.673953	0.0808405	246.75	13.5828	293.25	16.276	0.293131	0.393287	147.25	9.04429	253.5	11.0982	0.253968	0.513487	87.25	5.04368	94.75	5.98642	0.227727	0.785297
GRMZM2G000510	31211	1020	2.28146	1082	2.4667	0.114755	0.24496	1296.5	3.34227	1312	3.47125	0.0514269	0.604629	1023	3.0952	1438.25	2.95365	-0.064638	0.468482	1333	3.67843	1201.25	3.51643	-0.0831378	0.469949
GRMZM2G000520	1458	0.75	0.0354329	0.5	0.0244642	-0.40362	0.760882	1.5	0.0867258	0.5	0.0286211	-1.31212	0.136803	34.25	2.19594	36.75	1.6108	-0.44606	0.226361	2	0.117533	1.25	0.0744593	-0.595629	0.630999
GRMZM2G000531	3535	1623.5	32.0689	1556.25	31.3173	-0.0321264	0.818086	2141	48.7111	1852.75	43.4367	-0.169398	0.0479087	684.25	18.5139	1065.75	19.2762	0.0779682	0.482943	905	22.1189	911.25	23.289	0.0772814	0.613251
GRMZM2G162508	4143	1	0.01655	1.75	0.0304187	0.957125	0.4895	14	0.274313	36.5	0.72987	1.28523	0.0324448	2	0.0496624	7.25	0.112578	1.91707	0.0398103	1.25	0.0269751	1.25	0.030216	0.275334	0.907144
GRMZM2G000576	28127	97.75	0.24372	90.75	0.229438	-0.0872946	0.799505	37.25	0.104739	47.5	0.137431	0.407061	0.209541	120.25	0.397152	191.5	0.436037	0.128952	0.509765	229.25	0.697282	224.75	0.701624	0.0236321	0.945347
GRMZM2G000581	3693	249.5	4.69179	287	5.5074	0.226461	0.647995	524.75	11.4217	500	11.0787	-0.0283963	0.953644	1026.5	25.2621	1765.5	30.6377	0.32893	0.114597	2905.25	67.7696	2426.5	60.1766	-0.179782	0.467566
GRMZM2G000587	1625	165.75	7.00818	209.5	9.11821	0.359641	0.256156	377	18.6601	306.75	15.4003	-0.28166	0.207691	51.5	3.23131	82.25	3.25716	0.205705	0.670272	73.25	3.84567	112.25	6.09813	0.672346	0.131103
GRMZM2G000592	2273	389.25	11.9372	315.75	9.85308	-0.278503	0.192856	159.25	5.58477	96	3.46774	-0.724019	0.0193931	29.75	1.22602	49.5	1.3914	0.132461	0.822706	50	1.88767	46.25	1.74501	-0.0713094	0.944329
GRMZM2G479760	1716	45.5	1.81489	147.75	6.14104	1.7772	0.0035952	88.5	4.0978	259.25	12.4682	1.57778	0.000463544	82.5	4.72646	474	17.7556	1.91676	3.69317e-05	134.25	6.67751	333.5	17.0429	1.34084	0.00116798
GRMZM2G150688	889	2.5	0.187667	27.5	2.21691	3.6421	0.000958017	0.75	0.0662061	4.25	0.443912	0.876128	0.610069	5.25	0.533115	29.75	2.1266	1.91225	0.0257803	1	0.0939875	5.75	0.538933	2.2861	0.131144
GRMZM2G000603	6466	1	0.0112679	0.75	0.00822107	-0.42819	0.863262	0.75	0.00975051	2	0.0249866	1.56704	0.30629	30	0.428498	25.25	0.251432	-0.7755	0.315026	1	0.0147683	2.25	0.0289635	1.25323	0.542746
GRMZM2G000608	2769	729	18.4184	638.25	16.397	-0.175208	0.33274	16.75	0.477817	17.25	0.499919	-0.0844013	0.941334	7.75	0.279066	20.75	0.477691	0.917985	0.209688	40	1.23914	54.75	1.70224	0.389182	0.573658
GRMZM2G000610	2933	583.25	13.8614	534.5	12.9786	-0.102375	0.456904	181.75	4.9737	195	5.48344	0.156183	0.429367	239.75	7.69686	337	7.33763	-0.0482863	0.786039	224.25	6.54246	224.5	6.88248	0.0657393	0.822964
GRMZM2G088613	5143	2.25	0.0305787	41.5	0.586603	3.97504	0.00859296	3.75	0.0615681	21.75	0.358629	2.79334	0.0495999	22.5	0.393871	132.25	1.65829	1.9078	0.018688	9	0.147676	69.5	1.10135	2.79897	0.0191357
GRMZM2G083810	1193	6.5	0.374615	42.75	2.47436	2.44425	0.00859694	8.25	0.566429	29.5	2.01154	1.80383	0.0372871	25.75	1.90887	140.5	7.48875	1.90749	0.00129942	199	14.2456	355	27.5232	0.918066	0.00293289
GRMZM2G081841	5723	105.75	1.27698	59	0.7322	-0.801846	0.258479	209.5	2.97036	68	0.975853	-1.65257	0.00286132	99.5	1.65115	158.5	1.78523	-0.0634216	0.930317	91.25	1.37141	43.25	0.681098	-0.966858	0.263589
GRMZM2G000622	6307	6131.75	68.2064	5340.75	60.3119	-0.183398	0.117836	1324.25	16.8325	1373.5	17.748	0.0779826	0.667353	2226.5	32.2094	3362.5	34.0289	0.0777415	0.569539	3328.75	45.4022	3003.75	42.4568	-0.0914713	0.615553
GRMZM2G000623	11006	499	3.15331	483.75	3.13055	-0.019501	0.96229	691	5.00766	773.25	5.82843	0.207365	0.20999	321.5	2.66689	531.25	3.08816	0.184728	0.364752	875.5	6.86455	862.5	7.02504	0.035899	0.908586
GRMZM2G000632	5396	890.75	11.4734	846	11.1636	-0.045294	0.795256	984.75	14.6433	958	14.668	0.0026613	0.989949	389.5	6.67208	613	7.27133	0.121494	0.401117	1652	26.3767	1369.75	22.8974	-0.204631	0.0711394
GRMZM2G114552	1652	8.5	0.353933	64.75	2.75249	2.79836	0.0121368	0.75	0.0354453	3.75	0.178923	2.49727	0.192703	37.5	2.1056	148.25	5.66619	1.89929	0.0116086	8.25	0.429201	5.25	0.257836	-0.229993	0.948915
GRMZM2G000645	10386	2086.25	14.0643	1954.5	13.4251	-0.0688257	0.516585	1875.75	14.5056	1732.25	13.7846	-0.0772205	0.420982	459.5	4.17624	703.5	4.33053	0.0648291	0.619013	873	7.28711	760	6.58549	-0.134522	0.312481
GRMZM2G000650	1089	543.75	34.9816	541.5	35.4112	0.0182094	0.91833	558.25	41.1966	558.75	42.3125	0.041157	0.735053	538.75	47.166	735.75	43.2794	-0.102327	0.265216	633.25	50.1854	609.5	50.0881	0.00624083	0.9767
GRMZM5G850455	1322	23.5	1.21195	44.75	2.38787	0.934953	0.0871107	34.75	2.09239	78	4.71472	1.17371	0.00608393	27.5	1.96389	146.25	7.07382	1.89728	4.43931e-05	8.25	0.559695	15.25	0.998813	1.07449	0.206149
GRMZM2G000665	21264	16.25	0.0525341	15.25	0.0513534	-0.0906637	0.923972	10.5	0.0394422	17	0.0639256	0.690884	0.211792	98.5	0.414651	113	0.339743	-0.294148	0.243933	17.75	0.0708781	18.25	0.0733145	0.0678159	0.949742
GRMZM2G000670	1268	0.5	0.0278834	0.5	0.02813	-0.020637	0.998876	16.25	1.07868	35.5	2.23958	0.914557	0.46681	472.25	34.6955	709.25	36.0075	-0.0213164	0.95627	153.25	10.3727	95	6.60405	-0.678616	0.33146
GRMZM2G000674	2640	244.75	6.46387	255.25	6.88914	0.0807152	0.794941	32.25	0.963332	40.25	1.23699	0.366603	0.47351	65	2.22891	103.5	2.48681	0.111287	0.777641	90.25	2.93982	90.5	2.88716	-0.00507907	0.994661
GRMZM2G005996	4220	138.25	2.30506	523.75	8.87288	1.92014	7.13894e-05	141.25	2.632	326.75	6.41137	1.26133	0.00528962	22.5	0.53171	143.5	2.14047	1.89553	0.0209677	38.25	0.79065	273.25	5.461	2.84311	0.000192464
GRMZM2G000707	1362	3.75	0.193449	6.25	0.325192	0.747358	0.23325	8	0.4641	11.75	0.707671	0.584803	0.248338	2.25	0.151654	2.75	0.129824	-0.226848	0.760306	5.5	0.355672	6.5	0.447639	0.358989	0.659322
GRMZM2G000710	15677	1015.75	4.52369	916.5	4.16499	-0.119807	0.220424	655.5	3.35588	601	3.1519	-0.0900485	0.413335	612.25	3.57841	954.75	3.89381	0.108341	0.25541	577	3.16294	508.75	2.93157	-0.11788	0.395504
GRMZM2G000713	2336	112	3.337	140.75	4.27521	0.357903	0.158899	158.75	5.37812	169.75	5.97519	0.153116	0.520088	304.25	11.941	534.5	14.6079	0.272208	0.0504213	691.25	25.4333	671.75	25.813	0.0241202	0.922783
GRMZM2G000718	3605	510.25	9.86366	513	10.1217	0.0440445	0.840943	1082	24.1016	923.5	21.28	-0.189235	0.0953328	265.25	7.06648	380.5	6.75582	-0.0360757	0.86377	436.25	10.4998	405.75	10.234	-0.0441479	0.87874
GRMZM2G000719	4984	112	1.56919	94	1.3447	-0.233515	0.409166	23.25	0.376054	33.5	0.560184	0.542449	0.183799	74.25	1.3343	128.5	1.64078	0.277619	0.267705	66	1.13912	60	1.06331	-0.0688174	0.90893
GRMZM2G000737	7699	111	1.0102	104.75	0.966137	-0.0752384	0.797088	87.5	0.900383	96.5	1.02607	0.19099	0.39382	73.5	0.874075	112	0.930203	0.0771734	0.748437	128.5	1.43495	112	1.30007	-0.131686	0.630171
GRMZM2G097750	1573	47.5	2.11001	49	2.22175	0.0793102	0.864076	19.25	1.0028	30.5	1.58804	0.695544	0.0573957	9	0.500852	45.75	1.85578	1.89374	2.57235e-05	26.25	1.40668	27.5	1.52755	0.109552	0.872578
GRMZM2G366795	2463	10	0.280447	5	0.144707	-1.00638	0.0984036	23	0.740495	7.75	0.250154	-1.60305	0.00138695	3.25	0.12564	2.75	0.0706944	-0.663287	0.345336	2.5	0.0878975	2.25	0.0827857	-0.111584	0.944444
GRMZM2G000749	8058	626	5.4206	622.5	5.49583	0.00623834	0.990543	755.25	7.51799	831.5	8.47984	0.178859	0.136275	1087.75	12.6764	1571.75	12.4702	-0.0172552	0.896925	964.75	10.3091	912	9.90025	-0.0384745	0.854551
GRMZM2G000753	4022	360.25	6.25277	388	6.87374	0.130924	0.372097	505.5	10.0821	504	10.2677	0.0286038	0.855316	361.25	8.4663	590	9.37527	0.154923	0.176631	567.5	12.0424	533.75	11.894	-0.0209724	0.930195
GRMZM2G000764	5393	402.5	5.20151	470.5	6.21711	0.243622	0.148539	981.5	14.6111	977	14.9152	0.0291181	0.864765	197.25	3.46583	301.5	3.57698	0.0536055	0.824799	368.5	5.91536	401.25	6.73717	0.188939	0.372135
GRMZM2G000777	964	440	31.5607	507.75	37.4871	0.220175	0.309547	146.25	12.2738	160.25	13.4749	0.164783	0.660533	65	6.14831	102.75	6.82071	0.113101	0.813636	116	10.1949	114.25	10.3247	0.0734709	0.921631
GRMZM2G000801	588	58	6.90319	43.25	5.23745	-0.426227	0.249768	22.25	2.99817	12.5	1.77069	-0.748611	0.132601	5.25	0.87694	8.75	0.938904	0.0731814	0.928151	7	1.02684	8	1.21624	0.293333	0.765629
GRMZM2G000812	2878	12	0.292477	32.5	0.802781	1.72182	0.0697536	250.75	6.99054	364.5	10.5311	0.588845	0.0401816	542.75	17.8165	940.25	20.9814	0.230689	0.268512	2967.75	89.0615	3097.25	98.0899	0.131651	0.520979
GRMZM2G173090	1474	0.5	0.0239865	0.5	0.0241986	0.0211867	0.997115	1	0.0551237	0.75	0.0406492	-0.372585	0.75512	10.75	0.645408	54.75	2.38473	1.89354	0.000137304	13.5	0.77096	13	0.727541	-0.213699	0.826524
GRMZM2G000818	8042	219.5	1.90218	227.75	2.01183	0.0734569	0.876948	261.5	2.64239	367.5	3.72937	0.517823	0.0370712	695.5	8.13117	878	6.99849	-0.213509	0.214712	936.5	9.98781	1066	12.0303	0.252669	0.194765
GRMZM2G000823	4609	1479.5	22.4838	1481.5	22.8631	0.0317122	0.812075	1406	24.5738	1202.5	21.5526	-0.18762	0.0347177	648.25	13.3588	928	12.8647	-0.0473621	0.680867	837.25	15.6661	797.25	15.908	-0.00389365	0.986604
GRMZM2G000825	2199	849.75	26.9894	651.75	21.0444	-0.36675	0.0438585	5	0.188882	2.75	0.10619	-0.903075	0.461362	6	0.247858	17	0.500019	0.519378	0.606262	48	1.86017	50.75	1.97168	0.0619018	0.957833
GRMZM2G177539	3639	15	0.285644	24.25	0.470493	0.754881	0.220707	19.5	0.445299	53.75	1.23017	1.5588	0.00100951	38.25	0.870508	176.5	3.11143	1.88972	8.04081e-06	76.75	1.83772	89	2.15355	0.25001	0.588827
GRMZM2G379575	696	1.5	0.146231	1.5	0.149401	-0.0216759	0.997715	2	0.247769	5.5	0.643236	1.80454	0.0876749	5.5	0.779663	28.5	2.63738	1.88952	0.0117295	3	0.36015	6	0.692784	0.707146	0.644802
GRMZM2G000842	6107	55.25	0.624195	50.5	0.592054	-0.0967801	0.816143	38.75	0.51642	46.75	0.625562	0.298202	0.342768	46.5	0.738451	59.25	0.619582	-0.18364	0.516866	118.5	1.67822	114.25	1.66086	-7.54532e-05	0.999895
GRMZM2G000874	3031	1138.5	26.2154	882.25	20.7246	-0.348792	0.0115356	333.75	8.85409	381	10.2375	0.227207	0.24862	384.25	11.4801	582.25	12.2841	0.086128	0.645565	471.5	13.4088	385.5	11.215	-0.23421	0.279797
GRMZM2G000909	2849	373.25	9.1515	360	8.98205	-0.0267807	0.918835	268	7.5485	299	8.63181	0.188839	0.259422	363.25	11.7129	594.25	13.3371	0.169311	0.19223	352.75	10.6528	322	9.98668	-0.0782374	0.746811
GRMZM2G000923	2293	3070	93.8263	2702	83.9588	-0.157737	0.113382	1599.25	56.2235	1423.75	51.4013	-0.124596	0.268283	1066.25	43.6095	1584.5	44.1851	0.0154387	0.915281	1375.75	51.9854	1346.25	53.8071	0.042554	0.826524
GRMZM2G000932	1974	0.75	0.0265563	1.25	0.0453484	0.673594	0.73161	2.5	0.104528	8	0.314873	2.16232	0.0534834	562.25	26.1069	657.5	21.3517	-0.287154	0.107211	124.75	5.4089	170.75	7.53241	0.566449	0.153868
GRMZM2G082487	1415	4	0.195882	19	0.953722	2.18827	0.0659016	1.5	0.0830133	8.25	0.479961	2.58125	0.0544781	7.5	0.478978	34.75	1.57441	1.88723	0.0435055	3	0.184615	13.5	0.756948	1.63965	0.290073
GRMZM2G000937	4291	639	10.3703	636.25	10.5538	0.0159745	0.962624	699	13.143	793.5	15.153	0.21346	0.14612	664	14.4287	1044.5	15.583	0.105242	0.473096	933	18.6944	795.5	16.9114	-0.165419	0.347004
GRMZM2G000959	1604	35.75	1.52126	63.25	2.7616	0.67799	0.346088	4.75	0.252031	5.5	0.276225	0.154086	0.93844	5	0.263389	7.75	0.308488	0.321237	0.811485	1.25	0.069063	3.25	0.166484	1.28202	0.515038
GRMZM2G000964	999	33.25	2.3271	43.25	3.08133	0.41082	0.35239	3.75	0.302768	5.25	0.421266	0.338775	0.697286	5.25	0.512113	8.75	0.556393	0.0382902	0.965263	8.5	0.706911	10	0.908372	0.487326	0.567259
GRMZM2G426175	1367	158.5	8.06962	151.75	7.8309	-0.0727645	0.886683	75.5	4.41251	117.5	6.93298	0.698272	0.0623471	25.25	1.74039	131.25	6.16417	1.88334	0.000273014	1.75	0.11102	4.25	0.354001	1.05379	0.470642
GRMZM2G107597	3129	0.5	0.0112995	1	0.0223392	0.766011	0.853165	0.75	0.0201492	2.75	0.0741819	1.23564	0.683451	97.25	3.01842	541.25	11.1374	1.87664	0.00118429	18.75	0.516175	159	4.08564	2.80995	0.0168185
GRMZM2G000980	4287	1207.5	19.5503	1269.25	21.067	0.0995936	0.494624	685	12.7372	818.5	15.6092	0.290104	0.0309261	787.75	17.1872	1237	18.4521	0.105126	0.41974	892.25	17.8271	1032.75	21.0249	0.250219	0.0840537
GRMZM2G154578	948	7.75	0.553069	28.5	2.11498	1.79281	0.0369337	18.5	1.58326	52	4.40352	1.40961	0.0257675	6.5	0.621467	34.5	2.30448	1.87659	0.016331	7	0.638995	16	1.41834	1.40161	0.193234
GRMZM2G402936	1326	16.25	0.835763	84.25	4.54938	2.33214	0.000901095	2.25	0.132934	13.25	0.84954	2.62004	0.0127601	17.25	1.20187	95	4.63009	1.87442	0.00298883	4	0.250248	9.75	0.630803	1.58737	0.214702
GRMZM2G001033	5451	1182	15.1484	1125	14.6865	-0.0439195	0.752389	1460.5	21.4617	1220.5	18.4707	-0.219372	0.0159009	485.25	8.46463	790.25	9.27698	0.151849	0.177977	799.5	12.6522	698.75	11.665	-0.125398	0.362428
GRMZM2G129450	556	1.25	0.154304	14.5	1.86374	3.78928	0.00166523	2	0.299902	22.75	3.46016	3.52891	0.000589006	37.5	6.28218	84.5	9.77197	0.531285	0.298347	8	1.22742	81	12.0808	3.25646	8.1965e-05
GRMZM5G861300	19069	4.75	0.0169156	4.25	0.0161877	-0.0977654	0.971452	2.25	0.00971485	2.75	0.012597	0.393968	0.815994	13.5	0.0646497	67.5	0.227592	1.87122	0.0067365	5.25	0.0238246	6.5	0.0276303	-0.150645	0.947861
GRMZM2G001048	3404	325.75	6.70256	459	9.56529	0.510794	0.0329297	239	5.65944	404.75	9.66645	0.77108	0.00233287	500.75	14.008	754.75	14.1744	0.0708965	0.749283	358.25	9.00022	386.75	10.2574	0.172547	0.611389
GRMZM2G001079	3966	93.5	1.61238	101	1.80244	0.106511	0.900466	1098	22.3065	905	18.75	-0.243875	0.208608	1165	27.6747	1800.5	29.0766	0.0708455	0.716258	1514.25	32.74	1347.5	31.1885	-0.0944563	0.731657
GRMZM2G001084	13742	2375.25	12.0975	2323	12.0508	-0.010232	0.941745	1642.75	9.61569	1548.75	9.29956	-0.0485448	0.593525	1353.25	9.28188	1929.75	8.98406	-0.0397526	0.638043	1392.25	8.7694	1394	9.10582	0.060973	0.599884
GRMZM2G001088	3727	1844.5	34.6558	1499.25	28.6714	-0.274454	0.0138085	913	19.767	715.5	15.7986	-0.312182	0.0127533	327.25	8.42605	484.25	8.29152	0.0101513	0.964204	499.75	11.4966	495.5	11.7675	0.0484182	0.861977
GRMZM2G001097	2311	109	3.28207	100	3.07323	-0.107034	0.819109	45.5	1.57074	57.75	2.02713	0.379999	0.392568	249.75	9.90342	377	10.4051	0.0632174	0.781592	129	4.76976	129.25	4.73535	0.0150795	0.982747
GRMZM2G001114	9367	956.5	7.11745	810.25	6.13232	-0.221441	0.247725	439.75	3.77965	354.75	3.09805	-0.291016	0.214465	143.25	1.45505	300.5	2.06655	0.492636	0.0973432	705.5	6.47267	558.75	5.40907	-0.275724	0.232925
GRMZM2G515667	4722	2.25	0.0329147	3	0.0456271	0.454933	0.684543	10.5	0.185225	3.5	0.0590342	-1.58537	0.0204959	2.75	0.0546667	5.25	0.0711628	0.459827	0.570364	2.5	0.0442646	2	0.0354939	0.0256588	0.989687
GRMZM2G001131	19542	12	0.0426066	13	0.0474496	0.454584	0.56257	6	0.0249653	5	0.0203968	-0.311292	0.7365	11.75	0.056826	13.75	0.0449764	-0.270092	0.688041	6.25	0.0275129	7.5	0.0326832	0.278607	0.819399
GRMZM2G001139	4165	16.5	0.268109	11.5	0.195646	-0.415428	0.660373	1.75	0.033652	2.5	0.0480162	0.466176	0.722633	1.75	0.0361078	3	0.045906	-0.0306349	0.983839	2.75	0.060451	3.5	0.0686971	0.621012	0.693301
GRMZM2G001145	19707	334.5	1.18782	331.25	1.19533	0.0156291	0.944816	231	0.939803	251.75	1.05847	0.160892	0.232768	132.75	0.638531	193.5	0.62782	-0.00906023	0.966345	151.25	0.662941	137.5	0.632004	-0.0673542	0.80793
GRMZM2G001160	4780	408.5	5.96282	326.75	4.85839	-0.304925	0.19335	85	1.43028	78	1.3129	-0.0991148	0.86574	58.75	1.13373	122.5	1.62699	0.56132	0.169686	147.25	2.61999	137.5	2.45303	-0.0559888	0.93904
GRMZM2G001169	1960	26.5	0.934909	71.25	2.55729	1.20984	0.147013	26.5	1.07392	46.5	1.90864	0.954937	0.268605	12.25	0.578602	30.25	0.984801	1.42602	0.172836	19.75	0.840157	25.25	1.14029	0.468261	0.766879
GRMZM2G001173	1872	13.5	0.513866	14.75	0.563022	0.148787	0.832276	12.75	0.534959	13	0.557514	0.0248291	0.977246	6.25	0.281614	10.75	0.366446	0.538817	0.317523	13.5	0.619946	9.5	0.463095	-0.425542	0.524594
GRMZM2G001180	4670	893	13.3522	941.75	14.3466	0.104329	0.315305	861.5	14.785	874.5	15.3636	0.056233	0.607839	756.25	14.9879	1186.75	16.2721	0.113227	0.206435	1122.75	20.6219	957.25	18.457	-0.164494	0.103958
GRMZM2G001191	7735	1597.75	14.4202	1699.25	15.639	0.114455	0.158763	1584	16.3273	1625.5	17.2839	0.0827183	0.302308	1378	16.5756	2147.75	17.7533	0.0954645	0.192617	1594.5	17.7315	1618.5	18.6247	0.0766199	0.453255
GRMZM2G001200	1554	39.25	1.72976	78.5	3.58525	0.971717	0.0385197	22.5	1.15219	27	1.41529	0.276352	0.708241	21	1.22492	39.5	1.6435	0.257397	0.685794	19.25	1.06309	30.75	1.83539	0.700652	0.35312
GRMZM2G001205	1054	4	0.25312	10.75	0.719003	1.75258	0.111257	11.5	0.899962	13.25	1.03652	0.336552	0.759742	47.25	3.98877	41.5	2.51963	-0.452843	0.452277	11	0.887204	6.75	0.514756	-1.11628	0.375117
GRMZM2G001221	2871	646.75	15.6939	617.75	15.2954	-0.0398319	0.837654	211.75	5.92368	247	7.04149	0.255035	0.185899	198.25	6.3259	348.75	7.74511	0.255788	0.144166	129.75	3.88414	113.5	3.43321	-0.142452	0.717316
GRMZM2G059453	1961	85.75	3.02675	332	11.9977	1.94066	0.00012254	290.25	11.7868	584.25	24.3169	1.05876	0.000449585	90	4.48819	490.25	16.0471	1.86569	5.87904e-05	195.75	8.60284	425.25	19.2762	1.14999	0.00219131
GRMZM2G025793	890	0.5	0.039726	0.5	0.0400773	0.0164803	0.998599	0.5	0.045676	0.5	0.0468872	-0.0588702	0.982515	7.5	0.803535	34	2.45881	1.86162	0.0250724	0.5	0.0489308	0.75	0.0765892	0.40134	0.885526
GRMZM2G001255	3091	617	13.9078	553.25	12.7214	-0.130876	0.203676	408.75	10.5865	389.25	10.3356	-0.0333167	0.821484	294	8.9707	429.25	8.88259	-0.00737751	0.962575	338	9.4477	320	9.51601	-0.0141168	0.9559
GRMZM2G036286	1479	109	5.1347	196.75	9.4359	0.849129	0.0615497	122.5	6.6429	222.75	12.2944	0.917188	0.0232513	13.75	0.952098	81.5	3.52923	1.85669	0.0221379	175.75	10.1232	243.5	14.087	0.613107	0.17328
GRMZM2G001272	7116	2089.5	20.5318	1887.5	18.87	-0.119057	0.0895688	2151.75	24.2081	1817.75	21.0884	-0.203242	0.00209417	1271.5	16.6524	1764.75	15.87	-0.0746705	0.288754	1465	17.7105	1257.75	15.9741	-0.155013	0.0537567
GRMZM2G001288	9808	24.75	0.17758	35	0.253484	0.474988	0.727815	11.75	0.0939691	20	0.166368	0.822684	0.548625	303.75	2.84915	484.25	3.17625	0.020411	0.965813	107.75	0.970364	185.25	1.61527	0.862497	0.168106
GRMZM2G354338	667	0.75	0.0772124	7.75	0.82717	3.43025	0.000461063	0.5	0.060947	2.25	0.280524	1.85177	0.0629994	2.5	0.377328	13.25	1.27848	1.85388	0.0114092	2	0.262721	13.25	1.68245	2.98086	0.000644479
GRMZM2G001297	5830	1217	14.6288	1294.25	15.8084	0.111959	0.301608	1297	17.8826	1293.75	18.3275	0.0296668	0.816715	2150.5	34.7862	2983.25	32.7788	-0.0826257	0.315121	1116.25	16.4653	1164.75	17.7845	0.113444	0.367194
GRMZM2G001304	5180	201.75	2.70787	157.25	2.17409	-0.376305	0.490612	242.5	3.83618	327.5	5.18202	0.473793	0.214013	41.75	0.840841	40.75	0.50476	-0.526626	0.564967	977.75	16.3144	869.75	15.0408	-0.118524	0.760247
GRMZM2G001327	3373	6661.25	138.349	6025	127.174	-0.121911	0.453317	4015.25	96.3432	3284.25	80.9157	-0.247157	0.101683	1835.5	51.3522	2541.75	48.1443	-0.0891798	0.625082	1870.5	48.1685	1877.5	50.5525	0.0788034	0.785353
GRMZM2G001332	859	2.5	0.210421	0.75	0.0618829	-1.89555	0.249593	3.5	0.330213	5.75	0.522187	0.668953	0.665029	74	7.52276	101.5	7.50019	-0.0334912	0.959285	3.25	0.334031	6.5	0.612839	0.72469	0.708372
AC212023.4_FG004	660	6.25	0.654998	13.75	1.46252	0.564875	0.668836	44.75	5.48337	38.25	4.75338	-0.205648	0.791236	8.5	1.06868	37.75	3.66853	1.85273	0.0184958	3	0.390528	4	0.497877	0.105748	0.967621
GRMZM2G001363	920	6.5	0.490275	10.75	0.83863	0.881714	0.220978	0.5	0.0441866	0.75	0.0658695	0.466881	0.711812	2.75	0.31002	5.25	0.3627	0.88303	0.260923	0.5	0.0473353	2.25	0.202919	1.96072	0.0656843
GRMZM2G001401	6452	8.75	0.0972512	5.25	0.0574601	-0.758434	0.39209	4.75	0.0595432	2.25	0.0294184	-1.11164	0.221281	12.5	0.175033	8.75	0.0860009	-1.10361	0.0929972	13.5	0.171621	7.5	0.0989682	-0.394088	0.731979
GRMZM2G001415	5786	1321.75	15.9399	1212	14.9352	-0.101743	0.464994	538	7.43762	506.75	7.20112	-0.0455318	0.821774	241	3.787	434.75	4.7858	0.317409	0.0767071	342.75	5.11281	329.25	4.93234	-0.0148497	0.971269
GRMZM2G001421	5195	46	0.617807	72.5	0.98833	0.698067	0.322319	14.25	0.214701	35.5	0.564811	1.28895	0.152592	241.75	4.1628	520.25	6.44286	0.562415	0.051849	118	1.94909	90.25	1.48293	-0.404963	0.563338
GRMZM2G090051	2423	10.25	0.301521	34.75	1.01403	1.84244	0.0183257	9.25	0.296926	39.25	1.33897	2.44092	0.00171844	2	0.0886145	3.75	0.0984835	0.219862	0.886128	4.5	0.157123	40.75	1.43728	3.25451	0.000427772
GRMZM2G001444	9342	608.5	4.5528	523.5	3.98967	-0.192102	0.0295818	488.25	4.18794	404.25	3.55732	-0.232167	0.0109093	362.5	3.66806	485	3.31787	-0.130232	0.158999	437.75	4.01707	358	3.43096	-0.223719	0.0369822
GRMZM2G001451	2963	2.5	0.061368	2	0.0484352	-0.191084	0.918181	3.5	0.100484	5.75	0.166913	0.785228	0.426838	15.75	0.465736	23	0.501437	0.0253241	0.978141	7.25	0.202977	4.5	0.139712	-0.626023	0.619819
GRMZM2G108032	3429	303.75	6.18097	1115.75	23.0659	1.88442	1.01159e-09	244.75	5.69889	1057.75	25.1328	2.14316	5.4455e-11	120	3.33352	639.75	11.8811	1.85069	1.56706e-07	100.25	2.55148	304	7.82808	1.69285	6.49633e-06
GRMZM2G353967	3130	1.75	0.0376746	1.75	0.0409908	0.0938491	0.97465	1.75	0.045893	2.75	0.07268	1.15116	0.314544	1.75	0.0541814	7.5	0.153163	1.85004	0.0464579	6.75	0.186696	4.5	0.118079	-0.936128	0.440164
GRMZM2G001466	2308	74.5	2.24311	82.5	2.54246	0.18101	0.671379	11.25	0.38165	13.5	0.463596	0.150135	0.862989	26.75	1.03198	35.5	0.985133	-0.0320327	0.958838	33	1.20152	33	1.32192	0.114926	0.895326
GRMZM2G001500	5113	4263	58.314	3967	55.3178	-0.0790774	0.289945	2433.25	38.437	2399.5	38.6664	0.0128809	0.910068	1848	34.0327	2594.75	32.4231	-0.0671412	0.381362	1983.75	33.4218	1911.25	33.5489	0.00578059	0.973256
GRMZM2G001508	2239	0.5	0.0157911	0.75	0.0240096	0.328646	0.875148	0.75	0.0281585	0.75	0.0267606	0.0387667	0.986869	70.75	2.84845	98.25	2.81618	0.00761849	0.988836	28.25	1.07939	19.5	0.712704	-0.809285	0.32799
GRMZM2G001514	2114	1462.5	48.1901	1747.5	58.6844	0.281733	0.172735	2988	114.409	2939.5	114.801	0.00627831	0.983923	2488.25	113.122	3370.25	102.371	-0.136151	0.430601	2382.5	97.1964	2363.5	103.569	0.0575645	0.857812
GRMZM2G001530	4978	472.75	6.60938	570.25	8.12189	0.28167	0.0817848	409.25	6.58703	442.5	7.2699	0.160152	0.367879	171.5	3.29028	295.25	3.79062	0.232096	0.286349	194.5	3.3316	238.5	4.37401	0.368673	0.153265
GRMZM2G001541	3188	55.75	1.19517	52	1.15174	-0.0733953	0.918615	110	2.77958	88.5	2.28463	-0.26718	0.419809	56	1.6784	96.5	1.93414	0.27132	0.446061	171.5	4.54569	181	5.07824	0.168108	0.636881
GRMZM2G001551	7152	517	5.05489	497	4.96414	-0.0407846	0.85605	90.5	1.01407	101.5	1.15546	0.195097	0.551294	134.5	1.74773	219	1.94876	0.161537	0.493267	176	2.10102	170.75	2.08581	0.00853543	0.986636
AC203173.3_FG002	3614	10	0.196721	9.25	0.179937	-0.245886	0.833616	0.5	0.0112484	2.25	0.046774	1.07061	0.408653	2.5	0.0626127	7.5	0.133607	1.6641	0.0685355	3.25	0.0802694	27.5	0.671976	3.25369	0.000162669
GRMZM2G001592	1916	45.75	1.6348	37.5	1.38509	-0.247903	0.595785	26.75	1.13332	23.5	0.99849	-0.200505	0.711094	76	3.72409	108.25	3.60736	0.00089078	0.998235	44.25	1.9962	42.25	1.94614	-0.016452	0.984261
GRMZM2G001606	2050	104.25	3.51496	79.75	2.75713	-0.355965	0.217702	21.25	0.82931	28.25	1.11295	0.403916	0.391312	61.5	2.86908	76.5	2.38369	-0.248215	0.404877	29	1.18991	38.25	1.61032	0.510567	0.301605
GRMZM2G001631	5740	156.75	1.89517	126.5	1.56764	-0.288618	0.441741	178	2.49176	136.5	1.95249	-0.337157	0.28659	303.25	4.91391	381.5	4.22646	-0.208546	0.339282	697.75	10.4664	637.75	9.78891	-0.0717706	0.798752
GRMZM2G001639	2532	336.25	9.20542	428.25	11.9549	0.363347	0.14299	746.5	23.9147	917.5	29.7391	0.323143	0.061338	923.25	33.9017	1406.75	35.5871	0.0669848	0.71256	956	32.3997	1087	37.8624	0.227259	0.260328
GRMZM2G105321	1335	9	0.473182	8	0.4225	-0.231987	0.857239	1.25	0.0780173	2.25	0.139668	1.06435	0.380099	3	0.195118	14	0.680356	1.84905	0.0296026	3.75	0.243098	5.25	0.329295	0.455285	0.769556
GRMZM2G001648	845	14.25	1.15098	16.25	1.35611	0.217758	0.751863	1.25	0.12278	2.25	0.218269	0.954864	0.225807	5.75	0.683705	5.5	0.415194	-0.631462	0.283598	4	0.408421	5	0.521017	0.338437	0.736191
GRMZM2G303149	888	9.25	0.718313	26	2.08413	1.56654	0.00886097	33.75	3.0587	39.5	3.70347	0.262254	0.60106	17	1.6799	86.5	6.24771	1.84565	0.000137304	15.25	1.47217	61.5	5.99783	2.05663	0.000104106
GRMZM2G150217	1166	51.25	3.03406	98.75	5.98598	0.949376	0.00285466	66	4.50737	105.5	7.35166	0.720943	0.00889429	10	0.69366	39.75	2.18554	1.8447	0.000434159	28	2.07413	47.5	3.66237	0.838355	0.050148
GRMZM2G001660	4903	168.75	2.3862	160	2.30998	-0.0353569	0.965302	160.25	2.57837	153.75	2.61802	-0.0994701	0.842734	222	4.29008	356.5	4.66122	0.101138	0.754653	395.5	6.93551	243.25	4.65924	-0.666456	0.0220537
GRMZM2G001661	1825	90.5	3.44315	138.5	5.44302	0.60455	0.172735	355.5	15.5885	314.75	14.2706	-0.177234	0.540019	462	24.0387	741.25	26.059	0.114472	0.602528	969.25	45.4616	1078.5	54.2868	0.223486	0.291072
GRMZM2G055435	4321	19.5	0.309378	14	0.230228	-0.484965	0.530837	0.75	0.0135514	0.75	0.0138665	0.113773	0.955328	3	0.062232	14	0.204837	1.84348	0.02005	6.25	0.124049	5.75	0.132173	-0.255035	0.864467
GRMZM2G001668	9729	752.5	5.42007	775.75	5.676	0.0615379	0.713645	303.25	2.50269	340.5	2.85735	0.201035	0.242045	726.25	7.05258	1051.25	6.91345	-0.0139161	0.926708	818.25	7.21762	816.75	7.59811	0.0636082	0.734527
GRMZM2G001676	3233	79.5	1.71092	92.75	2.03418	0.228778	0.63649	38.5	0.962831	54.5	1.38916	0.415178	0.431021	54	1.58712	96.5	1.91833	0.316223	0.436764	39.25	1.06016	45.5	1.18201	0.189988	0.826528
GRMZM2G001696	4408	13	0.20459	7.75	0.12449	-0.696098	0.565022	1.75	0.0297359	1	0.0199934	-0.450866	0.823054	85.5	1.82877	146.25	2.08559	0.0542447	0.921507	5.25	0.104572	13	0.251966	1.57745	0.195147
GRMZM2G001699	3900	17.25	0.304101	15.5	0.286333	-0.145674	0.859594	14.25	0.287831	9	0.188997	-0.549512	0.366002	5.25	0.127689	8.5	0.139451	0.196461	0.798224	11.25	0.24586	13	0.298869	0.212163	0.829929
GRMZM2G457929	2023	0.5	0.0174771	2.75	0.0976929	2.04915	0.182491	3	0.115853	87.75	3.53239	5.26087	1.31304e-06	16.25	0.675167	71.75	2.26898	1.83937	0.00810327	3.75	0.156388	3.75	0.148671	-0.660922	0.745694
GRMZM2G001750	7339	1024	9.70105	1063	10.2992	0.0864381	0.491759	756	8.23853	703.25	7.88159	-0.0677994	0.615974	605.75	7.60675	946.5	8.24495	0.107771	0.349079	701.25	8.19703	656.5	8.02797	-0.0285898	0.903762
GRMZM2G001755	9074	785	6.03378	749.25	5.89012	-0.0398603	0.758065	408.75	3.61442	440.25	3.98962	0.143728	0.199418	311.75	3.25102	488.25	3.43861	0.0947769	0.417331	327	3.09246	309.75	3.10954	-0.0239616	0.928921
GRMZM2G001764	4497	6.75	0.102089	8	0.126522	0.35744	0.84449	9.75	0.172538	16.75	0.297204	0.697033	0.552412	5.25	0.12166	5.5	0.0784267	-0.88263	0.517307	375.5	7.03409	311	6.37449	-0.190276	0.659322
GRMZM2G001772	1116	15.5	0.949849	22.75	1.4434	0.547066	0.393896	7.75	0.570485	8.5	0.585431	-0.232952	0.799709	0.75	0.0668866	0.5	0.0287089	-0.906708	0.389583	0.5	0.0390219	0.75	0.0610792	0.515288	0.762489
GRMZM2G001777	7027	714.75	7.0997	656.25	6.66168	-0.0990812	0.390666	572.25	6.51509	530.25	6.20592	-0.0690704	0.574696	307.75	4.10407	513.5	4.66618	0.192072	0.103117	472.75	5.77034	446	5.65213	-0.0190049	0.940356
GRMZM2G001799	1889	212.25	7.82572	263	9.91912	0.381791	0.449204	102.75	4.24548	90.75	4.09027	-0.159436	0.858459	43.25	2.36807	39.5	1.34278	-0.639942	0.475833	97.25	4.48469	71.5	3.21923	-0.510739	0.596807
AC203989.4_FG001	1480	10.75	0.506571	97.5	4.6625	3.26385	3.48347e-07	17.75	0.976354	142.75	7.93612	3.07394	2.76766e-08	52	3.18789	269.5	11.6799	1.83894	6.15816e-07	110.25	6.35118	374.75	22.1018	1.83991	8.92698e-09
GRMZM2G001805	4054	73	1.25283	60.75	1.06488	-0.256269	0.406561	10.25	0.204757	10.5	0.211054	0.114641	0.870589	71.5	1.58545	113.25	1.7829	0.162994	0.511002	60.75	1.28232	51.25	1.10615	-0.198395	0.639299
GRMZM2G001812	4034	272.75	4.67914	235	4.10942	-0.220986	0.416844	226.75	4.48994	193	3.89738	-0.201373	0.466117	120.25	2.7161	162	2.57966	-0.125693	0.707686	19.75	0.422	26.25	0.587775	0.503604	0.549868
GRMZM2G001814	2335	12.25	0.365861	10	0.305873	-0.275853	0.593886	12	0.412041	13.5	0.470483	0.159128	0.74795	10	0.382134	19	0.519505	0.481113	0.198965	24.25	0.897305	26.75	1.01897	0.227818	0.622669
GRMZM2G001816	5203	2626.25	35.297	2329.25	31.9016	-0.150938	0.345771	1057	16.385	942.25	14.9285	-0.121658	0.530114	497.75	9.00722	760.75	9.32844	0.0760947	0.739326	540.5	8.96412	548.5	9.43441	0.0892886	0.797867
GRMZM2G001820	6898	553.5	5.61188	573.5	5.91821	0.0757443	0.450472	405.5	4.70313	440	5.23043	0.154158	0.0998144	505	6.82248	785.75	7.28244	0.0898555	0.26626	731	9.10628	658	8.62407	-0.0858343	0.402196
GRMZM2G001845	35328	59	0.118138	64.75	0.130674	0.160781	0.711659	35.5	0.0787965	37	0.084633	0.103258	0.846716	36.5	0.0910186	55.75	0.101025	0.147777	0.715148	43	0.104371	45.75	0.109155	0.0592289	0.941016
GRMZM2G001850	1509	1211.25	55.9011	866.75	40.9557	-0.457801	0.0036069	354.75	18.9811	322.25	17.5075	-0.0965508	0.726023	420	26.25	521.25	22.0599	-0.243453	0.197006	434.25	24.7243	365.75	22.134	-0.176859	0.536559
GRMZM2G127029	1149	0.5	0.0307713	3.75	0.223459	2.06324	0.138702	111.25	7.76353	285.75	20.2415	1.36268	4.15563e-05	30.5	2.56197	151	8.42372	1.83581	0.000359845	0.5	0.0379012	2	0.145604	1.02785	0.608506
GRMZM2G001867	2235	18.5	0.566496	18	0.572103	0.012479	0.996552	3	0.113219	5.25	0.192465	0.973028	0.200336	11	0.466612	15.25	0.436556	0.20817	0.752204	6.75	0.26648	7	0.267559	0.100538	0.945033
GRMZM2G001869	4958	329	4.62459	420.25	6.01987	0.367671	0.00529638	94.5	1.5345	130.5	2.15083	0.50197	0.0157555	140.5	2.62783	234.5	3.01865	0.205431	0.22899	192.75	3.35844	237.75	4.22054	0.360776	0.0415205
GRMZM2G450833	493	4	0.568161	7.25	1.04665	0.601295	0.553605	3	0.505597	5.25	0.85364	0.843776	0.359009	2.25	0.39041	10.5	1.36541	1.8358	0.0238032	11.5	1.96192	13.25	2.32081	0.302201	0.782371
GRMZM2G001887	3059	1878.5	42.8181	1704.5	39.7735	-0.115237	0.413712	1111.75	29.2794	1001.75	27.1219	-0.103153	0.494462	702.75	21.4241	1039	21.725	0.0232091	0.899683	842.5	23.8221	780.5	23.1578	-0.0385043	0.892576
GRMZM2G074094	3823	78.25	1.41683	67.25	1.25098	-0.175223	0.642242	1	0.022455	1.5	0.0339643	0.648686	0.500275	0.5	0.0128846	3	0.0504947	1.82905	0.0196527	1	0.0221124	1	0.0232107	0.122113	0.948695
GRMZM2G001895	15989	2880	12.6127	2983	13.2902	0.0740754	0.572697	3637.5	18.1365	3408.25	17.5547	-0.0495061	0.68542	2671	15.7166	3823.5	15.2971	-0.0391286	0.735101	2905.5	15.659	2678.5	14.9455	-0.0609028	0.710007
GRMZM2G001898	6391	409.75	4.48092	397.75	4.42409	-0.0166143	0.944484	291	3.66201	287.5	3.68358	0.0212357	0.922794	487.5	7.12627	647.25	6.47123	-0.143328	0.165876	409.75	5.49817	337.5	4.73167	-0.215321	0.134971
GRMZM2G001904	4935	250.5	3.54385	248.5	3.59272	0.00345979	0.996552	111.5	1.80754	134.5	2.21955	0.300155	0.122416	236	4.46872	403.5	5.23183	0.233015	0.0624547	334.75	5.83799	307.5	5.49684	-0.0670119	0.7456
GRMZM2G098696	1745	9	0.346103	41	1.664	2.33774	0.0139642	14.25	0.672473	51.25	2.40866	1.95966	0.0121688	24.25	1.27068	125.25	4.62532	1.82654	0.00502555	24.25	1.18826	128.25	6.15685	2.32285	0.000952433
GRMZM2G001918	5095	1643.25	22.4977	1458.75	20.4262	-0.148905	0.165892	443.75	7.02519	410.5	6.62196	-0.0765713	0.666794	450.25	8.16854	638.75	8.00853	-0.0401284	0.801951	389.5	6.61709	397.5	6.87736	0.0883479	0.710251
GRMZM2G001924	5791	33.25	0.402435	36.75	0.453555	0.174146	0.703769	34.25	0.468002	37.25	0.528541	0.191713	0.620877	17.5	0.276846	30	0.330895	0.298092	0.454108	35.25	0.511706	26	0.388006	-0.349771	0.461307
GRMZM2G136032	1701	5.75	0.241833	168.75	7.05849	4.96286	1.93914e-05	1.25	0.0556526	22.25	1.0095	3.90446	0.00962983	17.75	1.07572	83.5	3.17428	1.82645	0.0226993	30.5	1.55115	83.25	4.4299	1.76223	0.0365547
GRMZM2G001934	3628	814	15.5614	1012	19.7266	0.309042	0.219839	2538.25	56.1411	2383	53.8748	-0.0692071	0.767132	849.5	22.0506	1246.25	21.975	-0.00811767	0.979522	948.25	22.3298	1048.5	26.3035	0.217904	0.469351
GRMZM2G001938	2172	130	4.12107	188.75	6.15808	0.597366	0.084273	0.5	0.0187162	1.75	0.0610803	0.944681	0.559383	2.75	0.130043	4.75	0.141702	-0.0872765	0.953893	285.25	11.2191	287.5	12.2452	0.0436226	0.937035
GRMZM2G043521	1310	0.5	0.0269894	9.75	0.527018	3.84973	0.00129567	6.25	0.37122	23.75	1.4977	2.00604	0.0114007	4	0.277334	4.25	0.206519	0.0499862	0.972231	2.5	0.166964	1.5	0.0965356	-0.883975	0.606037
GRMZM2G001889	2571	5	0.134361	9.25	0.253452	0.893074	0.303692	2.25	0.0684435	4	0.126725	0.614823	0.565444	3.5	0.114198	13.5	0.336692	1.82628	0.0180665	4.5	0.144837	5	0.157966	0.0807362	0.966709
GRMZM2G001973	3884	1178.75	21.178	949.25	17.3633	-0.289405	0.0723265	1527.25	31.5286	846.75	17.9225	-0.813513	2.00075e-06	299.5	6.9768	409.25	6.71173	-0.0766216	0.77178	327.25	7.26078	246	5.57357	-0.346949	0.245513
GRMZM2G329069	638	1.75	0.185584	2.25	0.249497	0.572523	0.770369	2	0.255895	15	1.94766	3.05892	0.00474594	40	6.21087	46.5	4.66903	-0.347052	0.564696	6.25	0.814291	43.5	5.98759	3.0911	0.000824341
GRMZM2G001981	871	71.5	5.67891	57.75	4.70608	-0.295663	0.494385	111.5	10.1647	99.25	9.30773	-0.127743	0.725091	14.75	1.68923	18	1.31621	-0.203165	0.758608	65.25	6.40212	83	8.80421	0.468916	0.253085
GRMZM2G001991	4889	16.75	0.238916	22.75	0.327899	0.41767	0.731792	2	0.0340237	9.75	0.157123	1.64919	0.247064	396.5	7.50495	475.5	6.22769	-0.277623	0.257546	374.5	6.52048	343	6.14034	-0.0550452	0.923533
GRMZM2G002002	10324	2261.25	15.3001	1947	13.4451	-0.195249	0.0465281	1133.25	8.76506	1105.25	8.7576	0.00222835	0.991642	1046.75	9.37253	1488	9.21555	-0.0243322	0.850965	1179.25	9.83751	1119	9.55346	-0.0309675	0.882426
GRMZM2G002010	1023	2.25	0.147147	0.75	0.0519623	-1.5642	0.222774	4.25	0.329289	1.75	0.140791	-1.09483	0.325734	7	0.591552	7.75	0.482631	-0.418531	0.648767	7	0.593731	6	0.474821	-0.604336	0.645694
GRMZM2G002023	5567	1750.25	21.9254	1767.5	22.6098	0.043382	0.802054	2091	30.0821	1836.25	27.1516	-0.152313	0.179511	1227.5	20.5896	1751	20.1554	-0.0240558	0.870942	1718.75	26.5777	1450.5	23.4919	-0.184894	0.179848
GRMZM2G061398	4510	89	1.35652	49.25	0.776587	-0.827543	0.0208128	61.25	1.07874	20.5	0.379229	-1.54259	0.000588535	1.25	0.0313935	2.5	0.0355759	1.02678	0.271311	4	0.0791092	6.5	0.121134	0.494748	0.665622
GRMZM2G002043	5818	179	2.15083	157.5	1.93507	-0.162759	0.373251	194.5	2.64436	154.75	2.19655	-0.271699	0.0811329	128.75	2.06677	203.25	2.23365	0.105302	0.536942	188.25	2.78663	184.25	2.88975	0.0369061	0.90349
GRMZM2G002075	2829	203.75	5.00435	217.25	5.47665	0.124584	0.625819	208.5	5.79423	157	4.54605	-0.336928	0.107466	285.5	9.39073	478.75	10.814	0.195903	0.192617	335.25	10.1573	382.25	11.8376	0.245061	0.180275
GRMZM2G002100	5341	1405.75	18.3712	1390	18.5338	0.0117617	0.925819	1683	25.3611	1639.25	25.3873	-0.00110839	0.992331	970.75	16.9828	1462.5	17.527	0.0421889	0.572712	1381	22.2719	1221.25	20.6056	-0.115471	0.148223
GRMZM2G002104	1497	55.25	2.52258	72.25	3.42232	0.413977	0.384107	158.25	8.47714	111	6.24176	-0.507681	0.0867971	26.25	1.68818	62	2.65947	0.602091	0.204534	12.75	0.739258	17.75	1.02166	0.40391	0.701452
GRMZM2G002115	3055	310	7.0505	268.5	6.26308	-0.183942	0.274564	77	2.01965	87.5	2.33343	0.225014	0.422827	181.5	5.50384	214.75	4.49119	-0.275567	0.107976	145.25	4.07419	141.5	4.0794	0.0263092	0.952995
GRMZM2G002121	848	388	31.7099	368.75	30.8612	-0.0423954	0.832852	235.25	22.2267	204.75	19.8435	-0.154678	0.382592	401	45.177	546.25	41.2011	-0.10312	0.395236	347.25	35.148	342.25	36.7712	0.0486126	0.839864
GRMZM2G153378	1797	20	0.78418	50.25	1.96668	1.29306	0.00814622	3.75	0.170031	17.75	0.805732	2.584	0.000362671	17.25	0.848532	84	2.99283	1.82606	0.000183063	11.25	0.534922	25.75	1.26561	1.33239	0.0324687
GRMZM2G002128	2345	177.5	5.26898	240.25	7.24235	0.42914	0.282094	200.75	7.00182	322.5	11.1164	0.712023	0.0287879	368	15.099	394.25	10.7828	-0.412942	0.112072	241.25	8.80534	195.5	7.53422	-0.238311	0.645252
GRMZM2G002130	3472	701.25	14.0822	786.75	16.1082	0.190515	0.038561	617.25	14.2905	704.5	16.6459	0.226868	0.0118028	665.5	18.0444	1020.75	18.8029	0.0694767	0.434599	564.5	13.9909	585.25	15.2089	0.119995	0.319167
GRMZM2G156533	1602	10	0.430877	13.5	0.597966	0.590847	0.353192	2	0.0989189	6.5	0.337777	1.94017	0.00673521	1.5	0.0836225	6.25	0.249615	1.82226	0.0132771	3.75	0.201633	4.75	0.262442	0.533077	0.596031
GRMZM2G002135	3586	525.25	10.2096	625	12.3741	0.276603	0.00878769	509.5	11.3798	558.75	12.7965	0.172086	0.0969429	445.25	11.6859	732.5	13.0459	0.162761	0.0988189	496.25	11.8581	502.75	12.3782	0.0777402	0.621102
GRMZM2G002138	2892	527.5	12.7145	509.5	12.5371	-0.0241427	0.933085	157.5	4.3373	208.75	5.89389	0.447158	0.0553256	130.25	4.2424	151.75	3.33964	-0.342883	0.179958	302.5	8.99423	324	9.7047	0.149159	0.576924
GRMZM2G002147	1783	294.5	11.3682	442.25	17.5603	0.551439	0.0788109	2	0.0941986	2.25	0.10158	0.649675	0.751167	2.5	0.122036	10	0.361165	1.69036	0.230568	20.75	0.967639	27.5	1.43037	0.583462	0.666344
GRMZM2G002165	5827	230.25	2.76292	213	2.60456	-0.0943327	0.776669	152.75	2.10761	172	2.38501	0.148872	0.630282	118.75	1.94015	185.25	2.03592	0.14543	0.618608	48.75	0.711306	49.25	0.728041	0.0334655	0.972089
GRMZM2G002173	2662	4.75	0.12164	6.25	0.165965	0.51577	0.627069	11.75	0.35218	18.5	0.567451	0.607557	0.377285	7.5	0.256526	13	0.310501	0.530651	0.479678	8.25	0.261988	9	0.321746	0.149429	0.923684
GRMZM2G002178	2218	112.75	3.53231	100.75	3.1985	-0.146614	0.854999	84.75	3.11854	65.75	2.41204	-0.327665	0.636185	274.25	10.9106	486.75	14.0096	0.386754	0.201935	10	0.379613	15.25	0.577667	0.7919	0.636099
GRMZM2G002220	4583	2076.5	31.7923	1800.5	28.0252	-0.190458	0.138689	388.5	6.83996	429.75	7.71428	0.187854	0.350023	465	9.3628	740	10.3057	0.141236	0.408736	461	8.71316	491	9.45959	0.147434	0.559089
GRMZM2G002225	22510	9	0.0286671	9	0.0283986	0.143059	0.875933	6.75	0.0242769	6.25	0.0236791	-0.0887118	0.924695	10.5	0.0423379	18.25	0.0517339	0.277548	0.60405	10	0.0371403	12.25	0.0475753	0.442035	0.557512
GRMZM2G002227	3202	14.25	0.311679	16	0.352603	0.143688	0.851851	3.25	0.0832785	3.75	0.0935617	0.118369	0.910357	34.75	1.00875	52	1.03078	0.0319014	0.945466	5.75	0.153819	10.25	0.266561	0.742367	0.305594
GRMZM2G002240	1534	232.75	10.5524	244	11.2141	0.0561784	0.868484	57	2.95476	51.5	2.73748	-0.0854704	0.878932	37	2.28518	46.75	1.94354	-0.251288	0.582525	42	2.3531	45.75	2.52564	0.148258	0.847484
GRMZM2G002260	2937	1	0.0233458	0.5	0.0121446	-0.74739	0.800923	9.5	0.274188	17.5	0.466792	0.684135	0.637382	13.25	0.459907	8	0.17681	-1.82414	0.151359	599.25	17.36	522.25	16.5065	-0.140106	0.741194
GRMZM2G002276	5058	541.5	7.46534	473.5	6.67256	-0.169776	0.084429	426.25	6.71922	383.75	6.24145	-0.115049	0.282777	428	7.86561	612	7.74116	-0.027843	0.801796	435.5	7.42087	388.25	6.76046	-0.11593	0.376118
GRMZM2G002280	3078	49	1.11432	35.75	0.821565	-0.457936	0.278366	8	0.217169	7.75	0.207092	0.0485941	0.9667	0.75	0.0214274	2	0.0412343	0.685295	0.464877	3.25	0.0902816	5	0.14776	0.622697	0.539617
GRMZM2G002286	4046	11.75	0.200853	15.25	0.268116	0.376642	0.865301	466.25	9.40719	502.5	10.2038	0.0702021	0.890483	163.75	4.11968	234	3.72532	0.11256	0.855618	1129	24.1432	1212.75	27.0067	0.150635	0.710007
GRMZM2G002297	7668	660.25	6.03837	632	5.85144	-0.0463931	0.819109	493	5.13613	452	4.84736	-0.0888703	0.613668	524.25	6.42739	842.75	7.02026	0.135643	0.306728	713.75	7.98676	680.5	7.8129	-0.0152692	0.956998
GRMZM2G002361	3551	746.75	14.6667	767.25	15.4122	0.0577857	0.69774	271	6.1681	308	7.12275	0.227961	0.145273	327.25	8.60341	562.75	10.1229	0.244311	0.0549575	411.25	9.98094	428.5	10.632	0.115312	0.533419
GRMZM2G002391	2139	683.25	22.1866	783	25.8887	0.208802	0.349274	1144.25	42.8813	1096.75	42.2505	-0.0302668	0.908971	1786.5	78.8412	2438.25	73.1043	-0.107615	0.490313	1626.75	65.399	1501	64.3604	-0.0500778	0.865324
GRMZM2G096431	1865	91.25	3.40716	61.5	2.34015	-0.558835	0.0962266	1.75	0.0704438	2	0.0894924	0.806323	0.421855	0.5	0.0264117	3.25	0.112314	1.8219	0.0397787	3.75	0.173226	6.25	0.335056	1.04437	0.247945
GRMZM2G002416	3541	2168	42.8965	2091.5	42.1066	-0.0189341	0.951173	2536.25	57.6626	2224.75	52.192	-0.145695	0.347997	1149	30.38	1906.25	34.5013	0.185941	0.244661	2136	52.283	1942.25	50.8744	-0.0595015	0.820093
GRMZM2G002420	3501	446	8.82173	528.25	10.7119	0.273938	0.11854	292.5	6.66948	319.75	7.51469	0.192793	0.369208	13.5	0.360383	31.75	0.582367	0.708129	0.230901	24	0.580841	33.25	0.823848	0.539703	0.45054
GRMZM2G002427	3083	532.75	12.0049	539.5	12.4619	0.0484723	0.788986	200.5	5.21769	279.25	7.43386	0.514762	0.00225612	145	4.33083	247.25	5.11982	0.239738	0.194432	144.5	4.05378	146	4.10107	0.044849	0.919339
GRMZM2G002440	12834	2050	11.1533	1814.75	10.0804	-0.147347	0.171272	912.5	5.75578	880.75	5.65118	-0.0208705	0.909579	594.75	4.25717	911	4.53872	0.0780384	0.566968	724.5	4.86207	639.5	4.48575	-0.121551	0.495195
GRMZM2G002473	4257	27.5	0.454868	29.75	0.498881	0.145966	0.795139	10.5	0.202789	10	0.187902	-0.0882657	0.910693	16	0.347287	20	0.29914	-0.229124	0.629262	15.5	0.313078	16	0.324119	0.0549133	0.955735
GRMZM2G002483	553	18.25	2.30986	16.75	2.1635	-0.0719079	0.910597	7.75	1.14371	8	1.21335	0.00320859	0.996929	17.5	2.98931	23.25	2.69388	-0.146443	0.704763	19.25	3.01118	23	3.79796	0.337088	0.464028
GRMZM2G010855	2107	8.75	0.288874	171.5	5.94522	3.47051	0.0756616	12	0.464771	163.75	6.70213	3.64841	0.027867	101	4.65829	563.75	17.2584	1.82047	0.0225402	46.5	1.95533	278.5	10.9074	2.50534	0.0454766
GRMZM2G002498	3236	34	0.723585	32.75	0.720607	-0.0081321	0.996552	12.5	0.307914	23.25	0.600452	0.898372	0.0273833	15.25	0.427952	23.75	0.468464	0.119533	0.800225	22.75	0.604993	24.5	0.652821	0.119291	0.863426
AC190933.3_FG004	1804	6.5	0.250715	65.75	2.58628	3.35335	0.000102978	7	0.321103	49.25	2.20889	2.91953	0.00041453	64.75	3.30459	329.25	11.6637	1.81984	1.83935e-05	29.5	1.38229	190	9.04026	2.74696	5.15068e-06
GRMZM2G002515	3553	149	2.90702	202.75	4.02784	0.377186	0.615097	1053	23.4937	975.5	22.4699	-0.0731325	0.854141	21.75	0.64666	31.5	0.570099	0.525277	0.713708	715.25	17.2182	720	18.7638	0.104538	0.856066
GRMZM2G002523	4571	1.5	0.0242749	1	0.0154232	-0.528197	0.779012	8.75	0.156805	21	0.370857	1.12347	0.152056	132.25	2.63231	239.5	3.36257	0.389539	0.175583	309	5.809	276.5	5.50364	-0.098846	0.798658
GRMZM2G002529	2324	213.75	6.40329	179.75	5.50093	-0.225797	0.183463	55.75	1.92251	68.25	2.41445	0.330173	0.204672	90.75	3.62311	148.25	4.07155	0.185483	0.355577	91.25	3.37155	101.25	3.88619	0.217423	0.440573
GRMZM2G002531	11029	86	0.544448	64.25	0.415161	-0.398645	0.28146	36.75	0.266635	32.75	0.242194	-0.148169	0.801392	292.25	2.47265	410.25	2.3783	-0.0527151	0.794493	171.75	1.33148	122.75	0.954038	-0.478315	0.0994987
GRMZM2G002548	3648	895.5	17.1166	834.25	16.3141	-0.0754183	0.571351	661.75	14.5107	636.5	14.3825	-0.0122254	0.950607	660.75	17.1749	945.5	16.5943	-0.0331155	0.79423	864.25	20.4127	738.5	17.8143	-0.17659	0.162108
GRMZM2G002555	2110	0.5	0.0167565	0.5	0.0169046	-0.0497437	0.992986	0.75	0.02988	0.5	0.0197771	-0.317551	0.858459	51	2.27737	61.5	1.84218	-0.174911	0.738868	6	0.258955	9	0.376519	0.82449	0.476946
GRMZM2G002559	4622	1716	25.9274	1776.75	27.3292	0.0804324	0.663034	1381.75	23.8288	1431	25.604	0.0920342	0.578736	642.5	13.3922	923.25	12.827	-0.0513308	0.794048	462.25	8.5769	514.5	9.76657	0.197612	0.453255
GRMZM2G002568	826	6	0.497508	4.25	0.363261	-0.445519	0.547183	0.5	0.0492151	1	0.0953842	0.886347	0.298718	41.75	4.65461	54	4.18045	-0.159707	0.627475	3.5	0.356651	2.75	0.294144	-0.111508	0.939067
GRMZM2G002569	3602	175	3.38248	185.25	3.64521	0.0895423	0.876807	138.75	3.05465	98.25	2.21074	-0.454892	0.308123	49	1.28657	94.75	1.68423	0.395119	0.468223	486.25	11.3874	389.25	9.23614	-0.233657	0.484775
GRMZM2G002578	1762	157.75	6.23532	170	6.85057	0.120296	0.755431	61.5	2.80197	84	3.86505	0.488505	0.209222	142.25	7.31583	247	8.92681	0.250292	0.332269	261.5	12.6601	223.75	11.074	-0.155758	0.646728
GRMZM2G165726	1615	9.75	0.412392	106.75	4.66634	3.44107	0.00338905	164.25	8.10696	522.5	26.3641	1.68621	0.000138691	27.5	1.81615	97.75	3.92454	1.81482	0.0445624	262.75	14.1022	558	31.102	1.1149	0.00508903
GRMZM2G002616	4674	896.5	13.363	958.25	14.5903	0.118706	0.272711	536	9.23687	586.5	10.2877	0.16795	0.141934	301.5	5.99065	466.5	6.37286	0.0775391	0.58845	374.5	6.91822	385.25	7.42422	0.108904	0.557871
GRMZM2G166548	1417	3.5	0.165264	11.5	0.589536	1.99022	0.0942142	5.5	0.308096	34	1.97249	2.79133	0.00252637	30.5	1.98879	160	7.26634	1.81471	0.00104903	142.25	8.44485	180.5	11.5682	0.484895	0.274925
GRMZM2G002626	6092	433.25	4.96651	474	5.54237	0.153393	0.467796	126.75	1.67718	152.75	2.0599	0.251804	0.434485	126.5	1.87625	234	2.44863	0.352578	0.185678	160.75	2.25998	155.75	2.20777	-0.0106234	0.986636
GRMZM2G002627	3247	2	0.0414374	1.5	0.0320244	-0.616736	0.809068	1	0.0249309	6.25	0.141681	0.739108	0.734983	9.5	0.295873	7	0.139409	-1.59639	0.185797	1098.5	28.7774	575.25	16.2553	-0.84377	0.000417856
GRMZM2G002642	6503	1633.25	17.5221	1657.5	18.1161	0.0454448	0.725426	1578.25	19.4807	1477	18.7014	-0.0618834	0.563697	1566.25	22.8938	2204.25	21.7112	-0.0628707	0.499291	1162.5	15.376	1130.25	15.6046	0.0196878	0.927073
GRMZM2G095689	2306	108.25	3.26445	187.5	5.80416	0.843654	0.00538161	169.5	5.75563	241.5	8.7339	0.619955	0.0118622	3.75	0.167544	18	0.503153	1.81348	0.0176651	48.25	1.81573	94	3.70103	1.03941	0.0149048
GRMZM2G002652	2960	217.25	5.10371	246.25	5.90284	0.190612	0.802891	663	18.3731	1059.5	29.0112	0.665741	0.0302588	2382.25	76.2503	3245.75	70.3223	-0.100938	0.697094	865	25.2374	872.5	27.3298	0.0643869	0.919244
GRMZM2G002656	10273	1439.25	9.76528	1429	9.89174	0.00834974	0.991624	1788	13.8395	1547.5	12.4117	-0.143847	0.453427	1509.5	13.522	2061	12.7904	-0.0907977	0.626841	1953.75	16.3295	1841.25	15.5986	-0.0564842	0.856066
GRMZM2G064139	3192	1.25	0.0265888	0.5	0.0111744	-1.15523	0.16974	0.5	0.0127355	0.75	0.018771	0.443246	0.64507	0.5	0.0154317	3	0.0591801	1.81255	0.0101129	14.75	0.388495	10.75	0.312739	-0.263547	0.723375
GRMZM2G352023	673	3.25	0.340119	3.25	0.345283	0.0740946	0.974546	0.75	0.087455	2.25	0.259154	1.34995	0.218276	2.75	0.343212	10.5	1.00018	1.8113	0.0243822	3	0.37683	2	0.251021	-0.545387	0.717485
GRMZM2G090435	1851	7	0.269574	5.75	0.221161	-0.117155	0.958926	42	1.78024	13.75	0.62498	-1.53902	0.0361941	3.25	0.168674	5.25	0.18428	0.274358	0.849959	297.25	13.6552	250.25	11.7917	-0.142237	0.754959
GRMZM2G002754	18292	64.75	0.247931	83.5	0.325951	0.390529	0.309562	7.5	0.0312831	15.25	0.0681561	1.28402	0.0533919	73.25	0.372776	150.75	0.525953	0.527799	0.0680702	105.75	0.487026	137.5	0.647996	0.467325	0.157428
GRMZM2G108894	1704	0.5	0.0207489	0.5	0.0209324	0.0320186	0.996086	0.5	0.0238566	0.75	0.0351625	0.407797	0.795511	4.25	0.253845	23.5	0.88651	1.81095	0.0143021	1.75	0.0881712	1.5	0.0952038	-0.120819	0.959644
GRMZM2G002765	13704	662.5	3.37556	550.5	2.8664	-0.245914	0.0758815	383	2.22681	307	1.83035	-0.277655	0.0923168	207.25	1.43172	335.25	1.55843	0.145454	0.448054	565.25	3.54638	416	2.64494	-0.393453	0.0120879
GRMZM2G002786	1944	1432.25	51.5835	1421.5	52.0764	0.0191834	0.915197	1549	64.1703	1408.5	60.0508	-0.0994765	0.347231	676.25	32.5586	1098	36.1356	0.146024	0.19121	779	34.676	732.25	34.5286	-0.0202444	0.938212
GRMZM2G461278	4063	445.5	7.64212	269	4.70472	-0.705576	9.24993e-05	151	2.96991	51.75	1.05334	-1.53445	4.35299e-06	43.75	1.00365	43	0.676848	-0.564072	0.125887	98.5	2.08222	87	1.83238	-0.174635	0.695798
GRMZM2G002807	3878	1538.75	27.6972	1363	25.0577	-0.145153	0.133615	1188.5	24.6993	1119.25	23.8461	-0.0491521	0.67289	920.75	22.4428	1228	20.2747	-0.139615	0.139753	825.75	18.3992	716.25	17.0164	-0.138336	0.292746
GRMZM2G002818	1980	0.5	0.0178567	0.5	0.0180145	0.0276538	0.996086	0.5	0.0205311	0.5	0.0210755	-0.00991256	0.995563	2.75	0.127787	2.25	0.0729066	-1.62012	0.0746185	22.75	0.978506	30.25	1.41471	0.485775	0.453314
GRMZM2G002825	2455	1881.25	53.6678	2063.5	59.8202	0.163227	0.149821	2346.75	77.1156	2368.5	79.9774	0.0526177	0.671064	1662.75	63.901	2602	67.8922	0.0865929	0.419097	2220.5	78.3663	2210.5	83.3469	0.0686693	0.658179
GRMZM2G106413	714	30	2.90234	243.75	24.3771	2.98115	3.09254e-05	20	2.31479	249.25	28.6391	3.75716	2.17446e-06	145	18.0778	709.75	63.7671	1.80862	7.85029e-06	124.75	14.8136	558	68.2583	2.36372	5.07738e-07
GRMZM2G002830	1359	453.75	23.2117	372	19.4535	-0.253553	0.308127	9.75	0.607108	3.25	0.196651	-1.78029	0.103247	3.75	0.215339	16.5	0.784243	1.81004	0.0730956	34.25	2.13189	37.75	2.42329	0.189777	0.867553
GRMZM2G002851	6085	648.25	7.41258	593	6.95631	-0.110027	0.436014	244	3.20824	264.75	3.55362	0.147784	0.428484	302.25	4.64781	479.5	5.02532	0.115218	0.438144	406.5	5.74281	382.25	5.56981	-0.0272798	0.929491
GRMZM2G042181	1763	21.25	0.848822	11.5	0.460322	-0.907041	0.281336	139	6.33611	46.5	2.10709	-1.53227	0.000603866	8	0.46823	6	0.219436	-0.812744	0.380442	0.5	0.0247013	1	0.0499958	0.886374	0.662311
GRMZM2G002859	5601	1002.75	12.4897	1026.5	13.0479	0.0648726	0.623323	1238	17.7184	1072.5	15.7793	-0.169428	0.0797573	371.5	6.32209	619.25	7.08126	0.181503	0.14442	738.25	11.3015	680.5	11.1437	-0.0446284	0.816977
GRMZM2G002863	2791	53.25	1.32042	62.75	1.59019	0.240224	0.470717	6.5	0.182478	9	0.257165	0.517801	0.359206	24	0.756464	46.25	1.0561	0.484904	0.151363	24.5	0.744874	35.5	1.11427	0.612002	0.140341
GRMZM2G002874	11069	2500.5	15.7921	2216.25	14.2747	-0.146663	0.258081	1217.75	8.88413	935.75	6.98003	-0.346369	0.0113088	648.5	5.58144	835.75	4.82049	-0.196209	0.193183	567	4.41954	560.25	4.49349	0.0384508	0.911967
GRMZM2G002879	6585	473	4.98975	433.5	4.6817	-0.103853	0.549458	135.5	1.66348	144.25	1.78599	0.117329	0.673249	252.75	3.62322	419	4.05966	0.184411	0.240673	444.5	5.81305	484.25	6.43937	0.178755	0.291129
GRMZM5G831577	2392	119	3.44082	300.75	8.96244	1.37425	9.24993e-05	262.25	8.72339	471.5	16.3849	0.897397	0.00021852	81	3.07822	413	11.0466	1.80706	6.19022e-06	284.25	10.2371	436	15.9127	0.658388	0.00976112
GRMZM2G002898	4762	752.25	11.0092	828.5	12.3841	0.15897	0.220638	927.75	15.7228	1120.5	19.3957	0.313382	0.00392336	1110.75	21.5047	1821	24.4783	0.181483	0.0646161	1020.25	18.431	1131.25	21.062	0.204214	0.100203
GRMZM2G002903	5531	1317	16.6391	1209	15.5802	-0.102866	0.42804	310	4.49111	289	4.27441	-0.0590293	0.802523	215.75	3.67079	359.25	4.13402	0.176837	0.344547	409	6.33995	408	6.54129	0.052056	0.856066
AC225718.2_FG009	312	18	4.0173	93.25	21.124	2.34158	9.42833e-05	49.5	12.5257	193.5	50.5455	2.02562	2.6885e-06	35	10.2502	177.25	36.4512	1.80436	8.31286e-05	38.25	10.5749	170.25	49.6658	2.28713	4.03854e-06
AC214524.3_FG002	2051	0.5	0.0172385	0.75	0.0255537	0.429126	0.802146	11.25	0.443643	4	0.161805	-1.52599	0.0453946	1.75	0.08906	1.75	0.0539357	-0.422745	0.723339	0.75	0.0315296	0.5	0.0235677	-0.290349	0.896581
GRMZM2G043854	3400	77	1.55677	77.25	1.61731	0.0601979	0.916219	64	1.50025	57.25	1.38016	-0.11465	0.803035	2	0.0611118	8.5	0.159	1.80104	0.0185031	112.25	2.8313	116.5	3.1025	0.13396	0.759506
GRMZM2G002948	2117	2765.25	91.1381	2257.25	76.0518	-0.267402	0.0644042	919	35.0459	722.5	28.0936	-0.304249	0.0892827	178.75	7.79576	261	7.85834	-0.0549912	0.88664	268.5	10.9929	309.75	12.848	0.248064	0.497985
GRMZM2G002950	7546	20.25	0.183852	19	0.180081	-0.0302675	0.975397	23.5	0.249727	27.25	0.29272	0.266954	0.485161	82.75	1.02799	130.75	1.10762	0.120379	0.568167	114.75	1.31971	113.75	1.36142	0.0481002	0.898308
GRMZM2G002959	6182	743.75	8.41189	840.25	9.6752	0.204134	0.0138025	909.5	11.8319	946.5	12.6279	0.0921105	0.242596	987.75	15.0233	1481.5	15.3355	0.0324398	0.683061	835	11.6241	793	11.6183	-0.0122262	0.944615
GRMZM2G002961	7508	1.5	0.0134758	3	0.0281697	1.01741	0.397215	5.5	0.0605805	8.25	0.0892144	0.663576	0.475684	15	0.19451	13	0.11086	-0.789665	0.225113	4.75	0.0529257	7	0.089076	0.791771	0.481209
GRMZM2G002978	5315	538	7.06216	565.5	7.57578	0.0958381	0.417702	347.75	5.23865	352.75	5.42735	0.0553425	0.71166	318	5.5382	487.5	5.85588	0.0750687	0.539066	353.5	5.71423	330	5.49288	-0.0422816	0.848
GRMZM2G080247	3065	166.25	3.77581	139.75	3.21965	-0.231067	0.555309	236.25	6.05796	75.5	2.02949	-1.52488	3.20139e-05	421.5	12.4914	514.25	10.7313	-0.239836	0.205638	93.25	2.63774	69.75	1.97884	-0.357924	0.528847
GRMZM2G002999	2404	592.5	17.2329	577	17.1127	-0.0204052	0.920118	281.5	9.38174	297	10.1571	0.116497	0.479124	358.5	13.9716	550.5	14.6253	0.0756548	0.56792	339.25	12.2161	380.5	14.0101	0.220198	0.163499
GRMZM2G003002	1551	1949	87.6043	2092.75	95.9702	0.131318	0.38033	1744.25	90.6429	1626	86.6199	-0.0502325	0.771948	1375	85.1979	1811.75	74.7068	-0.170161	0.19891	1074.25	59.6474	1030.25	60.9357	0.0174515	0.957342
GRMZM2G125460	1139	7.25	0.440957	11	0.676672	0.558937	0.463884	1.5	0.099361	2.5	0.174955	0.908106	0.347298	2	0.171418	11	0.622565	1.79959	0.0119557	0.5	0.0382339	1.5	0.111681	1.53602	0.173521
GRMZM2G003023	3431	395.75	8.08064	361	7.48684	-0.105345	0.317412	452.75	10.5857	404.25	9.71181	-0.123022	0.170063	301.5	8.25838	406	7.56861	-0.124721	0.182585	263	6.56942	222.5	5.91385	-0.173403	0.193333
GRMZM2G109842	1098	0.5	0.0322005	0.5	0.0324852	0.016411	0.997466	0.5	0.0370234	0.5	0.0380051	0.0649956	0.966743	3.25	0.2571	18.25	1.04572	1.79592	0.00190677	0.5	0.0396616	0.75	0.0620805	0.525206	0.68625
GRMZM2G003033	6222	697.25	7.83682	609	6.96966	-0.163269	0.141824	586.75	7.53082	465	6.15388	-0.295605	0.00747402	348	5.19507	547.5	5.62827	0.103543	0.405744	379	5.19901	334.25	4.81575	-0.11138	0.546261
GRMZM2G003038	3877	2580	46.5667	1955	35.9839	-0.380329	0.00463318	760	15.8282	646.25	13.7271	-0.194341	0.275155	773.25	18.2093	1039.25	17.117	-0.0853228	0.623579	855.5	19.0457	721.25	16.4263	-0.191515	0.365759
GRMZM2G003043	7254	927	8.9691	904	8.8787	-0.0169441	0.91833	886	9.75311	903.5	10.2264	0.0712179	0.485161	795.5	10.2245	1258	11.0961	0.119409	0.17027	1062.25	12.5903	990.5	12.1048	-0.0484681	0.731058
GRMZM2G464107	645	2.5	0.275756	1.75	0.194457	-0.375894	0.803381	1	0.126131	1.25	0.164881	0.198348	0.906442	4	0.514904	16.5	1.63001	1.79524	0.0145806	4.5	0.616278	5	0.732966	0.257077	0.865187
GRMZM2G003059	1408	26	1.29946	29	1.45893	0.174489	0.830588	9.25	0.510115	10.25	0.586279	0.0834858	0.946263	1.25	0.0832867	2.75	0.125853	0.046102	0.975648	4.25	0.25527	6	0.353734	0.368615	0.798428
GRMZM2G003064	6424	926.25	10.0968	910.75	10.1122	0.00165634	0.998055	801	10.0086	772.75	9.94161	-0.00732397	0.973928	223.5	3.20841	356.75	3.53806	0.135138	0.469446	300.5	4.02353	292	4.03295	0.0252044	0.946719
GRMZM2G003068	3112	594	13.3118	501.75	11.4517	-0.216846	0.0291132	103.75	2.66861	98	2.58703	-0.042978	0.878769	194.25	5.83342	240	4.93474	-0.252332	0.0606055	213.25	5.84747	207.25	6.03092	0.0313857	0.914659
GRMZM2G396212	2561	64.25	1.74287	109	3.02569	0.808905	0.0773784	41.25	1.29452	101.75	3.24259	1.33584	0.00570875	98.5	3.58366	511.25	12.8049	1.79278	1.93831e-06	106.5	3.5777	160	5.54362	0.567197	0.187944
GRMZM2G003090	1522	160.75	7.27495	275.75	12.8262	0.808437	0.00343765	322.5	17.0788	361.25	19.4392	0.192622	0.393935	167.5	10.5943	294	12.3986	0.27297	0.280374	208	11.7084	260	15.1029	0.365393	0.220623
GRMZM2G003096	3313	13	0.27364	6.75	0.144879	-0.965206	0.0267323	7.5	0.179987	4.25	0.104836	-0.779536	0.097703	16.25	0.459576	21.75	0.422291	-0.141033	0.716614	16	0.410513	12.5	0.329727	-0.321763	0.544663
GRMZM2G089557	1129	6.5	0.399231	4.5	0.2815	-0.311245	0.815343	27.5	1.96293	34	2.45078	0.465785	0.438273	5.75	0.524668	29.25	1.65751	1.78764	0.00981716	0.75	0.0572784	5.5	0.435998	2.94918	0.00999454
GRMZM2G181266	7214	69.75	0.671437	57.25	0.566962	-0.278784	0.695504	13.5	0.150154	9.25	0.100169	-0.804948	0.435572	110	1.39184	537.5	4.76746	1.78579	4.13065e-06	7.5	0.0888203	15.25	0.176496	0.89145	0.494495
GRMZM2G109229	1215	20	1.13578	24.75	1.44263	0.351883	0.580959	11.25	0.709444	12.25	0.824988	0.325516	0.656494	3.5	0.282297	16.5	0.864509	1.785	0.00719743	6.5	0.460465	11.25	0.787441	0.947529	0.235209
GRMZM2G003157	9994	188.5	1.31645	163.75	1.16808	-0.184287	0.436577	71.5	0.568927	61.25	0.504155	-0.160491	0.657824	132	1.23599	190.25	1.21232	-0.0225881	0.935282	137.25	1.18387	125	1.06544	-0.121002	0.744988
GRMZM2G003165	3293	16.75	0.35225	21.25	0.45402	0.246784	0.937218	679.75	17.2069	970.75	23.9307	0.50397	0.193085	1932.75	56.3058	2623	51.1525	-0.118355	0.716741	1820.5	47.7129	1779.75	49.2785	0.0198261	0.977644
GRMZM2G067734	4260	37.75	0.624639	50	0.831989	0.411736	0.370634	51.75	0.989241	56.25	1.07669	0.135931	0.774455	5	0.100724	18.5	0.275999	1.78376	0.00700851	43.25	0.864683	67.25	1.41677	0.691387	0.0983676
GRMZM2G003172	5758	1301.5	15.8012	1387.75	17.1534	0.113879	0.351183	577.25	8.07262	543	7.7615	-0.0477316	0.789144	348.5	5.60185	533.5	5.91494	0.0689386	0.68429	464.75	6.97999	472.75	7.43707	0.0970907	0.656832
GRMZM2G003179	801	176.75	15.1848	233.75	20.6451	0.407727	0.234594	481.75	48.5215	451.75	46.1151	-0.0847979	0.758888	389.75	46.8799	491.75	39.3347	-0.21177	0.335871	383.25	40.9402	369	42.0465	0.00201546	0.997471
GRMZM2G003186	61770	148	0.167675	144.25	0.166144	-0.0239943	0.969885	135	0.172219	124.5	0.165143	-0.0673639	0.864016	109.75	0.158936	198	0.204336	0.336165	0.202069	260.75	0.363155	219	0.308942	-0.219901	0.441406
AC211261.3_FG017	2754	3.5	0.0863724	9.75	0.251756	1.60741	0.107786	4	0.119334	5.25	0.151843	0.405424	0.746888	3.75	0.127814	14	0.323781	1.78259	0.0442748	5	0.15306	9.75	0.285826	0.541665	0.715289
GRMZM2G003225	7786	3.25	0.0300279	4.25	0.0393188	0.756143	0.366298	4	0.0411856	5.5	0.0597249	0.491136	0.513929	12.75	0.152805	20	0.163814	0.121589	0.840612	4.25	0.0471635	4.5	0.0557787	0.188709	0.885851
GRMZM2G003234	1671	52.5	2.13864	37.75	1.5993	-0.417402	0.496005	154	7.33532	84	4.14633	-0.789327	0.0177056	2.5	0.147552	2.25	0.087565	-1.18708	0.273901	2.75	0.142945	4.25	0.228138	0.526937	0.744142
GRMZM2G003246	1596	224.25	9.80813	222.5	9.9052	0.0266846	0.948872	110.25	5.51666	95.75	4.89141	-0.180572	0.588277	12	0.741086	16.75	0.671107	0.0573807	0.942373	26.5	1.40998	29.75	1.78055	0.27735	0.710007
GRMZM2G003252	4078	298.5	5.09326	230.5	4.01978	-0.356654	0.264416	422.25	8.41474	477.25	9.58161	0.193242	0.442331	1076.5	24.2709	1534.25	24.1118	-0.0161548	0.94231	573.25	12.1102	400.25	8.61255	-0.470532	0.0596879
GRMZM2G003289	2705	365.5	9.43054	333.5	8.7533	-0.112291	0.521263	90.5	2.66849	77	2.34019	-0.186089	0.529748	71.25	2.4	114.5	2.70636	0.167894	0.533776	67.75	2.15555	65.25	2.0815	-0.0327795	0.958434
GRMZM2G003304	4811	1089.5	15.8081	1256.5	18.5564	0.233697	0.262707	391.75	6.51405	618.25	10.4738	0.726621	0.00315665	2016	38.4688	2846.75	37.9628	-0.0365073	0.851985	1516.5	26.9397	1626	30.6649	0.182341	0.432629
GRMZM2G003306	921	1407.75	106.416	1817.75	140.387	0.388505	0.0668156	1052	92.268	1216.75	108.649	0.277893	0.216737	307	30.4101	551.75	38.2508	0.290991	0.353942	592	54.837	582.75	56.5599	0.0848353	0.863426
GRMZM2G003307	3975	1979	34.8506	1909.75	34.2447	-0.029227	0.831184	1130.25	22.9063	1122.25	23.2478	0.0264439	0.848526	667.75	15.4991	1102.5	17.7071	0.185449	0.0762818	973.25	21.1485	969.5	21.9843	0.0615182	0.705917
GRMZM2G086897	938	4.5	0.327014	13.75	1.04105	1.81574	0.0140935	2	0.15947	10.5	0.951318	3.07701	0.000363972	2	0.197237	9.5	0.64037	1.77641	0.0251965	5.5	0.499016	13	1.30306	1.25028	0.11434
GRMZM2G083186	1072	17.5	1.14178	29.5	1.95306	0.745885	0.218878	16.25	1.25062	31.5	2.39824	1.00747	0.0674743	20	1.61627	81.75	4.87066	1.77534	0.000495196	35	2.79576	46.75	3.64267	0.321547	0.645252
GRMZM2G003342	5568	538.25	6.70714	503.25	6.42896	-0.0743158	0.739623	98.75	1.42018	89.5	1.31427	-0.10101	0.816585	39.5	0.668014	76.5	0.871411	0.320012	0.452277	122.5	1.90562	118	1.8353	-0.00572409	0.99299
GRMZM2G003354	4728	836.5	12.3579	723.75	10.8795	-0.181316	0.064818	1342.75	22.6262	1166.5	20.338	-0.154752	0.0584656	74	1.49196	113.5	1.53841	0.0544904	0.839887	247.75	4.51976	231.25	4.43186	-0.0340761	0.910582
GRMZM2G003377	3540	699.25	13.8237	594.5	12.0052	-0.214282	0.0401548	488.25	11.051	455.5	10.5696	-0.067645	0.610981	486.25	12.7856	711.5	12.8611	0.00447019	0.975621	560	13.5898	477.25	12.0061	-0.168639	0.192279
GRMZM2G003379	4355	36	0.572125	45.75	0.744685	0.365419	0.381754	11.5	0.220627	10.25	0.193816	-0.0962768	0.909551	5	0.110222	9.75	0.142183	0.383226	0.55053	21.5	0.431161	33.75	0.730446	0.668021	0.171441
GRMZM2G003384	2231	3096.25	96.9975	2720.25	86.9189	-0.162455	0.334881	1806.5	65.3417	1475	54.7599	-0.246899	0.141845	732.25	30.4328	1033	29.5768	-0.0516089	0.825564	857.5	33.3698	778.25	31.3022	-0.0753225	0.829262
GRMZM2G003385	4711	5314	79.0907	5245.75	79.365	0.0105598	0.971867	4903.75	84.1462	4527.75	79.8939	-0.081286	0.56423	2429.5	48.6763	3458.5	47.0324	-0.0517904	0.736508	3669.75	67.4819	3262	64.2621	-0.0981962	0.602583
GRMZM2G003389	3362	455.25	9.48761	381.75	8.08814	-0.230132	0.0939074	206	4.87864	188	4.57118	-0.103905	0.629312	11.75	0.332492	21.25	0.406224	0.362478	0.460684	55.75	1.42375	73.25	1.90659	0.473717	0.165721
GRMZM2G003406	1714	9.25	0.362157	10.5	0.431553	0.237474	0.892938	78.75	3.71988	94	4.52303	0.215365	0.72034	283	15.2963	418.25	15.6264	0.0226306	0.950535	954	47.4267	989	53.0427	0.131887	0.625691
GRMZM2G003409	2713	6.25	0.160923	4	0.105366	-0.568004	0.804712	18.75	0.560858	9.75	0.29453	-1.23946	0.344733	800	26.2611	1437.5	34.041	0.355808	0.119304	120.25	3.77641	161	5.10709	0.540894	0.433233
GRMZM2G003411	6657	603.75	6.35931	360.25	3.8634	-0.729983	0.121286	71.25	0.865281	57.25	0.750345	-0.449829	0.73591	467.25	6.49489	599.75	5.74678	-0.200969	0.672284	50.25	0.660518	135.25	1.68137	1.18559	0.347375
GRMZM2G003417	1014	428.75	29.4308	404.5	28.4448	-0.0573138	0.716996	274.5	21.6796	253.25	20.4266	-0.0809972	0.618661	158.25	14.5306	263.5	16.6596	0.190936	0.206469	166.75	14.0955	166	14.4731	0.0569803	0.852782
GRMZM2G003424	4268	903	14.7133	836.25	13.9086	-0.0825225	0.614243	345.5	6.46097	318.25	6.08591	-0.0975478	0.647496	402.75	8.86571	694.75	10.4073	0.242006	0.0903865	454	9.10763	446.5	9.31476	0.036575	0.908589
AC199439.4_FG005	6215	26.5	0.293727	22.25	0.254437	-0.257688	0.716489	16	0.202618	15.75	0.208623	0.0324423	0.976378	5	0.0633157	14.75	0.150679	1.77076	0.0125486	15.5	0.214787	12.25	0.178257	-0.303909	0.755801
GRMZM2G003461	917	62	4.7118	46.75	3.61553	-0.40165	0.174325	26.5	2.29947	33.25	2.96578	0.370084	0.304504	36.25	3.66327	58.25	4.05807	0.148584	0.640556	59.5	5.5654	44	4.12883	-0.41439	0.222686
GRMZM2G360794	1423	375.25	18.4414	237	11.7443	-0.668337	0.00338842	190.5	10.621	65	3.78215	-1.50856	3.12224e-05	11.5	0.855236	7.75	0.351786	-0.981467	0.204908	0.5	0.0306033	0.5	0.0339686	0.108819	0.968578
GRMZM2G003488	5027	723.5	10.066	605.25	8.57891	-0.233352	0.365403	130.75	2.07108	120.5	1.95723	-0.120666	0.844074	307.5	5.60205	576.25	7.34904	0.333599	0.215628	203.25	3.47123	216.75	3.79175	0.113281	0.864466
GRMZM2G079417	2062	36.25	1.20435	41.5	1.42344	0.257963	0.662369	16.5	0.621534	17	0.666702	0.170422	0.828807	6.5	0.265129	23.75	0.732734	1.76891	0.00641718	19.75	0.827246	28	1.25182	0.548844	0.416812
GRMZM2G003493	1912	80.25	2.91576	117.5	4.37015	0.585715	0.0942695	308.25	12.8314	290.75	12.5501	-0.0460994	0.874068	5.25	0.274796	7	0.234094	-0.143188	0.887386	8.25	0.371935	7.5	0.314799	-0.633856	0.582631
GRMZM2G003496	1126	19.25	1.16962	18.75	1.17985	0.0186978	0.994374	0.5	0.0361027	0.5	0.03706	0.0186478	0.992097	0.5	0.0437459	1.75	0.0995883	0.696723	0.495785	1.25	0.098381	2.25	0.164084	0.457663	0.76737
GRMZM2G003501	1922	0.5	0.0183955	2.75	0.0987442	1.88183	0.227539	1.5	0.0634521	8.5	0.351716	2.26446	0.055175	9.75	0.452831	26	0.872603	0.950739	0.265599	4	0.175964	9.75	0.408317	0.880044	0.575817
GRMZM2G117281	1423	1137.25	55.452	730.25	36.2665	-0.669674	0.0327273	225.5	12.7169	98.25	5.37014	-1.4867	0.0245669	340.75	22.0779	350.25	15.6647	-0.55808	0.177673	102	6.11595	73.5	4.28181	-0.347751	0.801032
GRMZM2G003509	10440	999	6.66501	881.5	5.99225	-0.147447	0.447931	1090.5	8.34973	868.5	6.85276	-0.295196	0.0640309	235	2.12726	348.5	2.13676	0.0046394	0.989663	730.5	5.97934	695.25	6.20334	0.00752066	0.985107
GRMZM2G003514	7147	0.5	0.00494699	0.5	0.00499074	0.0496149	0.992986	0.5	0.00568793	0.5	0.00583875	0.110443	0.961992	12.5	0.163242	40.5	0.355476	1.11045	0.0833031	2	0.0231984	0.5	0.0067633	-1.60012	0.274695
GRMZM2G003518	2985	171	4.01476	159.25	3.77629	-0.0887074	0.802786	242.25	6.4795	302	8.34062	0.35755	0.0549318	56.25	1.66775	118.5	2.5419	0.555223	0.0765404	41.75	1.22832	44.25	1.30034	0.132006	0.859212
GRMZM2G145041	3181	50.75	1.10732	82.75	1.85858	0.722176	0.0603403	37.5	0.949897	84.25	2.18633	1.16194	0.00284405	18.25	0.514221	82.5	1.66267	1.76687	0.000415656	50	1.32719	87.25	2.39457	0.85481	0.0354888
GRMZM2G169943	3196	4.5	0.0931025	5.75	0.127712	0.836898	0.693147	3.75	0.091702	9.75	0.247087	1.3988	0.364955	229	6.83341	1168	23.577	1.76529	2.78323e-06	26	0.704112	105.25	2.90946	2.00125	0.0188536
GRMZM2G003530	4328	334.5	5.38204	302	4.95738	-0.117267	0.452514	420.25	7.77526	287	5.43974	-0.517788	8.28899e-05	46.25	1.02439	89.25	1.32109	0.414311	0.096497	280.25	5.53845	234	4.82397	-0.200797	0.249036
GRMZM2G003551	3454	0.5	0.0102363	1	0.020021	0.622691	0.720668	2	0.04585	5.5	0.131539	1.22431	0.233059	17.5	0.52897	16.75	0.309721	-0.0772559	0.932406	18.25	0.451878	25.75	0.654634	0.565612	0.501141
GRMZM2G003558	1926	8.5	0.321672	4.75	0.173412	-0.807484	0.466701	10	0.42507	9.25	0.394932	-0.115789	0.929885	52.5	2.42512	38	1.25914	-0.925254	0.0601218	6.25	0.274716	3	0.137366	-1.3285	0.315861
GRMZM2G141472	1873	235.25	8.69531	158.5	6.00536	-0.537564	0.0194079	67.5	2.90046	24.5	1.06144	-1.48344	0.000665291	20.25	1.04107	33	1.13259	0.0393542	0.953201	47	2.15541	44.5	2.20954	-0.0403085	0.963049
GRMZM2G003565	4950	606	8.52937	809	11.6044	0.438421	0.000327395	573.5	9.33447	731.25	12.108	0.388655	0.000797528	892.75	16.9844	1379.25	17.8239	0.0755103	0.462083	593.5	10.2678	606	10.9323	0.0995371	0.550971
GRMZM2G149073	3139	28.25	0.626057	33.25	0.758506	0.231665	0.723417	3	0.0790216	16	0.429915	2.25007	0.00195048	3	0.0904088	13	0.2663	1.76395	0.0141176	5.5	0.15203	10	0.273394	1.02562	0.238474
GRMZM2G003607	6827	1010.25	10.3034	1033.75	10.7776	0.0645453	0.524993	925.75	10.8673	907.5	10.9668	0.0102592	0.941064	594	8.10215	921.5	8.62868	0.0869926	0.338818	597.75	7.5464	609.25	7.99262	0.0887296	0.500201
GRMZM2G365815	2442	7.5	0.216618	6.25	0.181283	-0.31217	0.779437	2	0.0661543	4.5	0.152688	1.59418	0.0874765	2.25	0.0773541	8.25	0.217338	1.76334	0.0327625	3.5	0.119723	2.5	0.0924678	-0.304221	0.854271
GRMZM2G003631	3221	231.25	5.01853	267.5	5.91205	0.24544	0.176238	194.75	4.87066	211.75	5.43219	0.159396	0.42588	222.5	6.59897	271.5	5.40192	-0.270976	0.0937008	159.25	4.24416	168.5	4.78648	0.130136	0.666961
GRMZM2G350001	6328	45	0.494581	46.75	0.528006	0.0698069	0.920379	49.25	0.624565	54	0.692257	0.173627	0.702953	3.25	0.0448547	11	0.110817	1.76287	0.0137451	28	0.382187	28	0.379654	0.0317707	0.976299
GRMZM2G003638	3144	378	8.4277	351.25	7.9574	-0.0823185	0.487815	182.75	4.63257	187.75	4.92204	0.07972	0.606407	245	7.33814	348	7.08058	-0.0399608	0.746381	302.5	8.33694	278	7.93726	-0.0588813	0.731514
GRMZM2G003640	9704	1059.25	7.63128	1064	7.811	0.0345494	0.781523	1059.25	8.738	1073.25	9.12104	0.0586911	0.535854	852.5	8.27767	1325.25	8.73999	0.0800883	0.342621	1017	9.03802	989.25	9.32589	0.0282034	0.855991
GRMZM2G067583	1365	46	2.35967	77	4.01052	0.747335	0.0146105	69.25	4.03183	95.75	5.75642	0.533923	0.0361774	19.25	1.32579	98	4.57852	1.76085	9.27718e-06	31.25	1.95547	43	2.83881	0.563696	0.174583
GRMZM2G003648	1159	16.25	0.975733	27	1.63885	0.707249	0.205834	23.75	1.60143	25	1.77735	0.157584	0.808111	20.5	1.6104	31.5	1.73557	0.170619	0.758076	29.25	2.15253	32.5	2.74034	0.211275	0.770315
GRMZM2G003656	5532	649	8.19055	702.25	9.01201	0.137716	0.366937	899.5	13.0158	1080.5	16.0472	0.292467	0.0119516	993.75	16.7887	1605.5	18.5764	0.143718	0.188634	1062.5	16.4598	1079.25	17.4845	0.0885084	0.598432
GRMZM2G003662	3537	253.5	4.95606	277.5	5.57213	0.163598	0.519575	341.75	7.78	358.25	8.30483	0.100265	0.645624	596.75	15.8312	783.75	14.1569	-0.150962	0.281752	373.25	9.04078	371.25	9.36337	0.0548108	0.867698
GRMZM2G441906	916	4.25	0.312208	10.25	0.790355	1.24049	0.141323	6	0.529024	10.75	0.979548	0.940454	0.21224	2.75	0.294904	10.5	0.731406	1.7603	0.0277175	2.5	0.230752	2.25	0.222765	0.0237544	0.990908
GRMZM2G003679	1001	0.5	0.0353208	0.5	0.0356332	0.0487462	0.990759	1	0.0857598	1	0.0873905	-0.131017	0.935328	70	6.45987	122.5	7.81369	0.344984	0.23395	43.5	3.7314	33	2.92387	-0.349154	0.541988
GRMZM2G003682	1865	4	0.148296	4.25	0.159509	-0.136831	0.952142	10.25	0.442946	8	0.349821	-0.502912	0.645322	49.5	2.63192	54.25	1.87097	-0.433177	0.435624	24	1.11279	26.25	1.24718	0.227572	0.855146
GRMZM2G003692	17449	971.25	3.90312	912	3.727	-0.0662981	0.552866	1035	4.74853	965.5	4.57264	-0.0597862	0.549716	980.5	5.19431	1561	5.72595	0.133597	0.0954298	1084	5.34287	963	4.96284	-0.108972	0.316358
GRMZM2G003715	4342	276.25	4.44235	237	3.87604	-0.199088	0.506094	313	5.67329	160	3.05394	-0.892973	0.000781804	609.5	13.1184	761.25	11.1992	-0.212826	0.189583	385.75	7.69097	317.75	6.46308	-0.214727	0.453255
GRMZM2G003718	4472	218.5	3.41802	151.5	2.41128	-0.505679	0.0447004	254.75	4.52973	164.25	3.02935	-0.598824	0.00841345	153	3.2929	262.25	3.73027	0.207096	0.381447	217.5	4.18818	229.25	4.47831	0.126606	0.717873
AC234185.1_FG006	747	19	1.80945	31.5	2.96645	0.690257	0.125719	11.75	1.29448	16.5	1.75596	0.456073	0.403009	0.75	0.099927	3.25	0.277976	1.75836	0.0204135	2.25	0.258395	5	0.614203	1.27052	0.10854
GRMZM2G003724	29201	97.75	0.233008	85.75	0.209159	-0.168728	0.626353	43	0.117768	39.25	0.109959	-0.0725939	0.893769	222	0.694827	280.5	0.613826	-0.198281	0.24367	183.75	0.538788	149.75	0.437841	-0.272004	0.291542
GRMZM2G003725	1930	538.25	19.3865	548	20.149	0.0515987	0.810553	390.75	16.3431	432.25	18.3698	0.186774	0.252833	222.25	10.5491	358.5	11.8851	0.166328	0.384605	959.5	42.4898	799.75	36.9946	-0.183756	0.207321
GRMZM2G003732	26234	669.75	1.78644	553.25	1.50639	-0.258181	0.0560337	148.75	0.456758	128.5	0.398458	-0.183492	0.495494	154	0.554141	179.75	0.435716	-0.337762	0.114972	192.5	0.631849	156.25	0.524835	-0.243473	0.390318
GRMZM2G308034	2422	3.5	0.097947	23.5	0.688645	2.93573	7.67825e-06	1.25	0.0409398	8.5	0.294847	2.88831	6.6376e-05	0.75	0.027231	3.5	0.092734	1.7564	0.0169146	3.75	0.13107	8.75	0.347466	1.61335	0.0150096
GRMZM2G003738	1114	4.25	0.252864	3.25	0.20397	-0.0453015	0.992065	5	0.359935	3.25	0.256697	-0.877995	0.397441	1.75	0.139836	5.5	0.318244	1.30099	0.186024	7.5	0.566844	7.75	0.70063	0.318354	0.826524
GRMZM2G003742	3002	547	12.7376	435.5	10.3098	-0.310135	0.0191221	135.25	3.63183	132.5	3.60653	0.00845862	0.983326	228.25	6.97428	304.75	6.48358	-0.115052	0.50727	216.5	6.15664	188.25	5.44083	-0.148613	0.579186
GRMZM2G395508	1827	9	0.348171	17.5	0.676855	0.753339	0.403144	65.5	2.88594	120.75	5.37025	0.900064	0.0161461	4.5	0.2484	9.25	0.322573	0.513027	0.586338	2.5	0.12464	19.5	0.86378	3.07019	0.00268295
GRMZM2G003752	2066	235.75	7.92777	181	6.19897	-0.357986	0.431867	273.25	10.6261	227.5	9.01328	-0.291531	0.455274	25.5	1.31024	15.5	0.481891	-0.29113	0.812634	166.25	6.82096	137	5.77064	-0.217978	0.764019
GRMZM2G003754	4846	159.5	2.27857	171.75	2.50956	0.134868	0.532474	315.5	5.19628	261	4.4391	-0.223812	0.0998538	215.25	4.14802	304.5	4.01994	-0.0496835	0.763641	168.5	2.96935	176.5	3.31904	0.143955	0.544708
GRMZM2G001977	1552	2	0.0935907	3.25	0.149609	1.05212	0.329243	0.5	0.0261931	1.5	0.0737623	0.841864	0.50319	2	0.119206	9.25	0.378883	1.75511	0.0350115	56	3.0694	108.75	6.43018	1.0241	0.00666639
GRMZM2G101221	1774	69.25	2.69135	49.75	1.99202	-0.487998	0.247035	13.5	0.605711	5.5	0.244454	-1.46787	0.0374159	4.75	0.227107	4.25	0.153542	-0.0381362	0.9744	0.5	0.0245482	1.25	0.0611959	1.11749	0.434782
GRMZM2G003765	2517	288	7.92186	276.25	7.78588	-0.0333851	0.906636	33.75	1.07585	44	1.42132	0.410539	0.287834	152.75	5.79422	217.25	5.50866	-0.0345905	0.887759	137.5	4.63549	153	5.51289	0.244381	0.3758
GRMZM2G050085	1128	5	0.311681	12.5	0.779572	1.24884	0.0675124	4	0.272248	10.5	0.746059	1.58221	0.0202364	6.5	0.493447	23.75	1.34357	1.75343	0.00361092	15	1.14685	18.25	1.35561	0.230115	0.804559
GRMZM2G392106	1055	0.75	0.0536049	1	0.0668241	0.43972	0.766079	0.75	0.0601426	3.5	0.28194	2.39788	0.00691797	1.25	0.0941653	4.75	0.283886	1.74788	0.037785	13	1.05345	21.75	1.80605	0.628847	0.371997
GRMZM2G003794	2971	6	0.13852	17.75	0.419119	1.63512	0.15194	219.75	6.03465	355.75	9.71274	0.690628	0.0202308	237.75	7.34713	468.25	10.1233	0.446883	0.102068	1540.75	44.4998	1498.75	46.3665	0.0329692	0.929196
GRMZM2G003814	6995	611.5	6.10786	608.25	6.18686	0.0147592	0.934903	355	4.03921	380.25	4.47396	0.145444	0.21752	224.5	3.05062	285.5	2.61101	-0.203341	0.115795	224.25	2.75214	210.75	2.68022	-0.027315	0.93037
GRMZM2G003821	754	0.75	0.0695253	1	0.0947335	0.460816	0.817886	15.5	1.6753	16.75	1.83305	-0.00343975	0.998124	18.5	2.36267	17.75	1.51885	-0.614987	0.383876	9	0.986352	6.75	0.756377	-0.678802	0.60516
GRMZM5G867642	522	4.5	0.621341	9.25	1.25998	1.16512	0.121402	2.5	0.379429	6.5	1.02004	1.26276	0.112916	1.25	0.224134	5.75	0.700089	1.74756	0.0318606	1.5	0.250278	1.25	0.207972	-0.496103	0.748161
GRMZM2G003852	1333	908.5	47.5548	1006	53.6459	0.176948	0.119385	929.75	56.0979	784.5	48.5975	-0.195808	0.0735565	319	22.5927	491.25	23.578	0.0685178	0.668691	344.25	22.1759	375.25	25.8482	0.19224	0.299199
GRMZM2G003853	3358	887.5	18.4343	875	18.5524	0.0121375	0.94606	1181.25	28.3275	1026.75	25.3676	-0.165057	0.0474735	459	12.7063	729.5	13.8846	0.11945	0.241337	450	11.5869	441	11.8116	0.033059	0.878144
GRMZM2G003861	3005	428.75	9.98215	435	10.277	0.0426195	0.841806	387.5	10.3364	369.5	10.1002	-0.0377783	0.849964	532.5	16.3374	794.25	16.9424	0.0321703	0.820953	542.75	15.5446	456.25	13.5602	-0.194842	0.208655
GRMZM2G003869	3996	8.25	0.144116	8.25	0.145358	-0.0205843	0.995126	2	0.0394547	1	0.0207185	-0.925922	0.348971	3.5	0.0780271	6.75	0.107482	0.768381	0.296397	3.25	0.0699217	3.25	0.0797133	0.20891	0.891495
GRMZM2G003875	4128	1460	24.6625	1195.5	20.611	-0.267513	0.0228232	318.75	6.19262	327.75	6.49151	0.0786847	0.726793	310.25	6.94522	450.5	6.95911	-0.00666092	0.978141	871.5	18.121	876.75	19.2318	0.0842474	0.654909
GRMZM2G003883	5541	4530.75	57.2978	4821.5	61.9461	0.117008	0.242492	4387.75	63.8623	4440	66.2199	0.0503169	0.646186	2308.25	39.0387	3255.5	37.6441	-0.0552872	0.610673	2831.75	44.258	2558.25	42.4039	-0.0774959	0.594122
GRMZM2G003897	7288	1783.25	17.0169	1605	15.6661	-0.126998	0.408604	488	5.4027	526.5	5.90149	0.151529	0.450984	397.5	5.06697	615.75	5.38941	0.0774702	0.713231	527	6.22968	544	6.89422	0.118042	0.660809
GRMZM2G003916	1454	1.5	0.0764243	2.5	0.118086	0.464329	0.747268	1.25	0.0684731	2.25	0.133744	0.890692	0.407745	3.25	0.209628	6	0.263782	0.0686971	0.952019	5.75	0.33547	6.5	0.443913	0.302462	0.818411
GRMZM2G003930	3668	174.25	3.30411	219.75	4.26591	0.328617	0.553216	38.25	0.855652	80.75	1.74969	0.976669	0.225807	1039.25	26.8864	1999.75	35.0269	0.380285	0.0702845	761.75	18.0673	747	18.2834	0.0185546	0.97435
GRMZM2G003937	1068	50.25	3.21919	79.5	5.25013	0.699792	0.186428	119.75	8.96691	164	12.881	0.434003	0.225841	249.75	22.585	491.25	29.4302	0.416626	0.0635748	187	15.0103	244.25	20.7145	0.432089	0.208834
GRMZM2G003944	2026	21.5	0.730094	23.25	0.808202	0.122355	0.907859	58.75	2.32773	47.75	1.94769	-0.336377	0.491252	72.75	3.22373	68.25	2.15881	-0.627493	0.0944427	102	4.23792	76	3.33354	-0.294837	0.560581
GRMZM2G138750	3672	133	2.50755	106.25	2.04269	-0.359272	0.550869	525.75	11.5084	186.75	4.13134	-1.45866	2.87528e-05	749.75	19.3621	990.75	17.124	-0.196107	0.367438	78	1.82253	126.75	3.02336	0.669267	0.297804
GRMZM2G003963	4042	1974.75	34.147	2199.25	38.6774	0.1832	0.116563	3062.25	61.1434	3012.75	61.7282	0.0128919	0.937777	2799.5	65.4196	3714.25	58.9257	-0.150626	0.11922	2362	50.5441	2227.25	50.9578	-0.0140763	0.952213
GRMZM2G003970	1014	12.75	0.866982	8	0.552011	-0.726731	0.354466	16	1.28264	15.25	1.20185	-0.291171	0.704407	84.25	7.78044	104	6.53879	-0.220757	0.498577	94.75	7.98791	125.25	11.1264	0.464692	0.179558
GRMZM2G056400	5399	7.5	0.0967005	8.5	0.113003	0.128026	0.927049	5.25	0.0785834	6.75	0.104221	0.512309	0.573209	2	0.0293374	6.25	0.0738464	1.74329	0.0480325	7	0.113267	6.25	0.0970747	-0.555665	0.637918
GRMZM2G003984	46193	104.25	0.158869	95.5	0.148196	-0.101519	0.853165	55	0.0955152	80.25	0.140813	0.610292	0.14754	100.5	0.201038	165.75	0.23032	0.159867	0.638159	469.75	0.868139	333.75	0.653049	-0.432626	0.0418986
GRMZM2G003988	3750	452.25	8.42064	469.75	8.92502	0.0762983	0.718037	790.75	16.9241	712.5	15.6587	-0.111263	0.422223	1011.25	25.3394	1272	21.7225	-0.211743	0.0516745	579.75	13.3008	585	13.7395	0.0613035	0.792945
GRMZM2G003992	3113	1589.5	35.6666	1529.5	34.9719	-0.0256035	0.886104	1933.75	50.0153	1623.25	43.2606	-0.216422	0.0325569	681.75	20.8239	943	19.3794	-0.0956466	0.46101	607.25	16.9312	573	16.3021	-0.0314401	0.912001
GRMZM2G004006	1908	4.5	0.166123	2.25	0.0840372	-1.32893	0.172673	0.5	0.0213059	0.75	0.0338594	0.401372	0.779734	1.75	0.0789616	1.25	0.0426282	-0.991479	0.344946	12	0.53029	11	0.571622	-0.0252662	0.986383
GRMZM2G152140	582	70.25	8.31035	75.75	9.20295	0.130139	0.811936	15.75	2.2206	11	1.56714	-0.464134	0.52964	5.5	0.776673	20.75	2.26232	1.74225	0.0136161	3.25	0.491326	4	0.620688	0.0763029	0.969799
GRMZM2G004040	8767	360.25	2.86436	400.75	3.25792	0.184207	0.171783	373.5	3.423	405	3.80479	0.155782	0.22111	242.5	2.57496	396.25	2.89008	0.15668	0.249063	811.25	7.94673	676.5	7.01995	-0.192971	0.0812864
GRMZM2G004057	5652	2835.25	35.0904	2674	33.6934	-0.0574374	0.549857	1692.75	24.1907	1584.25	23.1333	-0.0568412	0.561825	1416	23.3052	2043.75	23.1294	-0.015396	0.884979	1415.5	21.5607	1492	23.6872	0.137664	0.183981
GRMZM2G004060	1719	48.75	1.93532	43	1.75984	-0.142371	0.859554	112	5.17671	82.5	3.9092	-0.388346	0.313334	36.75	1.96893	58	2.15168	0.149227	0.795397	6.5	0.325303	6.5	0.304432	-0.287913	0.865804
GRMZM2G070961	2982	5	0.121342	13	0.305958	1.45986	0.0947601	14	0.379352	58	1.61148	2.01921	0.000574586	3.25	0.102484	17.25	0.374247	1.7366	0.0314888	4.75	0.138516	11.5	0.390738	1.25039	0.196093
GRMZM2G004083	2275	297.75	9.09344	250.5	7.86202	-0.222042	0.182929	224.75	7.85434	195.5	7.08082	-0.153218	0.416757	103.25	4.11427	182.25	5.12361	0.292393	0.153618	207.25	7.79187	165	6.50827	-0.265279	0.228421
GRMZM2G004087	2153	134.25	4.39611	153	5.02522	0.199405	0.628119	257.25	9.46292	263.25	10.0579	0.0853055	0.788676	299	12.8745	457	13.5871	0.06029	0.807596	568	22.7079	528.75	22.8534	-0.0481082	0.888877
GRMZM2G004090	6818	35.75	0.362049	38	0.3986	0.0704608	0.921785	14	0.161861	14.75	0.175368	0.188718	0.787824	44	0.608964	50.75	0.474836	-0.29803	0.409964	22.5	0.279281	18.75	0.232227	-0.306436	0.678833
GRMZM2G004092	3465	463.5	9.33596	506.75	10.4118	0.159421	0.240179	618.25	14.273	485.75	11.5122	-0.311343	0.00698746	204.5	5.53036	330	6.09892	0.13921	0.394547	410	10.0871	299.5	7.55746	-0.395043	0.0100829
GRMZM2G004106	954	118.5	8.68422	141.25	10.4765	0.229823	0.705047	15	1.28587	7.5	0.646399	-1.07127	0.353591	1.25	0.137681	1.25	0.0848322	-0.757575	0.690922	4	0.359314	30	2.54057	1.64596	0.273347
GRMZM2G004111	764	725.25	66.2691	758.75	70.7121	0.0951119	0.466879	695.75	73.484	687.25	74.3647	0.0235154	0.885719	537.25	66.5784	830.25	69.6013	0.0685863	0.568405	617.75	69.8363	599	72.9709	0.0186926	0.941691
GRMZM2G004119	1382	52.75	2.66634	41.25	2.11749	-0.335003	0.298544	36.25	2.117	24.25	1.43356	-0.543585	0.108252	22.5	1.61492	25	1.15101	-0.348041	0.341287	11.5	0.727878	10.75	0.686676	-0.0539591	0.956054
GRMZM2G004128	1897	4	0.147402	8	0.295988	0.865098	0.339765	21.25	0.888664	24	1.0239	0.258281	0.70305	81	3.90614	128.75	4.35208	0.161949	0.627436	50.75	2.293	49.5	2.40324	0.0319375	0.972005
GRMZM2G102760	4909	240.5	3.38187	170.75	2.45092	-0.54525	0.226489	1187.25	19.4402	430	7.18243	-1.45517	6.23414e-07	1841	34.9106	2600.5	33.9607	-0.0388607	0.863196	304.75	5.35453	315	5.60729	0.0711587	0.918476
GRMZM2G004138	1738	214.75	8.58442	233.25	9.48173	0.125675	0.675631	76.75	3.58095	99.5	4.64662	0.395597	0.244446	566.5	29.782	867.5	31.9669	0.0860628	0.565109	357.5	17.5002	354.5	18.3577	0.0794763	0.792525
GRMZM2G004140	4796	1497.75	21.7434	1148	17.0703	-0.359306	0.000371415	609.5	10.2525	506.5	8.66268	-0.232854	0.0472823	538.25	10.5701	796	10.6077	0.0162432	0.911766	533.75	9.59949	539.5	9.89552	0.0636109	0.745749
GRMZM2G010731	2117	0.5	0.0167011	0.5	0.0168487	-0.0292071	0.997115	0.5	0.0192025	0.5	0.0197117	0.0395346	0.987153	18	0.743293	69	2.0988	1.73638	0.00380163	7.5	0.305368	10.75	0.40586	0.0896988	0.963715
GRMZM2G004160	969	1.75	0.126908	2.25	0.163652	0.526607	0.887337	2.5	0.209033	25	2.07379	3.21166	0.0615461	102.25	9.13108	271.25	17.5339	0.676987	0.269887	576.5	50.6306	808.25	73.6357	0.609834	0.0922504
GRMZM2G440009	958	0.5	0.0369062	5.5	0.405569	2.93542	0.00554201	0.5	0.0424339	3	0.25437	2.42751	0.0173424	3.75	0.384529	16.25	1.09098	1.73617	0.0176651	12.25	1.09779	25.25	2.26045	1.02697	0.150863
GRMZM2G004172	3458	1381.25	27.7912	1496.75	30.8029	0.150403	0.200693	1218	28.3806	1293.25	30.8867	0.128219	0.268283	920.75	24.7084	1465.75	27.1291	0.120755	0.286266	1066.25	26.5097	932.75	25.122	-0.121023	0.439333
GRMZM2G004180	1608	164.25	7.11929	137	6.02551	-0.235584	0.459929	86.5	4.34591	73.25	3.76743	-0.204171	0.615336	34	2.08496	45.25	1.80437	-0.183133	0.721553	250.25	13.2389	217.25	12.862	-0.140881	0.668017
GRMZM2G004182	4623	110.75	1.68676	145.75	2.23821	0.415679	0.0122012	50	0.860034	90.25	1.59724	0.910871	3.96568e-05	32.25	0.653901	63	0.872401	0.43721	0.0624789	118.75	2.19849	105.75	2.04111	-0.0975395	0.710825
GRMZM2G004183	2139	1126.5	36.4965	1536.5	50.8978	0.470878	0.04639	1023	38.452	1144	43.638	0.188336	0.474682	670.75	29.012	1165	34.9117	0.262212	0.299909	683.75	27.1479	887.5	37.7089	0.440105	0.146652
GRMZM2G004188	3949	353.25	6.24465	323	5.81578	-0.105483	0.3474	184	3.7377	193.75	4.03515	0.110384	0.421185	152.25	3.63867	232.25	3.7565	0.0596075	0.669187	210.25	4.5767	189.75	4.27668	-0.0889453	0.622742
GRMZM2G004191	2296	4.5	0.145454	6.5	0.201511	0.494924	0.631727	2.75	0.0924553	3	0.107015	0.517581	0.624136	7.75	0.283273	16.75	0.47091	0.827515	0.202729	20.25	0.763254	18.5	0.706307	-0.128981	0.909214
AC183968.2_FG001	2299	19.5	0.586122	15.75	0.488713	-0.271991	0.678114	8.75	0.306214	4	0.145795	-1.44119	0.0230909	6.25	0.244432	5	0.139636	-0.660756	0.302623	4	0.153079	4.75	0.176681	0.171822	0.898641
GRMZM2G004211	2012	36	1.23443	26.25	0.923291	-0.448969	0.593144	2.75	0.104906	5.75	0.219886	0.246001	0.897139	5	0.242897	7	0.222911	-0.0285396	0.984115	933	40.0164	785.5	36.2368	-0.182249	0.422109
GRMZM2G004222	6389	194.25	2.11792	165	1.83442	-0.21534	0.381542	24.25	0.318294	37.25	0.468199	0.700286	0.115384	76.5	1.1328	98	0.976752	-0.183149	0.547047	60	0.807015	66.75	0.945374	0.212411	0.664597
GRMZM2G004259	4851	899.75	12.9561	849.25	12.4863	-0.0602537	0.690603	422	6.95759	415.25	7.05234	0.023629	0.913739	317	6.00392	509	6.7021	0.142266	0.332231	352.5	6.24999	309.5	5.64505	-0.130972	0.55295
GRMZM2G004278	2012	1.25	0.0421827	1.75	0.0618034	0.364505	0.86273	5	0.195375	4.5	0.184658	0.104454	0.953964	80.25	3.58662	136.25	4.29523	0.191034	0.664182	45	1.9258	58	2.46264	0.40474	0.585709
GRMZM2G004290	1546	191.5	8.69929	218.25	10.0306	0.182362	0.458862	117.5	6.13718	128.25	6.82515	0.163792	0.575787	72.75	4.30257	103.75	4.29869	-0.0341767	0.929729	101.75	5.63213	103.25	5.86241	0.0579415	0.920626
GRMZM2G004301	5646	1713.75	21.2002	1705	21.4597	0.0208146	0.927049	1037	14.7079	998.25	14.4745	-0.0205473	0.923816	326.75	5.40476	529.75	6.00161	0.149461	0.432999	386	5.848	341.75	5.47613	-0.104193	0.736527
GRMZM2G004305	6550	579	6.18206	686.5	7.45687	0.270513	0.0184699	735.5	8.96565	676	8.48299	-0.0788016	0.511887	609.25	8.76052	944.25	9.20663	0.0772345	0.478875	649	8.50206	612.25	8.27185	-0.0202664	0.933606
GRMZM2G004314	1148	114.5	7.01094	120.5	7.49124	0.108638	0.699313	148	10.2691	146.5	10.5783	0.0228645	0.939413	66.75	5.30162	110.25	6.13705	0.198544	0.407481	99.75	7.49251	91.25	7.3728	-0.060289	0.888279
GRMZM2G117164	1676	0.5	0.0210956	11.5	0.51594	2.69192	0.28961	0.5	0.0242552	17.5	0.925056	4.62531	0.0221431	79.25	4.48675	415.75	15.9894	1.73538	0.00365453	17.75	0.905853	172.75	8.47121	3.24832	0.00422752
GRMZM2G138382	4072	291.5	5.03184	293	5.12059	0.0204897	0.970295	261.25	5.09351	264	5.30094	0.0245999	0.952487	57.75	1.27349	273.5	4.29911	1.73114	1.80014e-05	11.5	0.239848	37.75	0.795704	1.66304	0.0229673
GRMZM2G004352	2864	5.25	0.127485	5.5	0.13774	0.149892	0.907275	7	0.194133	11.75	0.340078	0.590675	0.41144	11.75	0.371558	26.25	0.586197	0.758809	0.15752	18.25	0.547389	20.5	0.621247	0.16998	0.861951
GRMZM2G004356	4914	135.25	1.91197	79.25	1.1412	-0.819377	0.0834537	310.5	5.06753	290.25	4.8228	-0.0764003	0.842265	55.25	1.13971	56.5	0.738121	-0.49043	0.402573	1414	24.6062	974.25	18.2765	-0.455363	0.0160267
GRMZM2G004362	567	3	0.377924	4.75	0.592574	0.0668596	0.986739	5	0.73939	8	1.09398	0.588963	0.631969	2.25	0.373317	3	0.336323	-0.241565	0.875667	3.75	0.570169	9.5	1.70692	1.57875	0.196506
GRMZM2G029815	3077	77.25	1.77652	81.75	1.88797	0.102116	0.790527	45.75	1.18892	17.25	0.460973	-1.42908	0.000323125	11.25	0.328501	14.25	0.299395	-0.224985	0.680076	11.25	0.315164	10.5	0.295506	-0.0151247	0.989687
GRMZM2G169458	4147	4.25	0.0723554	2	0.0336534	-1.31152	0.120824	45.5	0.885241	17	0.341658	-1.42763	0.00146163	61.25	1.43458	89.5	1.38191	0.0207601	0.959116	42	0.874668	49.25	1.02184	0.258408	0.639828
GRMZM2G004382	3725	4399.75	82.6676	4313	82.4876	-0.00279626	0.996471	2213	48.0719	2066.75	45.7623	-0.0562677	0.729292	1944.5	48.6045	2828.5	48.5322	-0.00729679	0.9668	2520.5	58.4	2436.75	60.19	0.0326782	0.895268
GRMZM2G004396	1591	170.5	7.38499	200	8.87861	0.237079	0.596757	447	22.5139	515	26.6053	0.215883	0.381243	1854.25	109.228	2502.25	101.004	-0.12131	0.436406	578.25	31.2063	606	33.9797	0.117379	0.72774
GRMZM2G004397	3423	1049.5	21.4616	984.25	20.4749	-0.0681613	0.570875	2035	47.7602	1765.75	42.6065	-0.170636	0.0341413	1498.25	41.5463	2243.75	42.0047	0.0238243	0.807758	1895.75	47.8953	1703.75	45.0854	-0.0939381	0.378906
GRMZM2G004412	9066	3027	23.3398	3017.75	23.7022	0.0192967	0.92428	2102.75	18.4027	1851.25	16.8291	-0.129994	0.303346	332	3.39523	473.5	3.33098	-0.0428725	0.855271	305.25	2.88951	313.5	3.03431	0.0842465	0.821378
GRMZM2G004414	5509	85.5	1.07837	124	1.59203	0.549038	0.0352982	78.25	1.12658	94.25	1.38687	0.313547	0.265734	71.75	1.21106	132.25	1.52976	0.326866	0.193911	101.75	1.5772	123.5	1.98505	0.348411	0.231206
GRMZM2G046262	1165	6.25	0.366082	11.25	0.672568	0.739566	0.480165	2	0.14837	0.5	0.0358194	-1.21734	0.374675	14.5	1.14932	69.5	3.82972	1.72975	0.00417609	0.75	0.0555084	0.75	0.0585102	0.0807159	0.979542
GRMZM2G004435	3252	361.5	7.72102	488.75	10.6736	0.452964	0.00664674	706.25	17.2158	698.5	17.6861	0.0380812	0.832297	479.5	14.0286	739.75	14.5714	0.0793642	0.597303	355.5	9.42838	414.5	11.2585	0.275042	0.152294
GRMZM2G004445	4037	144.75	2.49427	193.25	3.40223	0.445678	0.0501544	195.75	3.83592	223	4.54557	0.239096	0.244976	17.25	0.418432	40.75	0.642999	0.698704	0.11077	291.75	6.1527	348.25	7.60643	0.332746	0.0739331
GRMZM2G004455	6047	801.5	9.22708	729.25	8.58925	-0.112891	0.469215	732.5	9.7153	715.5	9.71759	0.00472652	0.984364	1200.25	18.5217	1617.5	17.1006	-0.111653	0.315017	993.75	14.1581	862.5	12.5177	-0.161487	0.28865
GRMZM2G004459	8575	2109.75	17.2329	1941.75	16.1397	-0.100386	0.272576	1110	10.4009	1068.5	10.2362	-0.0186345	0.89495	975.25	10.4877	1511.5	11.2623	0.101577	0.266676	1190.5	11.9819	1088	11.3325	-0.0734752	0.582674
GRMZM2G004466	1296	1.25	0.0653635	1	0.0549739	-0.150679	0.948768	0.75	0.0454145	1	0.0607927	0.455026	0.761417	1.75	0.130855	2.25	0.11337	-0.409418	0.730522	88.75	5.75657	134	9.27804	0.717447	0.0412178
GRMZM2G004468	25160	849.75	2.36471	830.5	2.34627	-0.00808025	0.969431	902.5	2.8868	883.5	2.89571	0.00245818	0.987436	803	3.01013	1083.25	2.75732	-0.123945	0.1325	982	3.35524	810.75	2.86323	-0.223008	0.0177009
GRMZM2G004475	11389	339.75	2.08516	352	2.19653	0.0813938	0.599064	173.25	1.21266	179.25	1.29342	0.085261	0.661281	223.75	1.84932	355.5	1.99871	0.108648	0.420905	227.5	1.71097	230.5	1.82237	0.075624	0.744142
GRMZM2G004480	2234	173	5.3591	262.75	8.32494	0.622605	0.0380393	460	16.5103	494	18.0881	0.124726	0.599423	307.75	13.0171	458.5	13.1678	0.00823384	0.979452	698.5	26.6277	643.25	26.3532	-0.0448674	0.900659
GRMZM2G004483	2891	2.5	0.0593455	4.75	0.115206	0.912027	0.335274	14.75	0.407306	18.5	0.538735	0.25598	0.721374	8	0.264354	22.25	0.491551	0.938477	0.106367	10.75	0.320602	10.25	0.300887	-0.103332	0.941837
GRMZM2G151992	2311	7.75	0.226997	99	3.04435	3.74064	0.00629463	592	20.9589	1079.75	38.7631	0.938229	0.00204518	1054.75	44.1592	1180	32.9058	-0.440351	0.0959887	59.25	2.28745	107.25	3.8745	0.776019	0.479991
GRMZM2G368663	2007	24.5	0.830855	16.75	0.594273	-0.612221	0.516712	393.75	15.7177	143	5.8881	-1.42726	8.05623e-06	3	0.148551	1.5	0.0468345	-1.60974	0.209382	2.25	0.0921557	2.5	0.102896	0.180761	0.947861
GRMZM2G004519	926	2.5	0.180817	3	0.232415	0.100012	0.968067	4.25	0.350971	3.75	0.330062	0.0770393	0.964562	9.25	0.931318	13	0.900351	-0.0182173	0.986451	1	0.0978822	3.25	0.287414	1.62882	0.227799
GRMZM2G004521	4920	11.75	0.168067	12.5	0.180063	0.0967643	0.930811	22.5	0.36083	22.75	0.376947	0.116329	0.86807	1.75	0.0323884	5.25	0.068181	1.18086	0.131119	10.25	0.17883	5.25	0.103409	-1.0522	0.189896
GRMZM2G004523	2902	1.5	0.0353888	3.25	0.0788436	1.16639	0.517545	2	0.0562581	1.25	0.0347962	-0.603542	0.756842	58.5	1.82223	87.25	1.90011	-0.00508101	0.994988	4.5	0.135978	4.25	0.119144	0.207668	0.941691
GRMZM2G091742	2677	0.5	0.0132074	0.5	0.0133242	-0.0108244	0.998876	0.5	0.0151855	1.25	0.03597	0.729382	0.543422	7	0.231774	30.25	0.727157	1.72895	0.00430504	4.25	0.135361	3	0.091514	-0.789907	0.49223
GRMZM2G105348	1536	12.75	0.587142	448	20.8413	5.02879	0.000411953	26.75	1.3578	268.25	14.7602	3.34886	0.00222986	323.5	20.1364	1512.25	63.254	1.72779	0.000144328	499.25	28.0029	1136	65.3768	1.2387	0.0029843
GRMZM2G004534	4908	1665.5	23.8242	1743.25	25.2655	0.0938242	0.38465	1922.25	31.4942	1764	29.7322	-0.0851757	0.386716	1030	19.6291	1458	19.0282	-0.0517187	0.634974	1297.5	22.8379	1206.5	22.5653	-0.0374043	0.831651
GRMZM2G004548	1750	122	4.86458	179.75	7.27164	0.569672	0.0900868	119	5.4047	165	7.69078	0.511913	0.117971	219.5	11.6077	380.25	13.8481	0.235203	0.32994	267.25	13.0498	430.5	21.2383	0.758733	0.00189061
GRMZM2G004572	5502	1006	12.8066	1136.25	14.6969	0.200188	0.265747	2566.5	37.5733	3187	48.0003	0.352154	0.00570875	1040.5	18.1326	1752.75	20.3817	0.208202	0.161757	2092.75	32.8501	2164.75	35.7908	0.112172	0.566625
GRMZM2G004582	7633	95.25	0.871336	81.5	0.759546	-0.226954	0.424746	148.5	1.56376	117.25	1.26125	-0.306434	0.134762	43.5	0.536641	65.25	0.547799	0.0390162	0.919011	75.75	0.85827	64.75	0.731751	-0.193949	0.619393
GRMZM2G353024	2214	21.25	0.666544	31	0.988247	0.576068	0.3474	10	0.375043	23.5	0.881622	1.33308	0.0279675	4.75	0.211337	21.25	0.608352	1.72555	0.012415	13.25	0.516781	30.25	1.15319	1.20431	0.0643462
GRMZM2G004590	3354	83	1.73964	141.75	3.00197	0.7874	0.0947531	241	5.8426	346.25	8.40031	0.529782	0.0684095	1153.25	31.7265	1699.75	32.447	0.0312501	0.884822	562.25	14.3258	590	15.4999	0.16907	0.596807
GRMZM2G004592	4967	268.5	3.75884	316	4.52733	0.25647	0.127724	235	3.75958	299.75	4.96296	0.404046	0.0127533	262.5	4.91121	442.75	5.70476	0.210949	0.144936	283.25	4.89327	311.75	5.48665	0.19995	0.308528
GRMZM2G004593	5477	81	1.02712	69.75	0.905248	-0.160176	0.701219	17.75	0.250341	11	0.162033	-0.648379	0.261922	20.5	0.349683	24.75	0.286991	-0.290355	0.56138	38.5	0.607575	38.5	0.620336	0.0385116	0.964505
GRMZM2G004619	2345	486	14.4654	477.75	14.4487	-0.00404633	0.995934	245.5	8.29734	272.75	9.4762	0.202998	0.297314	219.75	8.63016	379.25	10.3392	0.241664	0.163883	411	14.9557	440	16.8192	0.179348	0.341029
GRMZM2G144853	2379	151	4.37469	233.75	6.96104	0.674517	0.00282808	91.25	3.09222	148	5.09314	0.737663	0.00430179	16.5	0.646775	79	2.12712	1.7235	0.000184514	37.5	1.31171	66	2.49154	1.00317	0.0145881
GRMZM2G004653	5874	1.5	0.0174835	1	0.0123895	-0.333286	0.934693	1.5	0.0207618	3.5	0.0471179	0.760245	0.750135	315	4.91527	534.25	5.86055	0.132305	0.73359	0.75	0.0118352	2	0.0312106	1.24167	0.698357
GRMZM2G004663	10028	4.5	0.0318995	8.5	0.060918	0.906112	0.230784	2.75	0.0210482	4.75	0.0397298	1.32765	0.093617	6.5	0.0588778	15	0.0958387	0.785726	0.194936	6.25	0.0535447	5	0.0492014	-0.225752	0.860163
GRMZM2G004679	1107	56	3.47309	57.5	3.67855	0.0608228	0.940232	1.75	0.131127	3.25	0.237179	1.09598	0.30958	1.75	0.148328	2.25	0.131905	-0.292265	0.816003	5.5	0.426819	5.5	0.402026	-0.327575	0.832839
GRMZM2G013214	1503	10	0.462964	36.75	1.72851	1.76858	0.0143656	8.75	0.466204	18	0.984009	1.10035	0.150797	9	0.557755	42.75	1.8241	1.72249	0.00931175	24	1.32874	28.75	1.59725	0.237796	0.834651
GRMZM2G004690	3525	19.5	0.381323	12.25	0.245936	-0.679357	0.409141	2	0.0497663	1.25	0.0292192	-0.22926	0.900273	3.25	0.0686156	7.5	0.13683	1.63637	0.0898429	2.75	0.0640975	1.5	0.0360865	-0.627089	0.725249
GRMZM2G447785	1411	0.75	0.0364994	2.75	0.137073	2.03587	0.182679	6.75	0.377318	19.25	1.13521	1.549	0.0913941	31.5	1.91795	145	6.6016	1.71937	0.00204749	124.25	7.47099	152	10.1433	0.313506	0.557512
GRMZM2G004696	3355	497.5	10.3437	649.25	13.73	0.405543	0.0325417	847	20.2131	1254	30.7931	0.589735	0.000166418	2091.5	58.8789	2995	57.228	-0.0399245	0.783501	1435.25	36.7523	1354	36.4761	-0.0186082	0.951833
GRMZM2G004699	2283	626	18.9415	1219.25	37.8074	0.987074	0.00131748	2010.25	70.8705	1678.5	60.5534	-0.224278	0.380104	46.75	2.16499	60.5	1.70326	0.399283	0.701445	26.5	1.05132	29.75	1.201	0.462296	0.810173
GRMZM2G004703	2648	1663.5	44.004	1628.5	43.7631	-0.00215671	0.997452	2230.25	67.7925	2056.5	64.3538	-0.0758322	0.510061	814.5	29.1556	1204.75	29.1216	0.0043872	0.980055	966	31.7083	903.75	31.4252	-0.0273491	0.914669
GRMZM2G004709	3215	574	12.4335	562	12.4303	-0.00606115	0.986786	571.25	14.2951	639.5	16.328	0.199265	0.0496196	763.75	21.8229	1182.75	23.5389	0.103285	0.24929	1051.25	28.1449	934.75	26.1426	-0.104701	0.355578
GRMZM2G004715	2578	17.5	0.468904	18.25	0.503831	0.0377626	0.983797	2.5	0.0807817	1.75	0.0538089	-0.535059	0.643609	4.75	0.157297	9.25	0.227536	0.524024	0.514107	2.75	0.0970082	2.5	0.0806824	0.107165	0.958434
GRMZM2G004736	7697	1626.75	14.7369	1358.5	12.5779	-0.236489	0.00914566	769.5	8.0052	617	6.60467	-0.279912	0.00745682	527.75	6.3802	676.25	5.61068	-0.18573	0.0838723	555.5	6.23342	464	5.27414	-0.213071	0.120195
GRMZM2G004741	5889	846.25	10.0257	863.75	10.4428	0.0494462	0.794013	318.75	4.3315	358.75	4.97942	0.187822	0.313693	729.75	11.6594	1157.25	12.561	0.117798	0.345486	591.5	8.60766	627.5	9.33733	0.133322	0.486934
GRMZM2G099088	2598	246.5	6.57817	258.5	7.07129	0.0879402	0.851004	494	15.192	475	15.0052	-0.0229839	0.952453	7.75	0.303165	30.75	0.76016	1.7129	0.0443725	4.75	0.161235	22	0.675689	1.35191	0.303156
GRMZM2G004768	7621	532	4.85219	529.75	4.94695	0.022774	0.888643	485.25	5.12384	540	5.84555	0.188795	0.0484717	401.25	4.92212	615.5	5.17357	0.0687171	0.508272	358.75	4.06984	355.25	4.16512	0.0393741	0.846118
GRMZM2G112247	1614	365	15.7932	342.5	15.0195	-0.0957032	0.828417	52.25	2.56059	61.5	3.08167	0.291037	0.716312	25	1.41258	78.5	3.10819	1.71194	0.0239519	7.75	0.401469	10	0.579621	0.417387	0.83615
GRMZM2G004795	2390	3.5	0.101323	4.75	0.139494	0.626027	0.669781	1.75	0.0605664	2	0.067314	-0.0989079	0.966115	42.5	1.53659	95	2.52609	0.65593	0.175904	15.5	0.552455	27.75	0.962878	0.7344	0.460069
GRMZM2G004824	6524	30.5	0.325837	26	0.284842	-0.140681	0.793787	18.25	0.22458	17.75	0.22408	-0.0324434	0.966184	24	0.354849	31	0.304289	-0.182248	0.639982	17.5	0.232183	17.5	0.245764	0.0680335	0.940622
GRMZM2G004828	1801	53	2.03013	47	1.84864	-0.144959	0.858301	2.5	0.105153	10.75	0.448738	1.47572	0.190752	8.25	0.433916	12.5	0.441306	0.0235593	0.984146	1307	62.7507	1102.75	56.2997	-0.174595	0.351099
GRMZM2G004835	3624	237.25	4.52984	303.5	5.93841	0.385346	0.184073	1436.25	32.0179	1349.25	30.6987	-0.0512582	0.797949	1573	40.9474	2191.25	38.7462	-0.074113	0.630589	2222.5	52.8555	1965.75	49.4696	-0.105775	0.596547
GRMZM2G004847	12692	436	2.39506	424.25	2.38124	-0.0141925	0.954108	438	2.75275	420.5	2.7256	-0.0222916	0.90109	297.5	2.17061	492.5	2.48357	0.187657	0.121853	314.25	2.13174	283.25	1.96844	-0.0918052	0.659758
GRMZM2G004856	2564	2	0.0525382	1	0.0278584	-0.586594	0.70967	1	0.0300557	0.5	0.0162752	-0.517375	0.725717	8.75	0.300156	9.75	0.240576	-0.305844	0.717403	2	0.0654292	2	0.0653084	0.36491	0.851876
GRMZM2G004858	4037	121	2.10097	136.25	2.39982	0.171531	0.852569	35	0.694183	50.25	1.00985	0.571443	0.594276	596	13.9127	672.75	10.6163	-0.301013	0.320338	105.25	2.26059	131.75	2.69166	0.169974	0.893252
GRMZM2G004878	1370	318.75	16.055	346.75	18.0145	0.15722	0.532055	194	11.3261	166.25	10.0047	-0.158503	0.61169	72.5	5.16584	132.5	6.1933	0.322024	0.349504	101.5	6.28419	127.25	8.29029	0.375562	0.361319
GRMZM2G004880	3504	448.25	8.91435	471.75	9.57976	0.0921195	0.679887	349.5	7.97306	415	9.63723	0.279744	0.115384	510.25	13.5815	810.5	14.7702	0.141847	0.335898	689.5	16.9239	650.5	16.2474	-0.0323012	0.913194
GRMZM2G004888	6616	637.25	6.73012	592.25	6.37567	-0.0888656	0.711613	213.75	2.59705	217.25	2.68203	0.0604588	0.873152	344.5	4.7055	581.5	5.61375	0.236366	0.225249	537	6.98551	523	6.7984	-0.0149183	0.971496
GRMZM2G004898	875	9.25	0.722885	9.25	0.736659	-0.172826	0.88883	6	0.551745	4	0.370832	-0.449317	0.650677	3.5	0.403073	4	0.291803	0.0440493	0.972068	10.5	1.03183	14	1.39271	0.456124	0.648361
GRMZM2G004908	3374	443.75	9.22789	452.25	9.50141	0.0513435	0.847509	261.5	6.16635	249.25	6.06942	-0.0363381	0.913085	265.25	7.41198	361.75	6.85233	-0.115613	0.58529	238.5	6.03602	239.5	6.31392	0.0750391	0.854271
GRMZM2G057590	1565	45.5	2.02867	43.25	1.96537	-0.0445445	0.958562	19.5	0.992888	15.75	0.817763	-0.258772	0.707167	6	0.308493	16	0.648887	1.70722	0.0129566	13	0.700191	13.75	0.761548	0.176651	0.878784
GRMZM2G004924	5151	893.5	12.1396	608.25	8.41628	-0.53321	0.00031735	51	0.789395	45.75	0.727682	-0.146003	0.787573	15.25	0.266129	27.25	0.340957	0.21988	0.736885	89.25	1.47635	87.25	1.46964	0.00341041	0.996684
GRMZM2G004927	1549	19.75	0.875826	14.5	0.665595	-0.361271	0.605028	9.75	0.496407	8.25	0.446214	-0.138733	0.880201	4	0.266427	2.75	0.114868	-0.992567	0.207004	1	0.0545743	1.25	0.069223	0.305984	0.865324
GRMZM2G105844	1952	285.5	10.1994	366	13.2671	0.366723	0.247371	41.25	1.67603	85.75	3.5791	1.13456	0.0527344	14	0.612048	77.25	2.50796	1.7069	0.0295889	92.5	4.02729	171	7.71942	0.971444	0.0447824
GRMZM2G004946	5166	1.5	0.0194689	1.25	0.0168876	0.214699	0.913082	0.5	0.00786908	0.75	0.0115983	0.438443	0.762036	1.5	0.0259317	2	0.0246707	-0.413209	0.729509	21.75	0.355662	18.75	0.308935	-0.198115	0.850989
GRMZM2G046382	1054	11.75	0.772613	34.75	2.33796	1.61529	0.00143025	10.75	0.79653	35.75	2.79579	1.83594	0.000222716	20.75	1.66162	83.5	5.06775	1.69699	7.77781e-05	51.5	4.18385	76.75	6.41851	0.621438	0.0786865
GRMZM2G004955	1770	112.5	4.38581	110	4.40423	-0.00799219	0.996086	2.25	0.107543	1.25	0.0555598	-1.26499	0.249413	0.5	0.0278293	1.75	0.0630409	0.953408	0.3904	0.75	0.0392769	2	0.0945195	0.578271	0.751212
AC186231.4_FG002	840	1.25	0.111779	0.5	0.0424629	-0.929196	0.597601	0.5	0.0483948	1.5	0.142642	1.12806	0.447838	10	1.17316	50	3.84217	1.69269	0.0120574	321	33.7213	936.75	100.463	1.62286	4.57059e-09
GRMZM2G004988	17572	1060.25	4.2135	841	3.40766	-0.311749	0.00790072	106	0.482983	85.75	0.398861	-0.265018	0.377596	137.5	0.726764	194.25	0.704729	-0.0401334	0.88664	172.25	0.849087	156	0.796852	-0.0736453	0.855738
GRMZM2G004990	4393	1034.75	16.4533	1338	21.6487	0.397064	0.00698819	1202.5	21.8483	1316.25	24.6266	0.163791	0.255196	1568	34.1461	2346	34.252	0.00948719	0.955266	1325	25.9872	1407	29.0102	0.145632	0.414168
GRMZM2G004996	4353	108	1.73661	130.5	2.13179	0.279756	0.171983	224.25	4.13119	244.5	4.64406	0.165434	0.261673	360.25	7.68988	587	8.62961	0.159048	0.126186	373.75	7.44034	390.75	8.09414	0.127131	0.390909
GRMZM2G026523	5025	1	0.0144672	5.75	0.0816151	2.60167	0.284081	2.5	0.0414235	13.5	0.201874	1.48182	0.493198	139.25	2.53171	658.75	8.28996	1.68773	0.000921734	95.75	1.63662	467	8.06453	2.33627	0.000174425
GRMZM2G005000	3908	291.25	5.19752	378.75	6.87359	0.385529	0.101516	919	19.0164	1144.25	24.0799	0.343549	0.019144	125	3.14916	217	3.55902	0.327603	0.275816	213.5	4.68396	202.25	4.57015	-0.0337311	0.955033
GRMZM2G005013	4176	1031.25	17.2136	929.25	15.833	-0.128577	0.603952	368.75	7.10045	266.5	5.19275	-0.496606	0.0884242	337	7.52228	478	7.33872	-0.0363627	0.913918	423.75	8.63077	321.75	6.68228	-0.308588	0.378736
GRMZM2G048621	1066	5.25	0.349694	2.75	0.184271	-0.93313	0.387284	4.5	0.346386	9.5	0.735616	1.15273	0.176188	8	0.698736	25.5	1.52905	1.68528	0.0179028	33.5	2.6847	36.75	3.23979	0.180478	0.843463
GRMZM2G005036	4175	2300	38.5304	2183	37.2945	-0.0490724	0.733964	1716.75	33.1465	1504.5	29.7746	-0.151564	0.173307	718.75	16.3613	946.75	14.491	-0.165144	0.189543	1062.75	21.942	908	20.2009	-0.153536	0.317417
GRMZM2G123309	2610	131	3.48137	126	3.40728	-0.0544934	0.945151	83.5	2.52981	88.75	2.79022	0.167745	0.784565	17.75	0.670046	98	2.36385	1.6852	0.0105701	61.25	1.99169	112.25	3.68526	0.954691	0.0846434
GRMZM2G005052	1612	14.25	0.62311	25.25	1.10804	0.71171	0.262358	12.5	0.623906	18	0.8831	0.526862	0.434322	51.5	2.90721	65.25	2.59976	-0.189511	0.64606	17.75	0.93491	19.75	1.07929	0.256695	0.788608
GRMZM2G005061	5683	348.75	4.25125	294	3.67899	-0.21752	0.170072	51.75	0.726825	42.25	0.604492	-0.226381	0.549099	46	0.742284	94.75	1.0635	0.49769	0.0761186	97	1.46487	139.5	2.18285	0.604362	0.0146295
GRMZM2G005080	1269	1510.25	82.985	1490.5	83.3814	0.0112124	0.963088	1132	71.7001	1100.5	71.3465	5.97025e-05	0.999871	652.75	47.7462	1072.25	54.0716	0.168684	0.16917	749.75	50.6658	757.5	54.9521	0.0835155	0.666012
GRMZM2G005082	18996	926.25	3.3931	774.5	2.89512	-0.225659	0.159313	321.75	1.36638	334.5	1.44954	0.061158	0.830962	34.5	0.173161	39.75	0.134177	-0.365541	0.499163	136	0.61823	137.25	0.662226	0.110882	0.840998
GRMZM2G005103	4187	978.25	16.2888	961.75	16.3672	0.00410231	0.992669	915.5	17.53	893.75	17.66	0.00455118	0.980612	258	5.96479	368	5.60571	-0.0331207	0.858065	494.5	10.1798	457	9.8158	-0.051052	0.814055
GRMZM2G005107	3716	563.5	10.56	568	10.8721	0.0394906	0.808061	565	12.1051	519	11.5124	-0.0757839	0.540172	469.25	11.786	705.75	12.1545	0.04254	0.726601	513.25	11.9279	544.25	13.2204	0.149238	0.263211
GRMZM2G005126	7475	1857.25	17.3304	1678.25	15.9871	-0.120319	0.190813	1166.75	12.4898	1048.5	11.5078	-0.118672	0.221415	1065.25	13.5106	1537.5	13.1498	-0.0281307	0.792763	1023	11.7489	1053.5	12.4173	0.0910716	0.488119
GRMZM2G329962	3048	0.75	0.0169492	2.25	0.0531272	1.42473	0.170681	0.75	0.0193101	1.5	0.0393107	0.77886	0.485528	1.5	0.0438627	6.5	0.137229	1.68443	0.0330486	1.5	0.0429512	3	0.0981953	1.28024	0.225862
GRMZM2G005146	1946	7.5	0.259856	9	0.332163	0.425725	0.631386	36.5	1.51054	33	1.38963	-0.126791	0.826786	3	0.165565	4	0.130467	0.00266603	0.998245	24.25	1.06012	21.25	1.00574	-0.064415	0.952541
GRMZM2G005155	2952	223	5.28354	298.5	7.206	0.443022	0.220978	222.25	5.9808	265.5	7.35028	0.270875	0.471636	352	10.9295	702	15.2688	0.468577	0.0617192	372	10.8869	460.25	13.6594	0.337032	0.318723
GRMZM2G005163	11526	317.75	1.91871	266.25	1.6438	-0.23104	0.148009	217.5	1.51642	176.5	1.25592	-0.266251	0.136905	162.25	1.27265	261.75	1.45183	0.179226	0.310619	219.5	1.62974	204.5	1.58881	-0.0318301	0.931838
GRMZM2G016707	971	10	0.728885	18	1.31568	0.882329	0.0930722	4	0.330143	21.5	1.83143	2.50844	2.35381e-05	18.25	1.81337	83.5	5.50733	1.68311	2.98677e-05	14.25	1.25585	30.25	2.56553	0.964701	0.0546936
GRMZM2G005187	1327	65.25	3.37577	98.5	5.27976	0.604287	0.0349048	60.25	3.6567	76.25	4.65525	0.361904	0.228255	50	3.40911	79.25	3.81197	0.146655	0.660285	42.5	2.74918	63	4.22696	0.658232	0.0711974
GRMZM2G400533	7111	12.5	0.123156	13.75	0.138033	0.0825961	0.981996	2.5	0.027207	2.25	0.0248151	-0.24567	0.931734	34	0.44706	181.25	1.6379	1.68311	0.0145782	4	0.0484567	9	0.116353	0.408654	0.888186
GRMZM2G005199	43721	708.5	1.13093	575.75	0.939789	-0.280438	0.0253119	248.25	0.454138	198.25	0.370899	-0.287652	0.12348	107	0.228113	152	0.22149	-0.0418872	0.888004	183.75	0.363055	166.5	0.328423	-0.109474	0.74482
GRMZM2G005205	6991	314.25	3.125	341.75	3.48037	0.147229	0.367602	252.5	2.87888	274.75	3.23283	0.16673	0.31055	141	1.86047	256	2.33383	0.310182	0.076198	301	3.688	272.75	3.48434	-0.0743398	0.762481
GRMZM2G005209	3299	1752.5	37.1156	1569	33.8775	-0.135614	0.232172	937.5	22.9624	853	21.3678	-0.0957001	0.468421	459.25	12.9523	644.75	12.4836	-0.0633176	0.686243	676.25	17.7393	594	16.2605	-0.123141	0.499416
GRMZM2G005229	3022	36.75	0.839413	34.75	0.818468	-0.0447204	0.97237	4.5	0.121167	8.25	0.21523	0.760214	0.418778	48.25	1.40691	96.25	2.02648	0.601391	0.142488	43.5	1.21082	53.75	1.48306	0.297587	0.682849
GRMZM2G005233	5120	1.75	0.024081	1.5	0.020864	-0.386267	0.871942	1	0.0149924	3.5	0.0545661	1.3926	0.369419	179.5	3.18139	332.75	4.1322	0.309153	0.312794	62.75	1.04884	59.75	0.993805	-0.0196752	0.987268
GRMZM2G114033	3045	2.75	0.0600395	5.25	0.120424	1.17391	0.237052	9.25	0.240103	24.5	0.665176	1.42328	0.0220889	2.25	0.0660638	8.75	0.183701	1.68191	0.0425217	2	0.0550937	2.5	0.0676259	0.702797	0.644246
GRMZM2G703641	732	6.25	0.605855	19.5	1.93512	1.46638	0.104356	7.25	0.801195	21.75	2.61145	1.06756	0.228142	4.5	0.550403	21.75	1.8953	1.68154	0.0481182	9	1.07004	16	1.82513	0.710631	0.547456
GRMZM2G005253	2660	2	0.0530532	3.75	0.10044	1.36852	0.0636121	0.5	0.0152826	0.5	0.0156878	-0.00976718	0.994829	0.5	0.018518	0.75	0.0181714	-0.218652	0.829364	47	1.50302	31	1.00859	-0.575446	0.156847
GRMZM2G005256	8693	2527.5	20.3524	1888.5	15.5184	-0.399601	0.0153447	412.75	3.82009	364.25	3.42336	-0.141923	0.651026	603.5	6.57198	671.25	4.91579	-0.398554	0.0550529	606.25	5.99303	575.5	5.77043	-0.0350103	0.943851
GRMZM2G486024	790	25	2.19124	17.75	1.60031	-0.403057	0.516585	3.5	0.353116	4.25	0.435521	0.332243	0.729834	2.25	0.250797	8.5	0.686252	1.67973	0.0219737	9.75	1.03945	6	0.654875	-0.592612	0.520019
GRMZM2G005278	1959	142.25	5.04507	147	5.33804	0.0683133	0.835803	32.25	1.29414	35.25	1.44119	0.182468	0.706807	54.75	2.57153	110.25	3.58859	0.466344	0.0828853	79.25	3.47483	84.75	3.77134	0.140614	0.748161
GRMZM2G005281	23865	413.25	1.20915	361	1.07682	-0.173829	0.180207	183.75	0.613542	181	0.622298	0.0248464	0.924458	205	0.797516	298.25	0.798241	0.00446222	0.982946	342.25	1.23832	293.75	1.10596	-0.160019	0.32809
GRMZM2G005284	2426	4	0.110781	10.5	0.306235	1.61813	0.0705503	18.75	0.606469	20.25	0.684306	0.179031	0.834364	4.25	0.188737	10.25	0.269225	1.42709	0.0888293	2.75	0.09565	5.5	0.182959	0.752667	0.58489
GRMZM2G011078	3731	18.25	0.335312	18	0.340538	-0.0341395	0.992085	232.25	5.00222	87.5	1.94082	-1.41396	0.000111587	455.25	11.3795	545.75	9.35386	-0.286639	0.137812	219.5	5.00476	214	5.0232	0.043921	0.944825
GRMZM2G005293	3884	156.25	2.78825	198.25	3.61092	0.368079	0.336586	27.75	0.565349	45.25	0.944899	0.765101	0.253668	65.5	1.50359	137.5	2.24055	0.440201	0.334036	70.25	1.51331	73.25	1.66972	0.216157	0.793408
GRMZM2G141607	3304	18.5	0.389504	25.5	0.54701	0.516777	0.520948	5	0.124839	9.75	0.255765	0.891244	0.349801	18.25	0.524093	91.75	1.78595	1.67951	0.00206698	4	0.103778	41.5	1.08436	3.25975	0.000241369
GRMZM2G005301	1502	1	0.0456502	0.5	0.0237475	-0.748751	0.562848	5	0.268028	5	0.272048	-0.22909	0.821774	26.5	1.66642	43.25	1.84116	0.209706	0.666891	14.25	0.815283	16	1.05684	0.197677	0.84563
GRMZM2G131489	11790	25.25	0.149625	29.5	0.178948	0.232219	0.795139	1.75	0.0126586	15.25	0.104375	3.36719	0.000599529	29.75	0.235661	125.75	0.68607	1.67779	0.000582015	41.75	0.300051	71.75	0.506929	0.7633	0.170773
GRMZM5G864784	2065	42.25	1.41974	84.75	2.91359	1.04718	0.00064354	44.5	1.72669	40.5	1.59506	-0.120149	0.773615	6.5	0.271536	26	0.807395	1.67707	0.000860781	43	1.78996	40.5	1.74894	-0.0262533	0.971619
GRMZM2G005310	9516	2092.5	15.3881	1665.5	12.4732	-0.302145	0.0967411	533.25	4.49072	377.5	3.24184	-0.482386	0.0636346	195.5	1.8811	315.75	2.11653	0.177717	0.631694	395.75	3.56657	369.75	3.4045	-0.0454693	0.940876
GRMZM2G005339	1891	509.5	18.7796	491.75	18.5507	-0.0220666	0.908204	503	21.3328	450.25	19.6209	-0.12181	0.293841	155	7.68745	212.75	7.18994	-0.0990688	0.577298	335.5	15.3872	289.25	13.7234	-0.146567	0.390099
AC200099.4_FG006	1098	0.5	0.0322005	0.5	0.0324852	0.0237365	0.997115	0.5	0.0370234	0.5	0.0380051	0.0241415	0.991023	2.75	0.206195	8	0.4677	1.67424	0.0410123	5.25	0.397625	8.75	0.703735	1.46873	0.101455
GRMZM2G005347	4200	328.5	5.45186	278	4.71358	-0.236015	0.523576	82.25	1.61442	141.25	2.67032	0.67991	0.175091	2511.25	55.713	3086.5	46.9847	-0.240492	0.106052	2264.5	46.2119	1746.25	36.5609	-0.331587	0.0777369
GRMZM2G005350	5257	1367.5	18.115	1310	17.7338	-0.039575	0.76667	1126.5	17.1711	1340	20.9094	0.283585	0.00207461	1166.5	20.8659	1796.5	21.8749	0.0744461	0.416533	1193.5	19.5469	1193.75	20.0195	0.0419168	0.789877
AC206201.3_FG004	1389	17.25	0.897006	18.25	0.935868	0.109268	0.911648	16.75	0.939889	12	0.698982	-0.465903	0.486709	5.75	0.381502	20.75	0.953708	1.67087	0.00931175	3.25	0.196763	4.5	0.263625	0.224726	0.891017
GRMZM2G005374	4690	208.5	3.0917	208.25	3.16179	0.0215773	0.97004	130	2.22224	200.5	3.49271	0.651472	0.0123128	149.5	2.94564	286.5	3.91304	0.421547	0.069851	416.25	7.58169	424.75	7.77383	0.0587698	0.856349
GRMZM2G029912	6581	137	1.44269	303.75	3.27842	1.19337	0.0011073	213.5	2.57874	349	4.34508	0.754109	0.00993626	54.75	0.801487	259.75	2.54536	1.66895	0.000384991	39	0.521928	145.5	1.87658	1.91976	0.00107213
GRMZM2G005433	1452	115.75	5.4984	167.25	8.16039	0.55954	0.0412217	325	17.9601	232	13.0738	-0.43601	0.02303	75.5	4.80031	116.25	5.10283	0.0498714	0.901156	52	3.04025	61	3.78702	0.346373	0.509496
GRMZM2G005435	7311	496	4.7326	466.75	4.54279	-0.0616786	0.755626	892.75	9.78931	954.75	10.7613	0.129762	0.258473	215.5	2.76153	349.25	3.05635	0.138487	0.439576	472.75	5.5691	436	5.33291	-0.0479791	0.850917
GRMZM2G005444	12879	965	5.23247	895.25	4.94268	-0.0826619	0.431154	1043.75	6.50142	972.25	6.1975	-0.0685644	0.47565	1431.5	10.4179	1905.75	9.47542	-0.135321	0.0669231	962.5	6.41033	894.25	6.23829	-0.0450379	0.756233
GRMZM2G005452	6303	360	4.00437	335	3.77611	-0.0907655	0.782493	691	8.65944	427.75	5.58726	-0.615722	0.00100986	426.75	6.38133	586.5	5.93161	-0.0961852	0.643877	105.5	1.46467	126.25	1.7263	0.298128	0.555179
GRMZM2G005454	1442	384.75	18.4711	404	19.7683	0.0615625	0.876672	46.25	2.66816	34.75	1.91459	-0.512743	0.480981	4.75	0.289907	9.5	0.424776	0.600194	0.599951	12.25	0.743706	14.75	0.903627	0.396021	0.792516
GRMZM2G005456	15860	1595.75	7.07824	1368.5	6.14821	-0.196024	0.213417	688	3.42447	633.5	3.29395	-0.0697968	0.76126	737.25	4.36082	937	3.77472	-0.202686	0.213981	842.5	4.56882	776.25	4.35638	-0.0632123	0.831651
GRMZM2G005459	6424	1750	19.0391	1676.25	18.5952	-0.0380351	0.760841	2625	32.7727	2124	27.27	-0.268059	0.000827962	306	4.57124	397.75	3.95555	-0.167774	0.219124	284.25	3.81742	220.75	3.07189	-0.309579	0.0909346
GRMZM2G005461	929	29.75	2.22419	31	2.37934	0.148065	0.859922	32.25	2.75381	27.75	2.43689	-0.125483	0.867467	2.5	0.262869	4	0.276417	0.406626	0.708738	1.75	0.16038	1.25	0.13619	-0.0951003	0.970596
GRMZM2G005483	3670	1063	20.1243	1001	19.3729	-0.0807918	0.73419	3134	68.7908	2848.5	64.0842	-0.107003	0.463226	487	12.5548	709	12.3537	-0.000575169	0.998499	456.75	10.7507	439.75	10.6049	-0.00735698	0.988523
GRMZM2G005486	2192	646.5	20.5108	563.5	18.2737	-0.170353	0.289687	273.25	9.95388	197.5	7.39624	-0.435535	0.0374163	48	1.98732	84.5	2.449	0.337782	0.375379	129	5.05538	93	3.71811	-0.426243	0.229464
GRMZM2G062885	4044	8.5	0.147916	5	0.0868235	-0.844728	0.37104	2.75	0.052368	1.75	0.0386005	-1.3811	0.209736	4.25	0.0919511	18.25	0.287966	1.66175	0.0237703	2	0.045393	2	0.0416284	0.188494	0.935225
GRMZM2G098867	1812	7.75	0.308187	8.5	0.335134	0.194294	0.86355	1.25	0.0551112	3.5	0.15862	1.84049	0.0492802	3.25	0.164415	10.75	0.38156	1.66004	0.0290656	7.75	0.391377	9.25	0.478295	0.44464	0.673251
GRMZM2G005522	2103	123.25	4.08663	148.5	4.98425	0.282989	0.423281	139.75	5.31354	132.5	5.16497	-0.0464131	0.920578	93.75	4.11931	155.5	4.72649	0.198165	0.554543	162.25	6.48236	186.75	7.87668	0.324427	0.343339
GRMZM2G005526	4425	556.25	8.75946	470.75	7.58988	-0.222445	0.152502	218	3.939	212.25	3.9424	0.0027125	0.993995	165.75	3.38934	294.25	4.23494	0.304404	0.137528	295.5	5.76325	253.25	5.0415	-0.173952	0.504161
GRMZM2G005540	835	0.75	0.0616774	1	0.0860434	0.223825	0.908738	4.75	0.441656	8	0.80598	0.910391	0.260221	5.5	0.601631	6.25	0.478962	-0.205476	0.825666	108	11.0577	58.5	6.30881	-0.787891	0.0334397
GRMZM2G302245	5880	50.5	0.595011	74.75	0.917617	0.535519	0.215285	12.5	0.169749	61	0.86043	2.27907	7.19589e-05	6	0.0860719	23.75	0.259874	1.65889	0.0151888	18.25	0.275398	33	0.474485	0.85343	0.199396
GRMZM2G005557	766	72.75	6.54401	75.25	6.97313	0.079835	0.888623	234.75	24.8058	188.5	20.1759	-0.273845	0.213288	56.25	6.7935	72.5	6.04319	-0.176375	0.647223	20.75	2.30928	22	2.38008	0.0315853	0.980483
GRMZM2G005562	6444	2169	23.5391	2321.75	25.6407	0.117406	0.427459	3231.25	39.8172	2914.75	37.0191	-0.0976595	0.44814	1980.5	28.6526	3212.25	31.9169	0.15515	0.192617	3280.5	43.8101	3411	47.1197	0.11461	0.45861
GRMZM2G005583	7038	723.5	7.17044	715.5	7.2397	0.0116677	0.973417	1233.5	13.9624	1122	13.1186	-0.0946175	0.480981	1130	15.1682	1544.25	14.0379	-0.109123	0.356849	994.5	12.2367	813.75	10.7307	-0.22453	0.131103
GRMZM2G005592	16626	1377.5	5.79322	1156	4.95881	-0.231604	0.0209062	827.75	4.00543	798.5	3.95165	-0.0167012	0.921915	893.5	5.02698	1251	4.80936	-0.0607902	0.571226	1148.5	5.95009	1050	5.55826	-0.0869379	0.535407
GRMZM2G005619	3324	402.25	8.43952	310.75	6.63693	-0.358358	0.168708	1.5	0.0381618	2	0.0502026	0.116705	0.963548	1.25	0.029887	6.75	0.132483	1.51553	0.242673	13.5	0.348306	17	0.440374	0.122499	0.946839
GRMZM2G005622	3276	1516	32.4276	1326.75	28.8242	-0.166509	0.0852405	1712	41.9705	1502.75	37.8234	-0.151385	0.0892162	504.25	14.1555	833	16.2987	0.180762	0.103117	754.25	19.7708	582.5	16.199	-0.305368	0.0124277
GRMZM5G893125	6080	27	0.310678	29	0.340107	0.0766154	0.925415	8.25	0.108122	11.5	0.157204	0.565902	0.383126	5.25	0.0745479	19.5	0.204829	1.65828	0.00564204	20.5	0.294811	21.5	0.296533	0.0198495	0.986126
GRMZM2G005633	1591	77.25	3.32951	182.5	8.03392	1.20634	0.422322	16	0.773756	78.75	3.95204	2.51049	0.25922	216.5	12.2336	908.25	35.6245	1.10154	0.152224	6.75	0.368969	111.75	5.63055	2.84162	0.469562
GRMZM2G032648	2330	48.75	1.44253	72.25	2.20456	0.579803	0.265833	38.25	1.28258	89.5	3.17846	1.23954	0.0102666	6.75	0.28948	28.5	0.782628	1.65587	0.0279431	41.5	1.52919	36.75	1.37951	-0.0816575	0.945347
GRMZM2G010884	1869	0.5	0.0189172	0.5	0.0190844	0.0162019	0.998077	0.5	0.0217505	0.5	0.0223272	0.0241804	0.991308	4	0.193848	15.25	0.526827	1.65441	0.0264934	1	0.0458995	2.75	0.121345	1.21483	0.378682
GRMZM2G005646	5591	475.25	5.92335	521.75	6.63774	0.164639	0.128121	399.75	5.74178	439.5	6.50536	0.177795	0.101591	222.5	3.74175	380.25	4.34602	0.226877	0.0657453	342.5	5.27146	308.25	4.96153	-0.0836199	0.644246
GRMZM2G005652	4965	461.5	6.44632	479	6.87806	0.0911375	0.73419	2221.25	36.2043	2326.5	38.7424	0.108742	0.418567	2202.5	41.3795	2754	35.5272	-0.221159	0.05652	729.75	12.6412	689.75	12.4316	-0.0254176	0.944462
GRMZM2G005659	10121	7.25	0.0489586	10.5	0.0732518	0.576981	0.370888	6.5	0.0512082	8.25	0.0661907	0.258488	0.723557	7.25	0.0633388	13.75	0.0871738	0.52161	0.335512	5.5	0.0463983	6.5	0.0551516	0.248522	0.809567
GRMZM2G005678	495	95.75	13.462	76.25	10.9263	-0.300638	0.371605	19.5	3.22222	15.25	2.49302	-0.354346	0.556493	6.25	1.19936	8	1.04708	-0.190998	0.807596	4.5	0.775254	6.5	1.33421	0.544851	0.593333
GRMZM2G005680	3857	566.75	10.2622	546.25	10.0783	-0.0293943	0.873797	337	6.97769	314.5	6.71456	-0.060421	0.730487	124.5	3.01195	210.75	3.48291	0.211905	0.261912	238.75	5.32619	215.75	4.89343	-0.090887	0.72836
GRMZM2G005710	2513	13.25	0.365211	15.5	0.43928	0.352681	0.524504	78.75	2.50452	87.5	2.88552	0.198182	0.442705	37.25	1.42203	55.75	1.42182	0.0702285	0.84737	46.75	1.61304	45.75	1.64996	0.0249248	0.970596
GRMZM2G316524	3684	1.75	0.0329675	1.5	0.028478	-0.463675	0.800524	1.75	0.0355798	2	0.0449504	0.426894	0.782535	9.75	0.228435	38.25	0.667076	1.6533	0.0151973	5.25	0.124977	3.25	0.0823143	-0.689496	0.633473
GRMZM2G142093	1261	0.5	0.0280382	1.5	0.0837903	1.37752	0.136722	0.75	0.0499975	3	0.198025	2.21894	0.00547525	12.5	0.943437	56	2.82508	1.65218	0.000238777	13.25	0.909844	61.75	4.22529	2.2994	3.77264e-06
GRMZM2G005737	4234	1036.25	17.09	1004.5	16.9134	-0.0186134	0.887474	839.75	15.9576	844.5	16.4467	0.0460171	0.639263	862.25	19.3558	1274.75	19.2689	0.00639858	0.952019	1014	20.6234	948	20.1277	-0.0342707	0.797203
GRMZM2G005753	8373	1142.75	9.5291	1087.5	9.25106	-0.0407699	0.683321	1140.25	10.9302	1027.5	10.1551	-0.109907	0.137591	509.5	5.7024	823.5	6.29167	0.138336	0.0930942	711	7.31826	620	6.68951	-0.129966	0.19409
GRMZM2G005771	6006	1274.5	14.8186	1341.25	15.8686	0.103554	0.342344	1216.75	16.2979	1172.25	16.1233	-0.0131165	0.933023	578.75	8.98116	951	10.1185	0.162438	0.131798	840.25	12.023	870	13.2898	0.120562	0.374029
GRMZM2G005788	2325	1033.25	30.9471	982.5	30.0487	-0.0397154	0.827905	338.25	11.6983	311.75	11.0603	-0.057385	0.805539	218.25	8.7235	326.25	8.93342	0.0196674	0.93991	432	15.9584	433.25	17.1486	0.0787374	0.756181
GRMZM2G005791	6483	999.75	10.7469	1069.5	11.7372	0.122993	0.247796	1346	16.587	1311.5	16.6265	0.0028872	0.986576	681	9.73863	1126	11.1068	0.180181	0.0635748	744.5	9.87061	791.25	10.8051	0.140087	0.273756
GRMZM2G067563	4218	1.25	0.0201213	3.5	0.0596003	1.46065	0.14837	1.75	0.0352157	5	0.0973459	1.80204	0.0398787	2.5	0.0585179	9.25	0.139882	1.65106	0.0339246	13.5	0.267108	13	0.292202	0.156033	0.900991
GRMZM2G005818	1112	23	1.43698	22.75	1.44347	-0.0140838	0.995126	10.5	0.743828	7.5	0.540148	-0.568524	0.346506	0.5	0.0442967	1.25	0.0728474	0.591767	0.510479	15.5	1.18198	12.75	0.990178	-0.325081	0.669458
GRMZM2G005825	473	0.5	0.0747488	0.75	0.112384	0.439359	0.817097	0.5	0.0859443	0.75	0.137964	0.468193	0.770096	8.5	1.65297	14.75	2.0084	0.846352	0.285866	0.5	0.0920686	0.5	0.102193	0.135921	0.960284
GRMZM2G009080	1350	0.75	0.0381486	4.5	0.236079	2.58848	0.113285	0.75	0.0435979	2.75	0.15469	1.41677	0.435784	8.25	0.533008	39.25	1.86224	1.75204	0.0583	9.25	0.594756	44.5	2.72083	2.99644	0.0059333
GRMZM2G345155	683	0.5	0.051766	0.5	0.0522237	0.0322995	0.993547	1.75	0.211789	4.25	0.504656	1.30833	0.0642912	2.75	0.406054	12.25	1.15552	1.65101	0.00502994	0.5	0.0637605	0.5	0.0707721	0.0733233	0.969799
GRMZM2G005848	17699	454.5	1.79697	404.75	1.63072	-0.143582	0.433604	53.5	0.24075	83	0.382675	0.709605	0.0361888	95.5	0.494107	145	0.522026	0.082649	0.797837	125.25	0.615259	134	0.673876	0.174242	0.654042
GRMZM2G005849	5636	1248	15.5103	1474.5	18.5917	0.26675	0.124059	2488.25	35.3789	2315	33.9539	-0.0650775	0.717461	665.5	11.4083	920.5	10.4407	-0.0871069	0.67531	585.75	9.09677	614	9.79112	0.132062	0.668562
GRMZM2G139803	927	6.75	0.505021	8	0.614186	0.34654	0.697794	0.75	0.0631668	0.5	0.0450157	-0.421893	0.728477	3.5	0.363163	12.25	0.844785	1.65029	0.0122432	0.5	0.0469778	2	0.180162	1.77034	0.0861543
GRMZM2G005865	924	208.5	15.7136	207	15.993	0.00997374	0.991882	168	14.6469	190.25	17.0244	0.221458	0.372122	160.25	15.4862	284	19.6588	0.357009	0.0947269	201.75	18.7904	202.25	19.071	0.0472803	0.919028
GRMZM2G062651	4422	2.75	0.043111	5	0.0814276	0.992382	0.226053	2.25	0.0408095	1.25	0.0229899	-0.917569	0.310748	3.5	0.0644304	11.5	0.166501	1.64998	0.0135406	5.75	0.110284	4.5	0.0913656	-0.36204	0.746673
GRMZM2G450125	2982	232	5.42136	692.75	16.6698	1.54028	0.00559631	130.25	3.38972	357.25	10.1109	1.46297	0.0353328	74.5	2.2121	361.5	7.6941	1.64959	0.0391664	113.5	3.24954	412.75	11.8183	1.87017	0.0139054
AC194405.3_FG009	1144	2	0.116525	1.5	0.0955269	-0.244512	0.865249	6.5	0.465524	5	0.362991	-0.405374	0.616572	0.75	0.0699593	3.25	0.179657	1.64904	0.048687	0.5	0.0380668	1	0.0782148	0.697352	0.627564
GRMZM2G005909	1432	196	9.5443	211.5	10.459	0.128598	0.552696	35.5	1.97541	36.5	2.09136	0.13573	0.762364	19.25	1.25803	45.5	2.03383	0.68116	0.060277	51.75	3.05302	59.5	3.73301	0.299845	0.449664
GRMZM2G005938	5089	343.75	4.75307	335	4.6911	-0.00722901	0.992085	51.75	0.80417	53.25	0.846226	0.0689314	0.900053	206.25	3.7431	269.75	3.38381	-0.155102	0.43412	146.5	2.48171	135	2.36538	-0.0262415	0.960465
GRMZM5G834666	423	24.5	4.07617	13.75	2.30697	-0.724048	0.268184	17.75	3.46033	7.5	1.45278	-1.3991	0.0382348	8	1.65445	8.25	1.25596	-0.457476	0.554119	9.25	1.83564	5.75	1.17794	-0.587238	0.585477
GRMZM2G005947	3404	1203.25	24.7531	1188.5	24.9177	0.00995001	0.951112	1381.75	32.5887	1352.5	32.8566	0.00713651	0.957908	904.75	25.0446	1379.75	25.9654	0.0526273	0.531541	1212	30.6723	1070	28.3253	-0.117526	0.215986
GRMZM2G181242	1303	2.25	0.114359	2.75	0.14912	0.784229	0.501083	2.75	0.17318	4.75	0.298593	0.843661	0.347425	3	0.236462	12.25	0.600079	1.64444	0.0257302	6.25	0.421192	7.75	0.520534	0.82157	0.408769
GRMZM2G005955	26130	177.75	0.47602	227.25	0.615318	0.370446	0.112879	391.75	1.19513	368.5	1.16064	-0.0587611	0.788016	235.5	0.852637	334.5	0.819562	-0.0419762	0.856845	351.25	1.15506	284.75	0.968499	-0.248698	0.258883
GRMZM2G005973	5598	218.25	2.71395	218	2.7843	0.0195719	0.96341	50	0.709963	60.25	0.889266	0.311155	0.39211	156.25	2.58152	248.25	2.83287	0.130746	0.535523	187.25	2.87836	166.75	2.5486	-0.141622	0.654714
GRMZM2G005980	4134	4609.25	78.0217	3578.25	61.8055	-0.349735	0.020461	764	14.9849	727	14.3538	-0.0438039	0.890483	829.25	18.2794	1038.75	16.0077	-0.199936	0.325258	1001	20.9046	933.75	20.0008	-0.0501013	0.900052
GRMZM2G100248	4974	0.5	0.0071082	0.5	0.00717105	-0.0019712	0.99967	0.5	0.00817283	1	0.0166448	0.827616	0.378023	0.75	0.0150613	3.25	0.041914	1.63909	0.0297223	28.5	0.48667	34.75	0.59299	0.325256	0.555179
GRMZM2G099285	2230	30	0.945668	39.25	1.26025	0.378557	0.511054	2.75	0.0971162	11.5	0.418719	1.8619	0.0184869	4.25	0.179498	20	0.567074	1.63847	0.0170115	1.25	0.0466201	2.25	0.0843143	1.23282	0.35163
GRMZM2G097141	804	40.5	3.51202	33.5	2.92957	-0.43069	0.601339	204.5	20.4399	82	8.19576	-1.39732	0.000538358	50.75	6.08763	64.25	5.10462	-0.235727	0.681993	57.25	6.12288	26.75	3.01616	-1.01289	0.153632
GRMZM2G005998	2156	439.75	14.1824	428	14.1326	-0.00720064	0.983139	94.5	3.53626	113	4.31976	0.331299	0.0985403	149.5	6.48074	203.25	6.03667	-0.111017	0.508948	155.5	6.18654	169.75	7.00713	0.189692	0.371969
GRMZM2G006006	3213	283.25	6.16278	313.25	6.92848	0.167391	0.341261	56	1.40567	69.5	1.74137	0.316757	0.315959	183	5.22362	284.25	5.64981	0.0999312	0.592958	169.5	4.49624	134.5	3.66971	-0.26507	0.304593
GRMZM2G006042	6015	7.25	0.083726	6.75	0.079328	-0.256575	0.887337	2.25	0.0301019	6.25	0.0822769	1.22633	0.380679	615.5	9.38074	967.25	10.2666	0.123387	0.545449	109.5	1.55218	94.5	1.36638	-0.0807762	0.933049
GRMZM2G149446	918	1740.5	132.639	1452.25	112.294	-0.231291	0.234509	537	47.2623	208.75	18.6093	-1.36577	3.04805e-05	42	4.40403	64.75	4.55293	-0.042277	0.960853	106	9.80814	52	5.38504	-0.98803	0.122833
GRMZM2G006069	5766	534.5	6.45942	557.25	6.88144	0.0885463	0.528055	611.25	8.47687	545.5	7.77497	-0.12723	0.271395	198	3.2591	324.75	3.59512	0.156325	0.316983	365.5	5.43717	371.5	5.76728	0.0930549	0.635372
GRMZM2G006071	4594	1442.5	21.9512	1312.25	20.3042	-0.120779	0.572325	560.75	9.84685	491.25	8.75949	-0.151307	0.551823	535.25	11.2728	618.5	8.57791	-0.303251	0.146489	414	7.83908	487.25	9.26411	0.286137	0.339489
GRMZM2G006083	2199	171.5	5.43075	204	6.58926	0.274635	0.135683	111	4.0002	133	4.91369	0.29506	0.164883	104	4.40781	191.5	5.55899	0.330552	0.0804354	127.75	4.95893	161.25	6.59142	0.412913	0.0542722
GRMZM2G006085	13623	1172.75	6.01079	1159.75	6.05999	0.0128227	0.9292	1190	7.03432	1162.75	7.05725	0.00610832	0.965462	754	5.17963	1218.75	5.7299	0.140612	0.0696081	926.75	5.86661	854.75	5.74384	-0.0474587	0.711825
GRMZM2G006107	10779	2750.75	17.8934	2545.75	16.8333	-0.091347	0.332652	1474.25	10.9718	1301	9.90144	-0.145025	0.129213	1077.5	9.39439	1573.5	9.3187	-0.00516084	0.969359	1604	12.8555	1537.5	12.6999	-0.00647441	0.975213
GRMZM2G006112	1646	4.25	0.177081	9.25	0.395448	1.09195	0.392321	190.75	9.29761	232.75	11.5334	0.290924	0.383322	51.5	3.14197	64.75	2.52922	-0.0993626	0.881757	4	0.209833	6	0.3144	0.579892	0.747951
GRMZM2G006117	4414	3493.5	55.3877	3146.25	50.7842	-0.123688	0.275824	4094	74.8456	3405.25	64.0255	-0.229189	0.0181059	1966	41.9009	2803.5	40.6651	-0.0397022	0.750378	2085	41.0385	1922	39.586	-0.0481476	0.800584
GRMZM2G006121	2336	55.75	1.68752	63	1.9035	0.156764	0.729122	69.5	2.38314	53.75	1.90155	-0.340814	0.3048	108.5	4.37473	178.25	4.85672	0.172335	0.462837	71.5	2.61511	89.75	3.36664	0.387058	0.263641
GRMZM2G006130	11087	462.5	2.90123	369.25	2.36192	-0.295632	0.393084	310	2.28613	545.75	4.00933	0.81484	0.00659995	1510.25	12.7878	2208.75	12.7593	0.000833604	0.997787	2386.5	18.5588	2191.25	18.179	-0.0542205	0.8756
GRMZM2G006144	5223	526.25	7.01758	517.25	7.05417	0.00729176	0.972932	327.25	5.00105	296.75	4.67643	-0.101566	0.367599	225.25	4.04106	371	4.54027	0.162929	0.123098	295.25	4.84304	284	4.8713	0.00985524	0.967375
GRMZM2G512400	189	9	3.39389	6.25	2.37021	-0.540185	0.405874	3.25	1.35749	8.25	3.60779	1.5248	0.0103217	2	0.930036	7.75	2.62621	1.63843	0.00966922	5.5	2.44197	4	1.83284	-0.450303	0.622634
GRMZM2G006197	2227	5.75	0.182589	5.75	0.185326	0.308332	0.858378	3.5	0.133466	7.25	0.256706	1.59315	0.18025	46.75	1.85211	64.25	1.85479	0.120978	0.860637	173.5	6.62853	161.5	6.38155	-0.067063	0.927341
GRMZM2G006206	2375	109.75	3.21173	111.25	3.35046	0.0319199	0.945527	52.5	1.76156	86	3.01248	0.784494	0.00613386	81.5	3.15476	147.25	3.95298	0.316133	0.174622	138.75	5.03193	139.25	5.32895	0.0566754	0.892405
GRMZM2G006216	4465	225	3.52027	240	3.82597	0.122154	0.681383	348.75	6.21913	381.5	7.02525	0.158109	0.416813	223.75	4.90822	303.5	4.35612	-0.100779	0.655666	222.75	4.32283	256.5	5.28719	0.256816	0.339487
GRMZM2G006219	3627	24.5	0.466776	20	0.393318	-0.271752	0.793383	6.75	0.144699	6.75	0.15163	0.310232	0.808783	75.5	1.92216	158	2.75067	0.48734	0.201874	30.25	0.727581	40.75	0.959713	0.436602	0.614834
GRMZM2G115624	4022	1	0.017277	1	0.0178633	0.0435314	0.988029	9.5	0.18638	3.75	0.0798046	-1.36072	0.0116233	0.5	0.0122471	0.5	0.00796596	-0.610293	0.454127	0.5	0.0108276	0.5	0.0120182	0.0709954	0.967621
GRMZM2G006234	1560	328.5	14.5947	296.75	13.5238	-0.114414	0.646576	36.5	1.88644	46.5	2.45615	0.388703	0.409497	33.5	1.8513	69.5	2.84212	0.679625	0.103117	88.25	4.83828	95.75	5.62937	0.186292	0.703296
GRMZM2G006246	4501	902	13.9772	701	11.0978	-0.341848	0.0119303	203.25	3.66157	163.5	2.96432	-0.275566	0.257913	293.25	6.05183	377.25	5.35173	-0.16909	0.354057	280.5	5.34589	233	4.42845	-0.24075	0.357679
GRMZM2G006252	8273	336	2.81569	247.75	2.12397	-0.416833	0.125154	122.5	1.18909	102.5	1.01605	-0.248571	0.572705	165.5	1.82841	337	2.6115	0.455481	0.100508	48.5	0.505033	57.5	0.609114	0.209818	0.818227
GRMZM2G006277	14539	128.25	0.612698	137	0.672013	0.112825	0.800943	58.5	0.319767	69	0.390705	0.240083	0.614622	6	0.0388642	14.25	0.0624553	1.26188	0.100508	26.75	0.157099	29.75	0.18577	0.214816	0.8199
GRMZM2G398854	5774	3	0.0362088	2.25	0.0280196	-0.448818	0.809393	1.25	0.0172251	0.75	0.0111887	-0.462358	0.813387	31.25	0.483809	43.25	0.468605	-0.21392	0.782924	1.5	0.0236368	10	0.153846	2.98344	0.0188529
GRMZM2G006293	1256	1550.25	86.1733	1418.75	80.4969	-0.103282	0.502351	797.5	51.1776	677.25	44.2138	-0.191901	0.215826	151.25	11.5292	215.25	10.9392	-0.0834274	0.789066	260.75	17.9531	300.75	21.566	0.269506	0.325257
GRMZM2G454056	766	0.75	0.0738292	2	0.182385	1.25009	0.368345	1	0.10568	2.5	0.274131	1.43207	0.230299	17.25	2.3249	69.25	5.77968	1.6384	0.00317713	11.5	1.34496	99.25	11.0208	3.27441	3.24428e-06
GRMZM2G006325	2891	154.25	3.76636	173.5	4.26705	0.189735	0.481941	64	1.74225	63.75	1.80145	0.00210161	0.997287	36.25	1.20825	57.75	1.26752	0.109537	0.807133	96.5	2.86108	93.75	2.82523	-0.00130336	0.998621
GRMZM2G006329	3991	365.25	6.37175	318	5.65569	-0.177674	0.176021	672	13.4603	569.25	11.7776	-0.198695	0.0356638	485.25	11.5522	686	10.995	-0.0550533	0.604216	500.25	10.7747	403.5	9.02726	-0.250353	0.0353708
GRMZM2G006341	4496	232.5	3.5907	289.25	4.57061	0.284686	0.385454	1976.75	35.4363	1878.75	34.5976	-0.033319	0.873361	501.5	10.5884	767.25	10.9119	0.0539099	0.818163	2152.75	41.4187	1814.5	36.6953	-0.181126	0.318064
GRMZM2G012904	1752	350	13.8162	973	39.2405	1.47019	0.000504202	1324.5	60.7224	2046.75	96.1093	0.669628	0.0140352	95.75	5.27724	444.75	16.3853	1.63604	0.00756052	68.25	3.34547	158	8.57921	1.20349	0.189847
GRMZM2G006363	2144	831.25	26.8934	738.25	24.5773	-0.13986	0.392232	18.25	0.683376	18.5	0.707698	0.0233708	0.983345	4.25	0.17234	8.5	0.255464	0.922714	0.278204	28.25	1.12959	31.75	1.27005	0.119942	0.911619
GRMZM2G006370	3352	1007.5	21.0828	1107.25	23.5048	0.165864	0.217832	1466.25	34.8548	1362	33.5492	-0.0601309	0.666485	430.25	11.9395	678.75	12.9273	0.100015	0.533998	119.5	3.04688	225.5	6.00684	0.978088	0.000392249
GRMZM2G006377	7195	826	7.99782	869	8.59926	0.0993359	0.364358	667.75	7.42112	702	8.0002	0.110458	0.299931	1235.25	15.9109	1922.75	17.1274	0.102194	0.20382	658.75	7.90542	665.25	8.2074	0.0702101	0.647794
GRMZM2G006399	1196	110	6.38682	114.75	6.8418	0.0786476	0.862237	46.5	3.04668	41.75	2.90322	-0.0701235	0.912419	24.5	1.88251	42.25	2.24993	0.234915	0.649046	50.75	3.64522	59.5	4.16177	0.213856	0.729045
GRMZM2G006416	5749	1493.75	18.4606	1417.25	17.7443	-0.0474122	0.939812	2174	29.8543	2029	29.692	-0.0473405	0.919806	247.5	4.4196	515.5	5.74837	0.629743	0.216406	298	4.59126	414	6.42984	0.561422	0.402337
GRMZM2G460544	4295	166.25	2.65047	172.75	2.85595	0.10968	0.784532	101	1.91338	105.75	2.00407	0.110144	0.799792	4.25	0.103567	16	0.239601	1.63547	0.0311197	39.75	0.809605	61.5	1.26512	0.694099	0.191076
GRMZM2G006429	3477	677.75	13.5971	659.75	13.4844	-0.0131325	0.963295	457.5	10.5225	456.5	10.7532	0.0267309	0.903502	90.75	2.4386	167.5	3.0857	0.367521	0.141741	178.75	4.373	199	5.25166	0.216965	0.444567
GRMZM2G006450	2120	300	9.84801	257.75	8.63682	-0.199902	0.161708	45.75	1.73276	31.25	1.21611	-0.521057	0.0844175	36.75	1.62238	61.25	1.84367	0.191368	0.511167	60.5	2.46232	58	2.44583	0.0449168	0.936391
GRMZM2G006452	6345	1832.5	20.2169	1424.75	16.0617	-0.344585	0.113262	596.25	7.48977	467.5	6.11122	-0.359631	0.216801	188	2.70385	326.25	3.26734	0.229519	0.589085	597.75	8.0848	553	7.68227	-0.052095	0.930307
GRMZM2G006453	2950	8.5	0.199492	5.25	0.124846	-1.02052	0.496471	3.5	0.0950745	5.25	0.141954	1.12583	0.463368	234.75	7.12323	465.25	10.0726	0.497713	0.089205	80.75	2.33636	90	2.52147	0.208772	0.830711
GRMZM2G079491	2594	104	2.78965	59.5	1.62568	-0.783677	0.0884107	61.5	1.87664	23.25	0.721265	-1.35969	0.0198054	26.25	0.89198	12	0.294532	-1.11986	0.143493	6.75	0.229543	5	0.156736	-0.739128	0.625048
GRMZM2G006468	4300	82.25	1.34157	124	2.0473	0.629673	0.0268672	239	4.41321	262.25	5.02273	0.174985	0.380504	869.75	18.6662	1364	20.3048	0.110295	0.313355	725.5	14.4892	681.25	14.2749	-0.0268659	0.91567
GRMZM2G006474	6330	2252.25	24.8601	2127.5	23.9097	-0.0522073	0.713963	2537.5	32.0056	2157.5	28.1639	-0.191807	0.0516552	776	11.3261	1295.25	13.0906	0.193278	0.100891	1124.5	15.2573	1095.25	15.6258	0.0340352	0.881507
GRMZM2G124136	2753	10.5	0.265356	28.5	0.733569	1.48935	0.0161472	34.75	1.00545	122.25	3.62008	1.86031	1.04472e-05	45.75	1.63249	207	4.83272	1.63407	1.11488e-05	102	3.21403	254	8.10274	1.34723	7.34793e-06
GRMZM2G144028	7871	85	0.758363	40.5	0.364926	-1.01028	0.0967407	311	3.09947	113	1.18664	-1.35275	0.000296359	1022.5	12.3815	1206.75	9.81891	-0.330289	0.0549643	468.75	5.14891	489	5.50689	0.115631	0.763282
GRMZM2G052893	2009	47.5	1.6376	50.5	1.78384	0.132596	0.84163	13.5	0.530337	16	0.64244	0.277663	0.731688	7.75	0.325484	20.75	0.663656	1.63104	0.0195764	21	0.909768	19	0.85753	-0.0647997	0.959436
GRMZM2G006497	1804	10	0.379069	6.25	0.244092	-0.703992	0.450713	2.25	0.1002	2.5	0.122303	-0.5312	0.672203	50.25	2.52431	70.5	2.50903	-0.0519448	0.921285	0.75	0.0358466	1	0.0491877	0.526097	0.785353
GRMZM2G006505	2455	27.5	0.780757	24	0.684769	-0.268655	0.822951	6.5	0.21267	3.75	0.128024	-0.451248	0.774811	4.75	0.178623	6.5	0.173603	-0.949061	0.467501	3.5	0.120556	7.5	0.246915	0.633204	0.762481
GRMZM2G006507	3777	652	12.0216	663	12.4919	0.0509902	0.73396	868.75	18.5056	765.5	16.7507	-0.13839	0.168996	421	10.4657	639.25	10.8215	0.0574409	0.650952	545	12.4313	538.25	12.7057	0.0455767	0.816308
GRMZM2G006526	1999	235	8.2005	222	7.89197	-0.0588513	0.835896	57.75	2.33462	46	1.86711	-0.306108	0.408586	39	1.91458	47.5	1.51058	-0.262184	0.492244	46	1.97119	45	1.92843	0.0156453	0.985041
GRMZM2G006554	512	59.25	8.181	50	6.96411	-0.22089	0.54914	42	6.58079	37	6.00306	-0.19805	0.615506	32.75	5.70062	60.75	7.54737	0.358121	0.265315	29.75	5.01692	23	4.07513	-0.340428	0.524706
GRMZM2G134432	2658	4.5	0.119428	5.25	0.139128	0.241662	0.849496	28	0.836055	37.75	1.16455	0.462649	0.352887	4	0.164056	14.25	0.345689	1.62956	0.021484	0.5	0.0163839	0.75	0.025645	0.472737	0.795817
GRMZM2G006578	10045	0.75	0.00521872	0.75	0.00535167	0.0108559	0.999168	1	0.00767175	3.5	0.0277476	1.19189	0.54486	247.25	2.2661	380.5	2.43243	0.0482918	0.907585	26.75	0.228965	30	0.264607	0.193292	0.90934
GRMZM5G855808	2267	17	0.508515	15.5	0.485139	-0.0208856	0.992669	154.75	5.49277	58.75	2.1199	-1.3522	6.8213e-06	4.75	0.200661	8	0.223987	0.134373	0.865594	27	1.02074	28.75	1.12527	0.117132	0.889016
GRMZM2G006644	230	35.5	10.7392	35.25	10.8659	-0.0206259	0.984993	28.75	10.0595	22.25	7.75759	-0.415217	0.289802	24.75	9.91256	43	11.9035	0.252292	0.475542	19.75	7.38607	18.25	7.37814	-0.0617373	0.94495
GRMZM2G006661	4603	1555.75	23.7518	1507.75	23.3546	-0.0209545	0.909881	1463	25.45	1306.5	23.4404	-0.132993	0.228091	554	11.2017	865.75	12.0043	0.0910406	0.501425	798.75	14.9593	741.75	14.3385	-0.0499598	0.817382
GRMZM2G006672	17118	1820	7.43444	1721	7.16907	-0.0518842	0.661656	1856.75	8.74398	1654	7.973	-0.134701	0.127879	993	5.44486	1304.5	4.87822	-0.157905	0.0903724	1139.5	5.74288	980.25	5.21097	-0.153062	0.191691
GRMZM2G030009	1582	79.25	3.47543	250	11.2269	1.66998	0.00116642	43	2.18925	146.25	7.29613	1.70742	0.00552139	44	2.42138	191	7.64582	1.62937	0.00758199	162	8.7186	190.75	11.1152	0.320545	0.593898
GRMZM2G006676	860	110.75	8.78258	135.75	11.2325	0.371263	0.38033	217	20.5575	182	17.4514	-0.224795	0.492486	48.25	5.71059	52	3.86368	-0.381864	0.485172	10.25	1.04462	17.5	1.70164	0.81475	0.471574
GRMZM2G006678	7749	233.5	2.10061	218	1.99954	-0.0733816	0.796486	38.75	0.403462	46	0.486827	0.286363	0.495095	42.25	0.501619	55.5	0.454592	-0.172068	0.667005	69.75	0.77074	61	0.6643	-0.196131	0.696922
GRMZM2G006704	628	1020.5	113.651	1027.75	116.588	0.0415141	0.829416	972.25	125.245	997.5	131.773	0.0769619	0.602858	528.75	80.1912	826	84.219	0.081917	0.591401	838.5	115.593	738.25	110.459	-0.121442	0.5114
GRMZM2G006707	7718	2122	19.1753	2223.25	20.4804	0.0953065	0.328519	1940	20.1348	1834.25	19.6034	-0.0381777	0.729815	1415.25	17.1264	2284.25	18.9138	0.144683	0.0910264	1583	17.6244	1490	17.3084	-0.0180537	0.92779
GRMZM2G318375	3398	3.25	0.0673176	2.5	0.052388	-0.0922712	0.975025	35.5	0.827986	14	0.333604	-1.35157	0.0440905	9.5	0.275046	6.5	0.123012	-1.25771	0.171733	44.25	1.10685	38.75	1.01619	-0.0820364	0.94495
GRMZM2G006721	2219	105.75	3.29113	138.5	4.42375	0.4118	0.121004	55.25	1.99648	34.75	1.28077	-0.649877	0.0840314	85	3.68544	106.5	3.07584	-0.209485	0.45629	33	1.27879	34.25	1.30184	-0.0423588	0.963893
GRMZM2G006727	6480	19.75	0.212592	20.5	0.224426	0.075339	0.920743	32.5	0.395206	21.5	0.270327	-0.469527	0.235574	88.75	1.28267	110.25	1.08805	-0.250545	0.263594	40	0.530038	31.25	0.426168	-0.312847	0.506914
GRMZM2G006732	2860	16.75	0.408733	13.75	0.343872	-0.279806	0.750775	6.5	0.183033	7.25	0.206446	0.0981569	0.934414	7.5	0.25309	8.25	0.18606	-0.301447	0.717307	16.75	0.49341	11.25	0.334886	-0.541744	0.547733
GRMZM2G006736	3905	9.25	0.16053	12.25	0.226385	0.510239	0.613884	2.5	0.053227	3.25	0.0723791	-0.076301	0.968733	3.25	0.0800217	7.5	0.123031	0.96477	0.302819	8.5	0.186916	6.5	0.142071	-0.670373	0.581172
GRMZM2G006745	3347	539.75	11.2621	624.5	13.2427	0.229113	0.315453	554.75	13.2632	500.5	12.3592	-0.0929904	0.722186	601	16.9326	942.75	18.008	0.105115	0.600419	852.25	21.8801	804.25	21.0449	-0.0341273	0.930856
AC190623.3_FG001	760	0.75	0.067764	0.75	0.069944	0.0602648	0.981128	0.5	0.053489	0.75	0.0850049	0.437756	0.671526	6	0.682064	23	1.93456	1.62689	0.00172225	6.25	0.710734	9.25	1.10678	0.564352	0.444136
AC207722.2_FG009	1166	10.25	0.608624	28	1.72458	1.35828	0.176485	5.75	0.407998	8.5	0.593497	1.11533	0.391534	40.25	3.13749	188.75	10.4323	1.62649	0.00318736	12.75	0.921561	19	1.40294	0.838768	0.552243
GRMZM2G006762	3175	20.75	0.455906	16.75	0.372205	-0.0300561	0.998467	25	0.62883	32	0.799414	0.804212	0.762877	4241.25	121.958	5158.75	104.252	-0.212872	0.493752	1428.5	38.5148	1326.5	37.02	0.00279624	0.997788
GRMZM2G006763	2947	273	6.42114	261.25	6.28208	-0.0446675	0.895289	39.5	1.07183	30.5	0.839048	-0.337731	0.513474	52.75	1.65312	65.25	1.40747	-0.160384	0.707769	60.75	1.76706	70.75	2.13312	0.341221	0.484746
GRMZM2G006765	2460	1963.5	55.7927	1907.25	55.1907	-0.00214457	0.999168	5399.25	177.773	4254.75	144.053	-0.326694	0.32622	933.25	38.3393	843.5	21.917	-0.625489	0.160661	1164.25	42.0868	724.75	26.32	-0.521265	0.380083
GRMZM2G006780	2431	436.75	12.5295	448	13.1307	0.0520672	0.832852	690.25	22.8395	924.25	31.3729	0.451858	0.000606615	272.25	10.2293	457.25	12.02	0.214884	0.221497	238.25	8.46852	234.75	8.34163	0.00484451	0.991477
GRMZM2G006781	5046	1382.25	19.1159	1317.75	18.6197	-0.0367184	0.773632	1428.5	22.6996	1186	19.4186	-0.228436	0.00754766	516.25	9.57891	762.75	9.66423	0.0104394	0.94236	780.25	13.3245	597.25	10.7216	-0.318259	0.00456543
GRMZM2G379686	5593	38.25	0.47847	25.75	0.325903	-0.519635	0.213136	21.5	0.311489	8.25	0.120477	-1.34173	0.0063559	10	0.177051	18.75	0.213796	0.351562	0.490524	33.5	0.505529	32	0.514314	0.0405282	0.960653
GRMZM2G173272	1674	11	0.450582	16.25	0.689763	0.666952	0.298181	2.25	0.110906	3.25	0.166024	0.853759	0.326772	5	0.262438	21.75	0.825574	1.62648	0.00720618	10	0.507985	16.5	0.895968	0.747798	0.289082
GRMZM2G006806	2954	319	7.4774	315	7.59548	0.0151076	0.957142	140	3.82075	161.75	4.50311	0.241505	0.190888	210.75	6.49932	361.25	7.82648	0.24448	0.0722939	259.5	7.50756	266.75	8.16064	0.108842	0.595062
GRMZM2G006841	1376	0.75	0.0380974	0.75	0.039068	-0.0323583	0.997548	2.75	0.16667	3.25	0.179126	-0.424392	0.839772	109	7.15372	155.75	7.29736	-0.0248186	0.967427	2.25	0.141594	3.25	0.206901	1.14484	0.588128
GRMZM2G006853	893	0.5	0.0395926	0.5	0.0399427	0.0152821	0.998876	0.5	0.0455226	0.5	0.0467296	0.128874	0.964371	23.75	2.72868	36.5	2.56494	0.449162	0.584776	0.5	0.0487664	1.5	0.162218	1.24789	0.562282
GRMZM2G006871	1374	105.5	5.30586	98.75	5.09846	-0.076389	0.841996	7	0.408293	11	0.648201	0.689621	0.242319	1.5	0.0971063	2	0.0919498	0.141709	0.889639	2.75	0.173844	4.25	0.264923	0.462064	0.663771
GRMZM2G006878	4102	7.75	0.130947	4.75	0.0834505	-0.674739	0.315299	2.5	0.0495759	1.5	0.0305189	-0.547989	0.514229	2.5	0.0625369	3.75	0.0580688	0.323945	0.673458	4.25	0.0888454	4.75	0.110744	0.297323	0.774079
GRMZM2G052476	4060	71.75	1.23814	168.25	2.92647	1.21507	0.00865755	35	0.69884	374	7.50332	3.59696	5.25134e-08	54.5	1.27345	238.5	3.78636	1.62307	0.000657523	49.5	1.04796	87.75	1.85834	0.862868	0.179367
GRMZM2G006937	55337	2326.5	2.94131	1496.75	1.94233	-0.528511	0.640542	2871.5	4.47604	975	1.42192	-1.06369	0.259877	3224.5	4.61104	2648.75	3.09215	-0.830913	0.314719	1280.25	1.96236	2413.25	4.39911	0.993942	0.368852
GRMZM2G102711	17798	24.75	0.0955069	49	0.195074	1.00345	0.0243773	7.75	0.0350314	10.75	0.0512307	0.449892	0.525076	7.25	0.0360182	32.25	0.114993	1.62044	0.0037136	21.75	0.106305	40.5	0.196816	0.91388	0.0683146
GRMZM2G006943	19218	1913	6.96907	1798.5	6.66043	-0.070129	0.748512	954.5	3.96825	939.25	3.99577	-0.00492563	0.987989	361.75	1.80017	683.75	2.28125	0.37211	0.0811904	1653	7.39047	2098.5	9.66596	0.400989	0.0150096
GRMZM2G006948	8023	638.75	5.55806	672	5.94876	0.0936948	0.630936	613.75	6.07291	693.5	7.09913	0.227597	0.127432	648.5	7.52869	950	7.56565	-0.000322702	0.998848	1026.5	10.9636	981.5	10.8276	-0.00604171	0.984261
GRMZM2G006953	2701	1904.5	49.2191	1868	49.1941	0.00401422	0.992669	1753.75	52.4638	1682.75	51.6707	-0.0198884	0.89433	1106.5	38.774	1710.75	40.5802	0.0661059	0.554543	1549.75	49.6107	1566	53.5184	0.0873146	0.542254
AC148152.3_FG001	1837	0.5	0.0192467	0.5	0.0194169	0.00719044	0.999168	12	0.532095	4.75	0.221273	-1.32735	0.034189	5.25	0.286386	3.25	0.111237	-1.11839	0.114307	0.5	0.0237063	0.75	0.0371063	0.509556	0.742274
GRMZM2G006965	52168	869.75	1.16128	909.25	1.23933	0.0956849	0.478718	1019.25	1.56069	902.5	1.421	-0.136261	0.227543	738	1.32539	965.5	1.18332	-0.164795	0.132689	817.75	1.34499	766	1.28339	-0.0515802	0.792479
GRMZM2G006973	3214	1.5	0.0335254	0.75	0.0165393	-0.636484	0.709402	0.75	0.0183128	1.75	0.0441941	0.914968	0.498401	293	8.27028	444.75	8.8772	0.0632862	0.78862	72.25	1.90055	55	1.52796	-0.272316	0.666498
GRMZM2G006977	5874	613.75	7.2911	496.25	5.96825	-0.3095	0.457724	3353.5	45.749	2372.5	33.3782	-0.465062	0.0382952	2845	46.8135	3510.25	38.2803	-0.239282	0.277395	1087.5	16.4917	970.25	14.9589	-0.0622405	0.917172
GRMZM2G314064	3422	2	0.0421775	25.75	0.536189	3.64017	0.0107552	19.25	0.432597	228.75	5.5252	3.83877	1.26076e-05	71.25	1.94242	148.5	2.75849	0.577539	0.304546	68.25	1.71927	55.5	1.36959	-0.307839	0.795336
GRMZM2G007012	1861	4.25	0.158606	4.5	0.168427	-0.0458798	0.990819	2.75	0.119057	3.25	0.137132	-0.0294429	0.987538	5	0.227015	16.75	0.565276	1.18533	0.146371	10	0.461484	13.75	0.659564	0.448532	0.702119
GRMZM2G007021	2732	1159.5	29.5228	1167.25	30.3737	0.0416975	0.755322	966	28.37	917.25	27.7367	-0.0322354	0.801945	497.5	17.0409	823.5	19.2628	0.171699	0.105326	568.5	17.9352	554.75	18.4666	0.0325966	0.881984
GRMZM2G007025	2678	136.5	3.51859	171.5	4.52687	0.315727	0.250358	716	21.3999	561.5	17.2092	-0.315326	0.0181247	311.75	10.9253	498.25	11.9051	0.128619	0.44563	392.5	12.5701	455.75	14.9199	0.267525	0.147335
GRMZM2G007028	8207	561.5	4.789	402	3.49679	-0.453726	0.0237876	176	1.69092	91.5	0.903446	-0.915259	0.00784415	115.25	1.31766	156.25	1.21308	-0.0614456	0.88312	184.25	1.92731	97.5	1.07357	-0.84287	0.0198817
GRMZM2G007038	4376	514.5	8.23094	454.25	7.41821	-0.167412	0.365805	115.5	2.10708	156	2.94688	0.483331	0.0821544	577.25	12.2818	909	13.261	0.105123	0.472321	734	14.4105	700	14.0721	-0.0134642	0.965692
GRMZM2G036996	834	15	1.24759	13.25	1.10696	-0.370456	0.623323	14.25	1.3496	5.75	0.561741	-1.31943	0.0355242	24.75	2.72005	27.75	2.12956	-0.405504	0.395441	8	0.821929	5	0.545329	-0.662349	0.476869
GRMZM2G007057	1427	749	36.3628	633	31.4812	-0.211281	0.203327	15.75	0.902028	14.5	0.849934	-0.029856	0.98068	11	0.718498	30.75	1.38638	0.745978	0.241573	53.75	3.20757	61	3.8157	0.240086	0.723983
GRMZM2G085136	3607	20.25	0.392494	20.25	0.400672	0.0546851	0.9734	6.5	0.137573	3.75	0.0836163	-0.487356	0.673378	7.25	0.182823	21.5	0.380057	1.61698	0.0338131	7	0.168316	7.5	0.181267	0.145631	0.938081
GRMZM2G380457	1309	9	0.474252	9.75	0.533885	0.184874	0.866687	2.25	0.140753	3.5	0.22161	0.927176	0.337227	4.5	0.303467	19.25	0.947876	1.61249	0.016516	3	0.190652	3.25	0.230642	0.684756	0.59175
GRMZM2G007074	1442	10.5	0.510003	10.75	0.525866	-0.0419604	0.978075	15	0.836774	11.25	0.615026	-0.571257	0.305688	6.75	0.392295	14.25	0.634523	0.800741	0.150431	6	0.373135	6.5	0.423835	0.250724	0.812836
GRMZM2G007080	2948	901.25	21.3185	776	18.7495	-0.189191	0.102598	340	9.30638	288	8.00064	-0.197907	0.223363	221.75	7.1041	282.25	6.10811	-0.212697	0.21133	269.75	7.91895	259	7.88276	0.0050887	0.989577
GRMZM2G007103	4574	1398.5	21.3312	1306.5	20.3584	-0.0716486	0.61639	636.25	11.2179	609.5	10.9938	-0.0175976	0.935725	400.25	8.13707	626.25	8.74163	0.0894371	0.569795	592	11.1846	547.75	10.8181	-0.0442293	0.863748
GRMZM2G007120	3748	501	9.3534	442.25	8.39694	-0.151247	0.191206	503	10.7681	521	11.4388	0.0835316	0.464114	515	12.7568	808.25	13.822	0.105584	0.268173	466	10.7147	470.75	11.296	0.0711932	0.658286
GRMZM2G113181	1481	187.5	8.77015	180.25	8.63815	-0.0242027	0.952142	44.5	2.40478	68.5	3.77809	0.653714	0.0379878	17	0.996021	71.5	3.07711	1.612	0.000166144	61	3.55038	100.5	6.28395	0.79179	0.00798405
GRMZM2G143469	1292	12.5	0.674917	11.75	0.644491	-0.077305	0.939235	0.75	0.0455551	1.25	0.0750578	0.616114	0.54083	0.75	0.0579838	3	0.149277	1.6084	0.0369936	2.75	0.180153	3	0.189615	-0.186568	0.900308
GRMZM2G007134	1308	1.5	0.0841278	3.75	0.205288	1.72842	0.0906749	0.5	0.0310793	0.5	0.0319033	0.0471969	0.982104	8.75	0.629075	16.75	0.817293	0.496084	0.476905	2.25	0.145359	4.75	0.306797	1.81736	0.0898371
GRMZM2G007140	14504	3.75	0.0183982	2.75	0.0134192	-0.671608	0.563514	3.5	0.0190002	2.75	0.0153164	-0.223307	0.859886	4.5	0.0268074	5.5	0.0243544	-0.368428	0.690742	9	0.0530524	9	0.0628177	0.123575	0.937192
GRMZM2G007146	9485	187.25	1.37575	166.5	1.2485	-0.142166	0.562226	165	1.40337	179.75	1.54448	0.119314	0.607632	941.25	9.28529	1352.25	9.12123	-0.0244195	0.835249	628.5	5.69083	585.75	5.53558	-0.0425668	0.837934
GRMZM2G028302	1920	12.25	0.458329	17.25	0.641741	0.533867	0.503661	2.25	0.101323	2	0.0792812	-0.278046	0.849044	5.5	0.265398	23.75	0.798535	1.60688	0.0184593	1.5	0.0642143	2	0.0862891	0.603783	0.726369
GRMZM2G007157	3975	109.25	1.89569	137	2.43592	0.349206	0.270428	115.75	2.31259	104	2.11942	-0.0883889	0.826246	86	1.98074	151	2.42266	0.264932	0.374701	152.5	3.28529	179.5	3.9671	0.296601	0.344635
GRMZM2G007160	5106	543.75	7.42996	542.5	7.58476	0.0153073	0.963697	419.25	6.60448	469	7.55981	0.185711	0.267415	227.75	4.29098	291.75	3.67081	-0.207208	0.303518	200.5	3.40205	186.5	3.24889	-0.0507788	0.914498
GRMZM2G113349	1592	3	0.128831	17	0.756793	2.5025	0.000703745	1.75	0.0881046	8.5	0.435934	2.53472	0.00135909	10.75	0.625928	42	1.69528	1.60463	0.00211934	51.25	2.77369	145.5	7.84578	1.54814	1.36411e-05
AC195351.3_FG001	906	0.5	0.0390245	1.75	0.138074	1.80119	0.016625	1	0.089795	0.75	0.0713066	-0.368739	0.695867	1.75	0.18518	6.5	0.459722	1.60429	0.00710554	0.5	0.0480667	1.5	0.140403	1.49672	0.0704977
GRMZM2G007190	31309	230.5	0.515725	223.25	0.507332	-0.028795	0.918949	206.25	0.523135	224.25	0.585375	0.157333	0.35457	255.25	0.750945	412	0.841012	0.149206	0.261331	417.5	1.14454	391.5	1.11183	-0.0364887	0.872898
GRMZM2G428216	587	1	0.117082	1.5	0.179688	0.695242	0.793023	1.5	0.215411	4	0.543728	1.50899	0.366844	83.5	12.9793	382	41.8187	1.60315	0.000405217	56.75	7.99742	142.25	20.769	1.53053	0.0183711
GRMZM2G007201	2363	718.5	21.2044	791.5	23.8439	0.172174	0.127724	815	27.7768	840	29.3529	0.0807231	0.48288	308.5	12.4795	473	12.813	0.0683484	0.646777	533.75	19.4527	484	18.9773	-0.0820908	0.651372
GRMZM2G007206	1313	443	23.4255	442	23.8676	0.023016	0.943104	505.75	30.6882	363	22.6251	-0.424557	0.00952993	273.75	19.6872	384.5	18.715	-0.0531507	0.810465	334	21.6874	313.75	21.817	-0.00828957	0.984726
GRMZM2G007229	12126	1320.25	7.6384	1257	7.38417	-0.0421596	0.729737	1686.5	11.1202	1397	9.51223	-0.232151	0.00445296	715.75	5.49492	1060.25	5.59135	0.0148326	0.903835	965.25	6.84589	839	6.29571	-0.135949	0.232925
GRMZM2G007236	1223	49.5	2.79384	60.75	3.50221	0.306564	0.556187	18.25	1.19107	21.25	1.41574	0.333238	0.638813	2.5	0.177915	3.75	0.19495	0.136487	0.915569	0.5	0.0356079	0.75	0.0557354	0.588559	0.757195
GRMZM2G007248	2062	361	12.2774	312.5	10.7916	-0.196108	0.424746	25.25	1.00044	28.75	1.1054	0.161299	0.842265	25	1.09057	45	1.38897	0.359563	0.540665	50	2.10274	48.25	2.07331	-0.0259341	0.981223
GRMZM2G007249	1998	1.5	0.0514005	7	0.248647	2.44744	0.294416	13.5	0.530807	55.25	2.25639	2.11976	0.0720303	32.75	1.56818	83.5	2.65159	0.859233	0.372107	361.5	15.3465	423	17.6009	0.143737	0.846083
GRMZM2G007256	1001	80.25	5.54973	66.5	4.73336	-0.248608	0.69077	283.5	22.8526	226	18.6532	-0.341674	0.216984	300.5	28.6514	447.25	28.587	0.0222714	0.94231	262	22.92	323.25	29.0597	0.371015	0.217429
GRMZM2G007258	6648	318.25	3.32751	287.5	3.08963	-0.124137	0.568065	86.25	1.04007	110.75	1.3543	0.381754	0.179901	283	3.91947	441.75	4.24473	0.118754	0.482962	152.75	1.95828	147.75	1.9448	0.0171218	0.974037
GRMZM2G308046	944	0.5	0.0374536	0.5	0.0377847	0.00514713	0.99928	9.5	0.820826	2.25	0.206692	-2.09013	0.00308579	1	0.0875518	4.25	0.289639	1.603	0.0481697	1	0.101156	0.5	0.0512048	-0.510229	0.7423
GRMZM2G102365	2542	57	1.54067	228.25	6.43789	2.00156	0.000919135	39.75	1.22228	140	4.65994	1.91785	0.00391963	113.25	3.85008	488.5	12.2933	1.60215	0.00039259	199.5	6.73271	354	12.2045	0.885418	0.0282404
GRMZM2G007277	4771	1665	24.3765	1377.75	20.5399	-0.246233	0.0620816	1578.75	26.5782	1163.25	20.0443	-0.411357	0.00144447	164.5	3.2008	267.5	3.57672	0.152342	0.571544	365.5	6.57527	261.25	5.08472	-0.397869	0.0969886
GRMZM2G007283	5067	1093	15.0527	1176.25	16.5048	0.134013	0.353348	1055.25	16.6415	997.5	16.2679	-0.0443738	0.793536	2375.5	44.4593	3295.75	41.701	-0.0911213	0.382406	1171.5	19.8258	1213.75	21.5654	0.116225	0.49494
GRMZM2G007288	5502	287.5	3.62712	264	3.41386	-0.095383	0.651209	171.25	2.48137	141.75	2.1009	-0.236565	0.260587	101.5	1.67431	180.25	2.09242	0.290567	0.171635	281.25	4.3777	253	4.02575	-0.0903781	0.722876
GRMZM2G007300	4785	820.25	12.0149	757.75	11.302	-0.0923237	0.345072	407.75	6.85434	377	6.50155	-0.0725054	0.563697	608	11.9022	841.75	11.2513	-0.0803142	0.36836	881.5	15.8629	791.5	14.9982	-0.0879361	0.42866
GRMZM2G007306	762	0.75	0.0675862	0.5	0.0468094	-0.349412	0.860823	2	0.201802	1.75	0.193451	-0.0339201	0.986965	9.25	1.04566	14.75	1.23502	0.215552	0.814758	22.5	2.50823	19.5	2.2535	-0.186435	0.875221
GRMZM2G007324	2288	58.75	1.78683	73.5	2.26372	0.278284	0.534685	48.75	1.7163	60.75	2.16212	0.321542	0.449552	6	0.254441	10.5	0.29402	0.350712	0.650646	35.5	1.33208	64.75	2.67366	0.982829	0.0265794
GRMZM2G062495	2167	43.75	1.40526	35.75	1.17496	-0.25524	0.670983	45.75	1.67038	44.5	1.70328	0.0478447	0.946263	24	0.919602	90.5	2.65785	1.60203	0.000588585	60.25	2.38263	67.75	2.66896	0.189629	0.752638
GRMZM2G068967	757	5	0.451085	15.25	1.40994	1.48735	0.0643877	1.75	0.179085	6	0.634211	1.91901	0.0431577	21.75	2.65762	87.5	7.41708	1.59989	0.00119193	9.25	1.1033	26.25	3.1534	1.76288	0.0131175
GRMZM2G007372	3229	1.5	0.0346491	0.5	0.0110464	-1.09853	0.3652	1.25	0.0337714	1	0.0243999	0.157592	0.924707	51.25	1.42291	57	1.12864	-0.296793	0.458549	6.75	0.178945	6.75	0.195693	0.0992216	0.949314
GRMZM2G007381	4685	391.5	5.82378	409.25	6.21302	0.0869723	0.70933	786.25	13.5328	837.5	14.7198	0.131274	0.342635	752	15.2842	1064.75	14.5393	-0.0546523	0.699504	817.75	15.0765	751.75	14.465	-0.0579437	0.793257
GRMZM2G007384	3718	654.5	12.3051	619.75	11.847	-0.0576972	0.629043	638.5	13.7944	673	14.8816	0.11284	0.222101	619	15.551	885.25	15.2216	-0.0292696	0.77188	555	12.9042	512	12.2401	-0.0576707	0.702329
GRMZM2G007385	2770	914.25	23.0558	870.75	22.365	-0.0440631	0.785772	656.5	18.987	589.25	17.4594	-0.11407	0.381719	283	9.48978	442.5	10.2171	0.105358	0.507138	343.25	10.6576	335	10.8381	0.0292856	0.930223
GRMZM2G007399	1984	236	8.29526	184.5	6.65166	-0.343564	0.0585629	119.5	4.81479	111.75	4.61131	-0.050302	0.876208	91.5	4.20759	143.5	4.61946	0.127956	0.601139	87.5	3.78502	74.5	3.28543	-0.178359	0.647931
GRMZM2G007404	4109	931	15.7699	1132.5	19.5469	0.305287	0.0282836	1586	31.0691	1564	31.3413	0.0175469	0.926218	620	14.2622	960	14.9562	0.0680204	0.671155	945	19.7662	941.25	21.0232	0.067594	0.76213
GRMZM2G007406	945	16.25	1.22355	29.5	2.22276	0.963613	0.176213	13	1.09943	15.5	1.32588	0.402397	0.667754	1.5	0.151243	1.25	0.0853737	-0.751047	0.581693	6.25	0.550326	7.25	0.614373	-0.096787	0.963595
GRMZM2G007441	1650	1	0.0409971	1.75	0.0754515	1.18543	0.272682	0.5	0.0246374	1	0.0501764	0.871549	0.434339	6	0.331229	16	0.622343	0.943767	0.125283	1.25	0.0647909	2.25	0.114945	0.92703	0.486612
GRMZM2G300924	2139	0.75	0.0245077	3	0.101314	1.84878	0.102467	1.25	0.046545	7.75	0.305199	2.76446	0.0028718	2.75	0.118884	13	0.390868	1.59769	0.0409587	13	0.524555	32.75	1.34329	1.3042	0.0491865
GRMZM2G007466	5960	610.5	7.13853	523.5	6.2593	-0.203796	0.244825	1149.25	15.4552	1059.25	14.653	-0.0696356	0.656697	2359.75	37.1748	3108.25	33.3394	-0.150651	0.142951	1031.25	14.9463	962.75	14.5926	-0.0301173	0.912336
GRMZM2G070761	1274	1.75	0.0928119	1.25	0.0702651	-0.388007	0.809068	2	0.120227	3.25	0.213423	0.866412	0.406272	13	0.841143	44	2.20109	1.59669	0.00542571	1	0.0703754	2.25	0.146071	1.16183	0.400909
GRMZM2G050384	755	0.75	0.0682128	5.5	0.520909	3.09933	0.00124935	0.75	0.0775571	4.75	0.540111	2.78567	0.00221573	8.75	1.11527	39.5	3.37526	1.59187	0.00374567	1.25	0.145068	35.75	3.98795	4.84251	3.42612e-07
GRMZM2G007481	3604	20.25	0.383178	24	0.473126	0.297657	0.675621	15.5	0.345929	14.75	0.33194	-0.0482475	0.964107	11.25	0.265621	7.75	0.13537	-1.05919	0.105143	5.25	0.125255	5	0.112605	-0.350373	0.791758
GRMZM2G007486	3628	1176.25	22.614	1080	21.2443	-0.0951739	0.372344	806.25	17.8431	683.75	15.5394	-0.201323	0.0479493	610	15.6385	835.25	14.707	-0.099973	0.34501	785.5	18.6285	721.5	17.8918	-0.0574428	0.726102
GRMZM2G007488	131263	378.75	0.20187	356.5	0.19357	-0.0713131	0.804686	362.25	0.21735	366.5	0.229379	0.0823149	0.734426	385.25	0.265544	579.5	0.282717	0.0813695	0.674707	252	0.165812	227.25	0.149906	-0.111291	0.770331
GRMZM2G007489	4818	1151.25	16.6419	1127	16.6321	-0.00458249	0.994812	2137.75	35.7255	1775.75	30.4611	-0.237399	0.0390549	434	8.74827	673.75	8.96053	0.0828766	0.647144	443.75	7.98846	455	8.42545	0.0855853	0.769125
GRMZM2G007514	5989	10	0.116513	17.5	0.206685	0.719547	0.642267	340	4.60601	367	4.98972	0.132004	0.751881	556.75	8.39848	924.5	9.858	0.2258	0.380383	747	10.7392	664.25	9.84774	-0.121212	0.768321
GRMZM2G007530	7703	10	0.0909627	11.5	0.106719	0.236925	0.693171	24	0.247437	16.25	0.174673	-0.519972	0.163773	17.5	0.204902	22.5	0.186753	-0.102695	0.814626	14.75	0.161448	13.5	0.149181	-0.0902069	0.915465
GRMZM2G007546	3783	43	0.80385	41.5	0.78137	-0.0100852	0.996783	37.5	0.795121	33	0.713022	-0.162224	0.784905	114.5	2.65437	143.5	2.41728	-0.103016	0.749411	160	3.61504	115	2.68923	-0.419455	0.184454
GRMZM2G007555	9712	165	1.18426	173.25	1.26394	0.0810423	0.807645	171.75	1.40068	149.5	1.25074	-0.174484	0.487421	176.75	1.70662	246	1.61888	-0.0579825	0.806655	198.5	1.75133	174	1.6293	-0.123604	0.704774
GRMZM2G007587	2165	596.75	19.1319	635.25	20.7451	0.104954	0.649563	543.5	20.147	685	25.9207	0.352903	0.0375644	1063.25	45.8356	1580	46.7255	0.022099	0.902013	1436.25	56.9946	1143.5	48.5278	-0.259176	0.103894
GRMZM2G007590	8086	989.75	8.52875	883.5	7.78245	-0.137248	0.229516	409.5	4.08315	348.75	3.55373	-0.187242	0.19599	383.5	4.56128	510.25	4.0312	-0.133157	0.315706	407.25	4.3583	393.5	4.33306	0.01289	0.966709
GRMZM2G007615	897	22.5	1.6941	18	1.41957	-0.172795	0.842933	24	2.08959	19.75	1.79134	-0.245777	0.715745	26.5	2.82942	42	3.00161	-0.00748991	0.991118	8.25	0.789575	9.5	0.901948	0.0968704	0.948344
GRMZM2G007628	9736	69.75	0.501056	67.25	0.496103	-0.0556129	0.904831	49.75	0.407635	53.75	0.457591	0.153687	0.669596	30.5	0.277674	54.25	0.356231	0.370979	0.261363	42.5	0.375453	37	0.327665	-0.170387	0.752467
GRMZM2G007630	1422	121	5.89513	133.75	6.65892	0.171584	0.678083	49	2.75718	58	3.30238	0.305605	0.537383	110	7.26414	130.75	5.8903	-0.245081	0.446238	58.25	3.49325	54.5	3.61794	-0.0676085	0.941896
GRMZM2G007647	4682	730	10.8864	636.25	9.68893	-0.183452	0.281345	75.25	1.28852	93.5	1.61463	0.337545	0.386752	151	2.87913	273	3.71593	0.378746	0.126439	198	3.61682	187.25	3.4706	-0.0492579	0.930223
GRMZM2G007651	5931	168.5	1.97378	177.75	2.13204	0.0925501	0.815519	138	1.89503	196.75	2.7087	0.549016	0.0378532	384	6.07022	611	6.59841	0.144134	0.405088	293.25	4.26028	321	4.73377	0.162403	0.577136
GRMZM2G007659	3383	43.5	0.904601	32	0.670259	-0.402023	0.310484	7.75	0.180436	5.5	0.133916	-0.587596	0.349491	10.75	0.307078	18.5	0.351957	0.18586	0.732782	6.75	0.16935	5.25	0.145083	-0.304647	0.755465
GRMZM2G046284	1949	5	0.177793	8	0.297956	0.7282	0.549458	4	0.157049	10.5	0.427009	1.53173	0.110603	25.5	1.24355	115.25	3.81657	1.59135	0.00196626	1.75	0.0768614	3	0.127526	0.783531	0.662732
GRMZM2G007680	3031	270.75	6.23167	235	5.54118	-0.183834	0.347754	72.25	1.90223	56	1.52804	-0.32826	0.307611	105.75	3.24609	159.75	3.36118	0.0282401	0.924614	156	4.40458	157.25	4.55971	0.0628827	0.875214
GRMZM2G107715	1534	13.25	0.614997	20.5	0.943046	0.701161	0.151466	4	0.218418	5.5	0.289236	0.501616	0.461393	5.75	0.355099	25.75	1.06784	1.58917	0.0014346	7.75	0.429006	9.25	0.51951	0.295575	0.731806
GRMZM2G007683	8038	218.25	1.898	243.75	2.15699	0.178401	0.227539	164.5	1.63935	191.75	1.94525	0.252667	0.0931724	207	2.41303	339	2.69661	0.171224	0.16834	258.75	2.77259	244.25	2.70015	-0.0193762	0.945347
GRMZM2G007695	2617	2510.75	66.942	2203.5	59.9283	-0.160939	0.361889	1037.25	31.8965	731.75	23.039	-0.45551	0.0162347	357	12.3025	464.75	11.3183	-0.137536	0.620532	346.5	11.4048	320.5	10.7964	-0.0571359	0.921383
GRMZM2G007698	2106	101.75	3.34833	189.5	6.36197	0.902692	0.00142767	54	2.06308	79	3.01632	0.554548	0.129868	15.25	0.727954	31.5	0.950851	0.424085	0.448365	48.75	1.96518	37.25	1.55162	-0.321683	0.605703
GRMZM2G007713	1110	1.75	0.10638	1.5	0.0998311	-0.499719	0.736747	9	0.631115	19.75	1.46331	1.20658	0.0609223	1	0.0871432	1.75	0.100728	0.187389	0.888379	2.25	0.187892	3	0.220842	0.375066	0.82171
GRMZM2G007715	8947	122.75	0.958166	107.5	0.858019	-0.166775	0.472956	58.75	0.52381	57	0.529387	-0.00101163	0.99843	48.5	0.514498	65.25	0.466072	-0.0889632	0.765327	44.75	0.427667	45.5	0.461501	0.103782	0.83526
GRMZM2G007721	18049	1415.5	5.50406	1366.25	5.39853	-0.0287549	0.89476	2248	9.98549	1925	8.83461	-0.1874	0.106173	1068.25	5.64314	1465.25	5.20235	-0.102818	0.441349	1632.5	7.85505	1329.75	6.61566	-0.24015	0.0901329
GRMZM2G092311	1308	0.5	0.0270307	1.25	0.0708897	0.782188	0.669586	0.5	0.0310793	4	0.270524	2.72357	0.0211636	15.75	1.09877	65.25	3.22564	1.58881	0.00909293	1.75	0.111361	6.5	0.441847	1.93523	0.120711
GRMZM2G007734	4120	345	5.86541	346.5	5.98196	0.0371673	0.889438	201	3.85985	225.75	4.507	0.214034	0.299645	211.5	4.74248	332.25	5.15466	0.100624	0.602528	244.25	5.09664	226.25	4.86075	-0.0586471	0.865982
GRMZM2G007754	5873	9	0.109328	10.25	0.123731	0.228815	0.762184	13	0.176761	16.75	0.234274	0.401319	0.425816	16	0.25082	22.5	0.245292	-0.021572	0.971396	38	0.560176	31	0.441038	-0.367049	0.445727
GRMZM2G007757	4627	261	3.91987	239.25	3.69263	-0.106247	0.745052	75.25	1.30542	76.25	1.3416	0.0591078	0.920705	58.5	1.14934	97.25	1.34316	0.438515	0.267052	69	1.28135	75	1.4661	0.196381	0.754378
GRMZM2G007791	7525	289.5	2.68297	311.75	2.93473	0.118023	0.814456	417.25	4.45193	507.75	5.52549	0.32799	0.254703	569.5	7.17752	942.75	8.00119	0.226787	0.343998	711.25	8.17784	965.5	11.3108	0.484297	0.0545934
AC215638.3_FG007	5442	0.5	0.00649691	0.75	0.009768	0.403136	0.804601	0.5	0.00746999	0.75	0.0118713	0.449808	0.74006	3.75	0.0617119	8.75	0.102816	1.58788	0.0402297	5	0.0788093	2	0.0309066	-1.34049	0.192509
GRMZM2G007801	1904	126.5	4.59975	128.5	4.80807	0.049431	0.88295	143	6.05656	166.25	7.12249	0.248213	0.188944	219.75	10.5673	321.5	10.7966	0.0243489	0.896999	377.25	16.9789	346.75	16.2049	-0.0572384	0.789959
[truncated: 25,447 more rows]
[truncated: 2 more columns]
